# Supplementary material for: Gut microbiome variations in Rhinopithecus roxellanae caused by changes in the environment
Source: BMC Genomics. 2023 Feb 3;24:62. doi: 10.1186/s12864-023-09142-6 (PMC9896789; doi:10.1186/s12864-023-09142-6)
Supplement: Supplementary file 1 — Additional file 1. Phenotype information of all monkeys. [file 12864_2023_9142_MOESM1_ESM.xlsx]

## Sheet: Additional file 1
Additional file 1: Phenotype information of all monkeys
ID	SampleName	Age	Health	Gender	Environment	Region	Unit
01	B01aHM	a	H	M	Wild monkey	I	OMU-B
02	B02aHF	a	H	F	Wild monkey	I	OMU-B
03	B03aHF	a	H	F	Wild monkey	I	OMU-B
04	B04aHF	a	H	F	Wild monkey	I	OMU-B
05	B05tHF	t	H	F	Wild monkey	I	OMU-B
06	B06aHF	a	H	F	Wild monkey	I	OMU-B
07	N07aHM	a	H	M	Wild monkey	I	OMU-N
08	N08aHF	a	H	F	Wild monkey	I	OMU-N
09	N09aHF	a	H	F	Wild monkey	I	OMU-N
10	N10aHF	a	H	F	Wild monkey	I	OMU-N
11	N11tHF	t	H	F	Wild monkey	I	OMU-N
12	N12tHF	t	H	F	Wild monkey	I	OMU-N
13	D13aHM	a	H	M	Wild monkey	I	OMU-D
14	D14aHF	a	H	F	Wild monkey	I	OMU-D
15	D15aHF	a	H	F	Wild monkey	I	OMU-D
16	D16tHM	t	H	M	Wild monkey	I	OMU-D
17	D17tHF	t	H	F	Wild monkey	I	OMU-D
18	D18tHF	t	H	F	Wild monkey	I	OMU-D
19	D19tHM	t	H	M	Wild monkey	I	OMU-D
20	D20tHM	t	H	M	Wild monkey	I	OMU-D
21	X21aHM	a	H	M	Wild monkey	I	OMU-X
22	X22aHF	a	H	F	Wild monkey	I	OMU-X
23	X23aHF	a	H	F	Wild monkey	I	OMU-X
24	X24aHF	a	H	F	Wild monkey	I	OMU-X
25	X25tHF	t	H	F	Wild monkey	I	OMU-X
26	Q26aHM	a	H	M	Wild monkey	I	AMU
27	Q27aHM	a	H	M	Wild monkey	I	AMU
28	Q28aHM	a	H	M	Wild monkey	I	AMU
29	Q29aHM	a	H	M	Wild monkey	I	AMU
30	Q30aHM	a	H	M	Wild monkey	I	AMU
31	J31aSM	a	S	M	Captive monkey	II
32	J32aHF	a	H	F	Captive monkey	II
33	J33aHM	a	H	M	Captive monkey	II
34	J34aSF	a	S	F	Captive monkey	II
35	J35aSF	a	S	F	Captive monkey	II
36	J36aHM	a	H	M	Captive monkey	II
37	J37tSF	t	S	F	Captive monkey	III
38	J38aHF	a	H	F	Captive monkey	III
B,N,D,X,Q: Wild monkeys, J：Captive monkeys
a：Adult monkeys, t：Sub-adult monkeys
H: Health monkeys, S: diarrhoeal monkeys
M:Male, F: Female
OMU:one-male units, AMU:all male unit

## Sheet: Additional file 2
									Additional file 2: Total OTUs before and after reads normalized based on a standard of sequence number corresponding to the sample with the least sequences
									Sample ID	OTUs before normalized	OTUs after normalized
									X22aHF	4217	1959
									J31aSM	7055	2272
									B01aHM	5520	2498
									B02aHF	4546	2096
									Q26aHM	5090	1720
									B05tHF	5622	2066
									D16tHM	2593	1765
									D15aHF	2589	2169
									B03aHF	2927	2259
									N10aHF	6085	1889
									J34aSF	5051	2290
									X23aHF	2595	1798
									J37tSF	4427	1805
									Q30aHM	3663	1955
									X24aHF	3552	1877
									J38aHF	8387	1881
									D14aHF	2910	2100
									N11tHF	4236	2017
									N07aHM	5245	1958
									J32aHF	4411	1910
									J33aHM	5293	1993
									X25tHF	4018	1968
									B06aHF	5950	1956
									J36aHM	3532	2115
									Q28aHM	4704	1501
									N08aHF	4288	2598
									D13aHM	3944	1966
									N09aHF	6263	1959
									Q27aHM	2867	1966
									X21aHM	4792	1986
									D19tHM	4498	1982
									N12tHF	1755	1755
									D18tHF	4569	2089
									Q29aHM	5213	1839
									D20tHM	3619	1961
									B04aHF	4538	2241
									J35aSF	3200	1711
									D17tHF	3026	1988
									Total OTUs	54433	20680

## Sheet: Additional file 3
Additional file 3: Unweighted Unifrac distance from Amplicon sequencing
	B01aHM	B02aHF	B03aHF	B04aHF	B06aHF	B05tHF	N07aHM	N08aHF	N09aHF	N10aHF	X21aHM	X22aHF	X23aHF	X24aHF	X25tHF	Q26aHM	Q27aHM	Q28aHM	Q29aHM	Q30aHM	J31aSM	J32aHF	J33aHM	J34aSF	J35aSF	J36aHM	J37tSF	J38aHF	N11tHF	N12tHF	D13aHM	D14aHF	D15aHF	D16tHM	D17tHF	D18tHF	D19tHM	D20tHM
B01aHM	0	0.619752	0.619475	0.643792	0.638132	0.640533	0.628084	0.618495	0.634898	0.646793	0.673143	0.676083	0.70424	0.693495	0.687598	0.718958	0.667133	0.727489	0.690085	0.681583	0.714776	0.71957	0.711625	0.725124	0.733155	0.705819	0.733171	0.749401	0.674447	0.700235	0.684211	0.687061	0.672633	0.689594	0.677183	0.669746	0.691696	0.688102
B02aHF	0.619752	0	0.602379	0.600787	0.588792	0.611289	0.608382	0.62502	0.606568	0.613132	0.661443	0.638307	0.652181	0.663317	0.637907	0.689229	0.640775	0.676995	0.647475	0.644322	0.693227	0.696693	0.691374	0.707636	0.710431	0.680489	0.714687	0.711408	0.630377	0.664065	0.640154	0.647693	0.621402	0.636652	0.631806	0.64729	0.640314	0.6451
B03aHF	0.619475	0.602379	0	0.606066	0.60243	0.617446	0.62531	0.625359	0.629545	0.620295	0.673467	0.655716	0.676686	0.66896	0.67071	0.71088	0.647812	0.698776	0.677582	0.660238	0.697237	0.704028	0.693478	0.720812	0.713403	0.684661	0.70523	0.726295	0.648372	0.682583	0.660241	0.663928	0.641445	0.667161	0.650134	0.657811	0.670104	0.665697
B04aHF	0.643792	0.600787	0.606066	0	0.617558	0.625347	0.618671	0.634043	0.619856	0.623395	0.677532	0.649265	0.667842	0.673545	0.666222	0.712439	0.655006	0.702937	0.669275	0.658127	0.703461	0.711633	0.698135	0.726245	0.716947	0.687411	0.718544	0.724588	0.627555	0.664107	0.652228	0.656578	0.636176	0.655338	0.642437	0.655765	0.654899	0.650095
B06aHF	0.638132	0.588792	0.60243	0.617558	0	0.612033	0.614104	0.644714	0.610265	0.626983	0.678354	0.642673	0.649395	0.671329	0.649254	0.702894	0.652815	0.683081	0.660698	0.654902	0.687013	0.700354	0.695697	0.720886	0.71491	0.693485	0.717299	0.718076	0.6287	0.665066	0.65407	0.646381	0.62598	0.642196	0.633434	0.649897	0.648238	0.655928
B05tHF	0.640533	0.611289	0.617446	0.625347	0.612033	0	0.618084	0.641203	0.618891	0.618867	0.677045	0.642865	0.661601	0.673769	0.661839	0.695975	0.657637	0.688305	0.657425	0.645168	0.696071	0.699951	0.697473	0.718334	0.706999	0.690719	0.707871	0.725405	0.641126	0.658417	0.645269	0.649714	0.639721	0.644837	0.632416	0.648274	0.644003	0.645253
N07aHM	0.628084	0.608382	0.62531	0.618671	0.614104	0.618084	0	0.650634	0.598041	0.607476	0.67485	0.640345	0.651513	0.654779	0.654025	0.693447	0.64208	0.685997	0.654963	0.643636	0.691606	0.696709	0.685474	0.705185	0.700411	0.690689	0.712121	0.708965	0.625947	0.656791	0.647419	0.644286	0.636826	0.634546	0.641722	0.655129	0.651933	0.656125
N08aHF	0.618495	0.62502	0.625359	0.634043	0.644714	0.641203	0.650634	0	0.644632	0.647708	0.687762	0.68404	0.697313	0.702635	0.686228	0.727985	0.667765	0.728372	0.687545	0.690035	0.717924	0.724727	0.710551	0.722833	0.730055	0.705101	0.728762	0.747565	0.670982	0.698161	0.683042	0.681816	0.660348	0.701754	0.668466	0.674084	0.687888	0.688624
N09aHF	0.634898	0.606568	0.629545	0.619856	0.610265	0.618891	0.598041	0.644632	0	0.611464	0.656313	0.63793	0.647918	0.666288	0.653766	0.687731	0.651292	0.685927	0.652213	0.652116	0.690636	0.692934	0.694842	0.712579	0.696783	0.692249	0.703526	0.709638	0.633762	0.642073	0.658702	0.657326	0.643978	0.650733	0.646654	0.654892	0.644844	0.650405
N10aHF	0.646793	0.613132	0.620295	0.623395	0.626983	0.618867	0.607476	0.647708	0.611464	0	0.681801	0.641902	0.657832	0.66098	0.655256	0.695452	0.656668	0.681705	0.657659	0.643636	0.698496	0.703719	0.694349	0.722223	0.696819	0.698895	0.714525	0.718967	0.643235	0.6424	0.648078	0.654257	0.639511	0.647734	0.644113	0.656968	0.652505	0.656075
X21aHM	0.673143	0.661443	0.673467	0.677532	0.678354	0.677045	0.67485	0.687762	0.656313	0.681801	0	0.628054	0.646222	0.658653	0.650259	0.66528	0.644968	0.656144	0.642544	0.648538	0.706205	0.714568	0.720388	0.728613	0.722153	0.704219	0.722963	0.742048	0.681042	0.687983	0.691134	0.690078	0.693846	0.680061	0.679094	0.681981	0.696797	0.692308
X22aHF	0.676083	0.638307	0.655716	0.649265	0.642673	0.642865	0.640345	0.68404	0.63793	0.641902	0.628054	0	0.601187	0.607088	0.614078	0.648246	0.618693	0.629845	0.604487	0.614172	0.69662	0.706382	0.702101	0.718083	0.713076	0.702674	0.71736	0.716389	0.626016	0.651585	0.642865	0.648235	0.642355	0.64141	0.63955	0.655242	0.650363	0.650107
X23aHF	0.70424	0.652181	0.676686	0.667842	0.649395	0.661601	0.651513	0.697313	0.647918	0.657832	0.646222	0.601187	0	0.629578	0.610866	0.645151	0.624181	0.622623	0.623372	0.624027	0.705393	0.704832	0.717385	0.729738	0.711314	0.70414	0.716579	0.71299	0.65598	0.663031	0.663947	0.66145	0.666233	0.6532	0.661972	0.672662	0.65334	0.670937
X24aHF	0.693495	0.663317	0.66896	0.673545	0.671329	0.673769	0.654779	0.702635	0.666288	0.66098	0.658653	0.607088	0.629578	0	0.633313	0.659538	0.624743	0.643491	0.614479	0.615576	0.707025	0.71307	0.696131	0.719772	0.718527	0.702073	0.715113	0.720796	0.656302	0.676236	0.666429	0.666515	0.669339	0.66414	0.662702	0.675491	0.671334	0.672552
X25tHF	0.687598	0.637907	0.67071	0.666222	0.649254	0.661839	0.654025	0.686228	0.653766	0.655256	0.650259	0.614078	0.610866	0.633313	0	0.671969	0.627379	0.637872	0.6178	0.628164	0.694806	0.699046	0.692737	0.724132	0.708316	0.69766	0.714626	0.717357	0.648157	0.668746	0.659239	0.662495	0.665351	0.64459	0.653936	0.6771	0.662971	0.665363
Q26aHM	0.718958	0.689229	0.71088	0.712439	0.702894	0.695975	0.693447	0.727985	0.687731	0.695452	0.66528	0.648246	0.645151	0.659538	0.671969	0	0.649621	0.648816	0.648626	0.659228	0.719487	0.71813	0.724859	0.737767	0.721022	0.718357	0.726332	0.724489	0.692562	0.686353	0.701221	0.69838	0.704898	0.690784	0.690212	0.714792	0.692602	0.69908
Q27aHM	0.667133	0.640775	0.647812	0.655006	0.652815	0.657637	0.64208	0.667765	0.651292	0.656668	0.644968	0.618693	0.624181	0.624743	0.627379	0.649621	0	0.651466	0.614221	0.622287	0.690794	0.695367	0.68286	0.698117	0.698719	0.675789	0.696134	0.712362	0.651996	0.668865	0.656171	0.659648	0.651233	0.659084	0.65514	0.668468	0.659326	0.661394
Q28aHM	0.727489	0.676995	0.698776	0.702937	0.683081	0.688305	0.685997	0.728372	0.685927	0.681705	0.656144	0.629845	0.622623	0.643491	0.637872	0.648816	0.651466	0	0.631392	0.637641	0.721652	0.7162	0.730288	0.74538	0.723865	0.720467	0.742995	0.727576	0.684729	0.676031	0.688412	0.687222	0.694524	0.676737	0.68315	0.700633	0.681881	0.694828
Q29aHM	0.690085	0.647475	0.677582	0.669275	0.660698	0.657425	0.654963	0.687545	0.652213	0.657659	0.642544	0.604487	0.623372	0.614479	0.6178	0.648626	0.614221	0.631392	0	0.613697	0.699127	0.704213	0.692068	0.712313	0.705861	0.699008	0.712138	0.715679	0.642219	0.651612	0.637581	0.64839	0.654964	0.647033	0.64558	0.670041	0.639573	0.658333
Q30aHM	0.681583	0.644322	0.660238	0.658127	0.654902	0.645168	0.643636	0.690035	0.652116	0.643636	0.648538	0.614172	0.624027	0.615576	0.628164	0.659228	0.622287	0.637641	0.613697	0	0.695562	0.701459	0.696378	0.71446	0.715598	0.694882	0.719788	0.717593	0.643238	0.658205	0.652278	0.657998	0.650003	0.64194	0.644708	0.670286	0.650406	0.657164
J31aSM	0.714776	0.693227	0.697237	0.703461	0.687013	0.696071	0.691606	0.717924	0.690636	0.698496	0.706205	0.69662	0.705393	0.707025	0.694806	0.719487	0.690794	0.721652	0.699127	0.695562	0	0.615377	0.609739	0.623386	0.636314	0.614519	0.62698	0.637005	0.698433	0.703301	0.703549	0.710075	0.69738	0.690545	0.689134	0.700567	0.708388	0.711877
J32aHF	0.71957	0.696693	0.704028	0.711633	0.700354	0.699951	0.696709	0.724727	0.692934	0.703719	0.714568	0.706382	0.704832	0.71307	0.699046	0.71813	0.695367	0.7162	0.704213	0.701459	0.615377	0	0.617261	0.638792	0.624743	0.613375	0.620618	0.626106	0.706419	0.710632	0.719965	0.721173	0.716122	0.70118	0.697481	0.707434	0.717716	0.716777
J33aHM	0.711625	0.691374	0.693478	0.698135	0.695697	0.697473	0.685474	0.710551	0.694842	0.694349	0.720388	0.702101	0.717385	0.696131	0.692737	0.724859	0.68286	0.730288	0.692068	0.696378	0.609739	0.617261	0	0.622103	0.619719	0.606083	0.606581	0.622087	0.696179	0.709525	0.698172	0.710741	0.68916	0.702522	0.691706	0.697346	0.708912	0.712346
J34aSF	0.725124	0.707636	0.720812	0.726245	0.720886	0.718334	0.705185	0.722833	0.712579	0.722223	0.728613	0.718083	0.729738	0.719772	0.724132	0.737767	0.698117	0.74538	0.712313	0.71446	0.623386	0.638792	0.622103	0	0.641341	0.624417	0.637701	0.641906	0.724256	0.733264	0.719524	0.726891	0.723249	0.720752	0.724301	0.728359	0.731205	0.72287
J35aSF	0.733155	0.710431	0.713403	0.716947	0.71491	0.706999	0.700411	0.730055	0.696783	0.696819	0.722153	0.713076	0.711314	0.718527	0.708316	0.721022	0.698719	0.723865	0.705861	0.715598	0.636314	0.624743	0.619719	0.641341	0	0.616848	0.620161	0.630492	0.716202	0.716819	0.729292	0.732707	0.726113	0.705788	0.701845	0.71908	0.729515	0.73334
J36aHM	0.705819	0.680489	0.684661	0.687411	0.693485	0.690719	0.690689	0.705101	0.692249	0.698895	0.704219	0.702674	0.70414	0.702073	0.69766	0.718357	0.675789	0.720467	0.699008	0.694882	0.614519	0.613375	0.606083	0.624417	0.616848	0	0.618173	0.62663	0.699531	0.709982	0.70386	0.71306	0.692063	0.693516	0.696199	0.699951	0.705548	0.709608
J37tSF	0.733171	0.714687	0.70523	0.718544	0.717299	0.707871	0.712121	0.728762	0.703526	0.714525	0.722963	0.71736	0.716579	0.715113	0.714626	0.726332	0.696134	0.742995	0.712138	0.719788	0.62698	0.620618	0.606581	0.637701	0.620161	0.618173	0	0.62262	0.714359	0.712702	0.724005	0.726563	0.719135	0.718071	0.709521	0.707591	0.722702	0.72114
J38aHF	0.749401	0.711408	0.726295	0.724588	0.718076	0.725405	0.708965	0.747565	0.709638	0.718967	0.742048	0.716389	0.71299	0.720796	0.717357	0.724489	0.712362	0.727576	0.715679	0.717593	0.637005	0.626106	0.622087	0.641906	0.630492	0.62663	0.62262	0	0.709773	0.706076	0.716279	0.720081	0.712188	0.711639	0.710133	0.720124	0.708767	0.717677
N11tHF	0.674447	0.630377	0.648372	0.627555	0.6287	0.641126	0.625947	0.670982	0.633762	0.643235	0.681042	0.626016	0.65598	0.656302	0.648157	0.692562	0.651996	0.684729	0.642219	0.643238	0.698433	0.706419	0.696179	0.724256	0.716202	0.699531	0.714359	0.709773	0	0.611525	0.595944	0.6062	0.59632	0.600874	0.599352	0.615194	0.608971	0.594006
N12tHF	0.700235	0.664065	0.682583	0.664107	0.665066	0.658417	0.656791	0.698161	0.642073	0.6424	0.687983	0.651585	0.663031	0.676236	0.668746	0.686353	0.668865	0.676031	0.651612	0.658205	0.703301	0.710632	0.709525	0.733264	0.716819	0.709982	0.712702	0.706076	0.611525	0	0.620745	0.623898	0.625689	0.626407	0.615061	0.638765	0.610911	0.623158
D13aHM	0.684211	0.640154	0.660241	0.652228	0.65407	0.645269	0.647419	0.683042	0.658702	0.648078	0.691134	0.642865	0.663947	0.666429	0.659239	0.701221	0.656171	0.688412	0.637581	0.652278	0.703549	0.719965	0.698172	0.719524	0.729292	0.70386	0.724005	0.716279	0.595944	0.620745	0	0.612081	0.605493	0.618835	0.603476	0.62913	0.594588	0.609501
D14aHF	0.687061	0.647693	0.663928	0.656578	0.646381	0.649714	0.644286	0.681816	0.657326	0.654257	0.690078	0.648235	0.66145	0.666515	0.662495	0.69838	0.659648	0.687222	0.64839	0.657998	0.710075	0.721173	0.710741	0.726891	0.732707	0.71306	0.726563	0.720081	0.6062	0.623898	0.612081	0	0.619297	0.615243	0.603613	0.639582	0.611894	0.603992
D15aHF	0.672633	0.621402	0.641445	0.636176	0.62598	0.639721	0.636826	0.660348	0.643978	0.639511	0.693846	0.642355	0.666233	0.669339	0.665351	0.704898	0.651233	0.694524	0.654964	0.650003	0.69738	0.716122	0.68916	0.723249	0.726113	0.692063	0.719135	0.712188	0.59632	0.625689	0.605493	0.619297	0	0.619524	0.608764	0.624814	0.61514	0.608697
D16tHM	0.689594	0.636652	0.667161	0.655338	0.642196	0.644837	0.634546	0.701754	0.650733	0.647734	0.680061	0.64141	0.6532	0.66414	0.64459	0.690784	0.659084	0.676737	0.647033	0.64194	0.690545	0.70118	0.702522	0.720752	0.705788	0.693516	0.718071	0.711639	0.600874	0.626407	0.618835	0.615243	0.619524	0	0.619655	0.642502	0.626231	0.611514
D17tHF	0.677183	0.631806	0.650134	0.642437	0.633434	0.632416	0.641722	0.668466	0.646654	0.644113	0.679094	0.63955	0.661972	0.662702	0.653936	0.690212	0.65514	0.68315	0.64558	0.644708	0.689134	0.697481	0.691706	0.724301	0.701845	0.696199	0.709521	0.710133	0.599352	0.615061	0.603476	0.603613	0.608764	0.619655	0	0.610471	0.605508	0.619783
D18tHF	0.669746	0.64729	0.657811	0.655765	0.649897	0.648274	0.655129	0.674084	0.654892	0.656968	0.681981	0.655242	0.672662	0.675491	0.6771	0.714792	0.668468	0.700633	0.670041	0.670286	0.700567	0.707434	0.697346	0.728359	0.71908	0.699951	0.707591	0.720124	0.615194	0.638765	0.62913	0.639582	0.624814	0.642502	0.610471	0	0.638029	0.630124
D19tHM	0.691696	0.640314	0.670104	0.654899	0.648238	0.644003	0.651933	0.687888	0.644844	0.652505	0.696797	0.650363	0.65334	0.671334	0.662971	0.692602	0.659326	0.681881	0.639573	0.650406	0.708388	0.717716	0.708912	0.731205	0.729515	0.705548	0.722702	0.708767	0.608971	0.610911	0.594588	0.611894	0.61514	0.626231	0.605508	0.638029	0	0.621834
D20tHM	0.688102	0.6451	0.665697	0.650095	0.655928	0.645253	0.656125	0.688624	0.650405	0.656075	0.692308	0.650107	0.670937	0.672552	0.665363	0.69908	0.661394	0.694828	0.658333	0.657164	0.711877	0.716777	0.712346	0.72287	0.73334	0.709608	0.72114	0.717677	0.594006	0.623158	0.609501	0.603992	0.608697	0.611514	0.619783	0.630124	0.621834	0

## Sheet: Additional file 4
Additional file 4: Weighted Unifrac distance from Amplicon sequencing
	B01aHM	B02aHF	B03aHF	B04aHF	B06aHF	B05tHF	N07aHM	N08aHF	N09aHF	N10aHF	X21aHM	X22aHF	X23aHF	X24aHF	X25tHF	Q26aHM	Q27aHM	Q28aHM	Q29aHM	Q30aHM	J31aSM	J32aHF	J33aHM	J34aSF	J35aSF	J36aHM	J37tSF	J38aHF	N11tHF	N12tHF	D13aHM	D14aHF	D15aHF	D16tHM	D17tHF	D18tHF	D19tHM	D20tHM
B01aHM	0	0.271543	0.260465	0.262529	0.344375	0.387644	0.230066	0.212515	0.348697	0.354406	0.405013	0.314732	0.479026	0.320718	0.319921	0.497462	0.33949	0.532747	0.413539	0.256668	0.450084	0.535879	0.422945	0.410287	0.54776	0.487297	0.591915	0.60227	0.298441	0.488131	0.41176	0.381369	0.292182	0.416571	0.430873	0.396566	0.499679	0.460205
B02aHF	0.271543	0	0.178855	0.212465	0.158451	0.314882	0.228635	0.263923	0.283375	0.390325	0.338867	0.32181	0.44	0.362641	0.223413	0.462378	0.271721	0.469951	0.360901	0.298192	0.345868	0.414014	0.427491	0.398959	0.523541	0.366566	0.554714	0.472654	0.246569	0.41014	0.375536	0.271538	0.253717	0.25811	0.376706	0.312384	0.354056	0.345071
B03aHF	0.260465	0.178855	0	0.153055	0.240397	0.275754	0.250517	0.210652	0.386795	0.349636	0.424052	0.369485	0.531675	0.373281	0.330002	0.546158	0.35757	0.562867	0.438018	0.294828	0.410655	0.461233	0.367201	0.40272	0.497488	0.360732	0.510517	0.502692	0.205883	0.418119	0.323292	0.268032	0.170971	0.246909	0.332366	0.310663	0.368135	0.316997
B04aHF	0.262529	0.212465	0.153055	0	0.308069	0.298871	0.21818	0.225263	0.385445	0.317928	0.427952	0.350249	0.520215	0.320723	0.29048	0.562988	0.316076	0.553249	0.4192	0.256649	0.395771	0.454376	0.32321	0.373129	0.475421	0.35708	0.490491	0.482091	0.186817	0.397791	0.295838	0.259905	0.183998	0.290272	0.327997	0.30905	0.361832	0.296079
B06aHF	0.344375	0.158451	0.240397	0.308069	0	0.398177	0.288743	0.338588	0.3297	0.478615	0.369545	0.380181	0.464352	0.414404	0.271806	0.479939	0.316835	0.497629	0.398915	0.387335	0.389669	0.467355	0.506519	0.470482	0.600524	0.416693	0.607801	0.514994	0.311662	0.488765	0.439971	0.340008	0.330205	0.270113	0.45376	0.386507	0.405176	0.399889
B05tHF	0.387644	0.314882	0.275754	0.298871	0.398177	0	0.353228	0.359591	0.372252	0.317925	0.443481	0.436761	0.55155	0.447574	0.40467	0.613315	0.464276	0.59243	0.464444	0.328439	0.447336	0.487406	0.36914	0.45024	0.457099	0.351287	0.540509	0.421615	0.307105	0.388743	0.302629	0.255653	0.312694	0.317808	0.171396	0.280285	0.319444	0.262512
N07aHM	0.230066	0.228635	0.250517	0.21818	0.288743	0.353228	0	0.245022	0.306052	0.328636	0.377561	0.333614	0.484971	0.338108	0.295269	0.523341	0.311379	0.519835	0.39493	0.249208	0.426478	0.488301	0.421705	0.399918	0.460609	0.441357	0.584999	0.548811	0.246765	0.428634	0.387558	0.3235	0.27077	0.338507	0.339032	0.349521	0.451667	0.386347
N08aHF	0.212515	0.263923	0.210652	0.225263	0.338588	0.359591	0.245022	0	0.397669	0.333804	0.420994	0.397041	0.51889	0.389497	0.378778	0.563718	0.396951	0.570999	0.425289	0.305472	0.424493	0.488028	0.365678	0.383145	0.492038	0.408733	0.515736	0.552423	0.272457	0.433323	0.34562	0.327164	0.20914	0.386012	0.366077	0.333504	0.441629	0.408751
N09aHF	0.348697	0.283375	0.386795	0.385445	0.3297	0.372252	0.306052	0.397669	0	0.315937	0.306691	0.375656	0.38318	0.430902	0.293287	0.476546	0.327489	0.415591	0.352764	0.3627	0.378955	0.432451	0.528362	0.453234	0.396695	0.453489	0.62365	0.489312	0.387312	0.430138	0.448073	0.359998	0.424866	0.443271	0.390688	0.36477	0.411081	0.471106
N10aHF	0.354406	0.390325	0.349636	0.317928	0.478615	0.317925	0.328636	0.333804	0.315937	0	0.475675	0.394556	0.534514	0.378569	0.435772	0.633084	0.497316	0.580802	0.397955	0.272053	0.478613	0.513187	0.412026	0.46125	0.376128	0.465053	0.548777	0.526778	0.319224	0.349825	0.344555	0.359055	0.318185	0.442096	0.338306	0.340783	0.44633	0.43602
X21aHM	0.405013	0.338867	0.424052	0.427952	0.369545	0.443481	0.377561	0.420994	0.306691	0.475675	0	0.371237	0.242733	0.41466	0.280898	0.452018	0.298733	0.255822	0.328056	0.375845	0.310753	0.298077	0.529412	0.463659	0.547827	0.432598	0.616331	0.454763	0.401966	0.422807	0.444427	0.376228	0.435487	0.434579	0.422555	0.366257	0.416942	0.472421
X22aHF	0.314732	0.32181	0.369485	0.350249	0.380181	0.436761	0.333614	0.397041	0.375656	0.394556	0.371237	0	0.363755	0.165799	0.239733	0.511942	0.243614	0.429257	0.202182	0.252561	0.437523	0.520963	0.441239	0.410783	0.579273	0.486168	0.59802	0.567707	0.283545	0.379493	0.339098	0.350927	0.312315	0.419349	0.440703	0.372811	0.378786	0.448628
X23aHF	0.479026	0.44	0.531675	0.520215	0.464352	0.55155	0.484971	0.51889	0.38318	0.534514	0.242733	0.363755	0	0.436028	0.336582	0.497279	0.328291	0.149136	0.314693	0.456924	0.411438	0.351474	0.591128	0.520741	0.632384	0.53213	0.6774	0.52667	0.435406	0.450479	0.467395	0.427294	0.495041	0.533244	0.516958	0.426155	0.461095	0.56599
X24aHF	0.320718	0.362641	0.373281	0.320723	0.414404	0.447574	0.338108	0.389497	0.430902	0.378569	0.41466	0.165799	0.436028	0	0.243119	0.563776	0.280005	0.495286	0.266616	0.233348	0.477091	0.56345	0.440206	0.440122	0.595524	0.516516	0.598321	0.606997	0.283779	0.393201	0.331302	0.383087	0.313375	0.427292	0.455733	0.404972	0.433298	0.474735
X25tHF	0.319921	0.223413	0.330002	0.29048	0.271806	0.40467	0.295269	0.378778	0.293287	0.435772	0.280898	0.239733	0.336582	0.243119	0	0.43425	0.180312	0.379926	0.263883	0.249586	0.350276	0.431657	0.44205	0.419711	0.546128	0.409872	0.582505	0.477018	0.275174	0.419171	0.374478	0.30125	0.320129	0.354233	0.418147	0.350069	0.366292	0.412937
Q26aHM	0.497462	0.462378	0.546158	0.562988	0.479939	0.613315	0.523341	0.563718	0.476546	0.633084	0.452018	0.511942	0.497279	0.563776	0.43425	0	0.413219	0.525763	0.511135	0.540914	0.542647	0.578428	0.690994	0.606133	0.693019	0.585062	0.781721	0.632759	0.585955	0.591152	0.636873	0.576949	0.602175	0.594295	0.618586	0.552793	0.601275	0.664011
Q27aHM	0.33949	0.271721	0.35757	0.316076	0.316835	0.464276	0.311379	0.396951	0.327489	0.497316	0.298733	0.243614	0.328291	0.280005	0.180312	0.413219	0	0.361478	0.285303	0.31888	0.356541	0.431697	0.448513	0.399013	0.562414	0.393205	0.580378	0.487542	0.324455	0.461219	0.400784	0.34452	0.35844	0.389068	0.468101	0.39964	0.396182	0.437555
Q28aHM	0.532747	0.469951	0.562867	0.553249	0.497629	0.59243	0.519835	0.570999	0.415591	0.580802	0.255822	0.429257	0.149136	0.495286	0.379926	0.525763	0.361478	0	0.368316	0.501098	0.425262	0.367456	0.615493	0.54103	0.643337	0.532567	0.687727	0.530897	0.503288	0.482627	0.53037	0.463871	0.550257	0.557829	0.555924	0.486378	0.509802	0.585814
Q29aHM	0.413539	0.360901	0.438018	0.4192	0.398915	0.464444	0.39493	0.425289	0.352764	0.397955	0.328056	0.202182	0.314693	0.266616	0.263883	0.511135	0.285303	0.368316	0	0.313334	0.375545	0.446047	0.448692	0.39501	0.546497	0.441956	0.55952	0.462329	0.327543	0.304406	0.326416	0.328988	0.377692	0.429599	0.428089	0.326714	0.291077	0.464093
Q30aHM	0.256668	0.298192	0.294828	0.256649	0.387335	0.328439	0.249208	0.305472	0.3627	0.272053	0.375845	0.252561	0.456924	0.233348	0.249586	0.540914	0.31888	0.501098	0.313334	0	0.410187	0.484428	0.374308	0.387376	0.462045	0.434536	0.541194	0.505706	0.24383	0.365666	0.319686	0.318093	0.254669	0.391963	0.336247	0.319649	0.412399	0.396021
J31aSM	0.450084	0.345868	0.410655	0.395771	0.389669	0.447336	0.426478	0.424493	0.378955	0.478613	0.310753	0.437523	0.411438	0.477091	0.350276	0.542647	0.356541	0.425262	0.375545	0.410187	0	0.225677	0.333648	0.255561	0.453945	0.28617	0.416262	0.273346	0.399804	0.423866	0.435843	0.370642	0.427547	0.419815	0.443345	0.378467	0.37972	0.457455
J32aHF	0.535879	0.414014	0.461233	0.454376	0.467355	0.487406	0.488301	0.488028	0.432451	0.513187	0.298077	0.520963	0.351474	0.56345	0.431657	0.578428	0.431697	0.367456	0.446047	0.484428	0.225677	0	0.419179	0.350397	0.434959	0.333397	0.44747	0.296235	0.461327	0.422437	0.493193	0.430848	0.483964	0.495348	0.460395	0.394411	0.423089	0.512299
J33aHM	0.422945	0.427491	0.367201	0.32321	0.506519	0.36914	0.421705	0.365678	0.528362	0.412026	0.529412	0.441239	0.591128	0.440206	0.44205	0.690994	0.448513	0.615493	0.448692	0.374308	0.333648	0.419179	0	0.258938	0.426911	0.260693	0.36432	0.313821	0.32561	0.424349	0.285125	0.289273	0.315479	0.398286	0.342828	0.357658	0.394269	0.35386
J34aSF	0.410287	0.398959	0.40272	0.373129	0.470482	0.45024	0.399918	0.383145	0.453234	0.46125	0.463659	0.410783	0.520741	0.440122	0.419711	0.606133	0.399013	0.54103	0.39501	0.387376	0.255561	0.350397	0.258938	0	0.42712	0.30498	0.343414	0.335678	0.37816	0.455541	0.403705	0.379963	0.399209	0.473498	0.422749	0.388483	0.404377	0.458804
J35aSF	0.54776	0.523541	0.497488	0.475421	0.600524	0.457099	0.460609	0.492038	0.396695	0.376128	0.547827	0.579273	0.632384	0.595524	0.546128	0.693019	0.562414	0.643337	0.546497	0.462045	0.453945	0.434959	0.426911	0.42712	0	0.416056	0.520223	0.4747	0.486911	0.47525	0.497144	0.464004	0.493124	0.552546	0.407722	0.429851	0.502116	0.536727
J36aHM	0.487297	0.366566	0.360732	0.35708	0.416693	0.351287	0.441357	0.408733	0.453489	0.465053	0.432598	0.486168	0.53213	0.516516	0.409872	0.585062	0.393205	0.532567	0.441956	0.434536	0.28617	0.333397	0.260693	0.30498	0.416056	0	0.4516	0.274101	0.377577	0.378542	0.350351	0.270733	0.36934	0.34382	0.3301	0.307085	0.350998	0.327662
J37tSF	0.591915	0.554714	0.510517	0.490491	0.607801	0.540509	0.584999	0.515736	0.62365	0.548777	0.616331	0.59802	0.6774	0.598321	0.582505	0.781721	0.580378	0.687727	0.55952	0.541194	0.416262	0.44747	0.36432	0.343414	0.520223	0.4516	0	0.398283	0.506331	0.55469	0.512675	0.516994	0.500733	0.573963	0.539417	0.519416	0.493439	0.557993
J38aHF	0.60227	0.472654	0.502692	0.482091	0.514994	0.421615	0.548811	0.552423	0.489312	0.526778	0.454763	0.567707	0.52667	0.606997	0.477018	0.632759	0.487542	0.530897	0.462329	0.505706	0.273346	0.296235	0.313821	0.335678	0.4747	0.274101	0.398283	0	0.49312	0.376172	0.444313	0.387829	0.516415	0.465512	0.394986	0.387097	0.378867	0.42566
N11tHF	0.298441	0.246569	0.205883	0.186817	0.311662	0.307105	0.246765	0.272457	0.387312	0.319224	0.401966	0.283545	0.435406	0.283779	0.275174	0.585955	0.324455	0.503288	0.327543	0.24383	0.399804	0.461327	0.32561	0.37816	0.486911	0.377577	0.506331	0.49312	0	0.322658	0.205674	0.172995	0.133657	0.24077	0.278812	0.217813	0.296614	0.278656
N12tHF	0.488131	0.41014	0.418119	0.397791	0.488765	0.388743	0.428634	0.433323	0.430138	0.349825	0.422807	0.379493	0.450479	0.393201	0.419171	0.591152	0.461219	0.482627	0.304406	0.365666	0.423866	0.422437	0.424349	0.455541	0.47525	0.378542	0.55469	0.376172	0.322658	0	0.305971	0.264814	0.347227	0.39289	0.297635	0.194337	0.269349	0.383728
D13aHM	0.41176	0.375536	0.323292	0.295838	0.439971	0.302629	0.387558	0.34562	0.448073	0.344555	0.444427	0.339098	0.467395	0.331302	0.374478	0.636873	0.400784	0.53037	0.326416	0.319686	0.435843	0.493193	0.285125	0.403705	0.497144	0.350351	0.512675	0.444313	0.205674	0.305971	0	0.187315	0.231657	0.289814	0.230301	0.201292	0.245129	0.299502
D14aHF	0.381369	0.271538	0.268032	0.259905	0.340008	0.255653	0.3235	0.327164	0.359998	0.359055	0.376228	0.350927	0.427294	0.383087	0.30125	0.576949	0.34452	0.463871	0.328988	0.318093	0.370642	0.430848	0.289273	0.379963	0.464004	0.270733	0.516994	0.387829	0.172995	0.264814	0.187315	0	0.222953	0.212304	0.187865	0.160476	0.229813	0.197552
D15aHF	0.292182	0.253717	0.170971	0.183998	0.330205	0.312694	0.27077	0.20914	0.424866	0.318185	0.435487	0.312315	0.495041	0.313375	0.320129	0.602175	0.35844	0.550257	0.377692	0.254669	0.427547	0.483964	0.315479	0.399209	0.493124	0.36934	0.500733	0.516415	0.133657	0.347227	0.231657	0.222953	0	0.278946	0.294074	0.240453	0.352105	0.314623
D16tHM	0.416571	0.25811	0.246909	0.290272	0.270113	0.317808	0.338507	0.386012	0.443271	0.442096	0.434579	0.419349	0.533244	0.427292	0.354233	0.594295	0.389068	0.557829	0.429599	0.391963	0.419815	0.495348	0.398286	0.473498	0.552546	0.34382	0.573963	0.465512	0.24077	0.39289	0.289814	0.212304	0.278946	0	0.309977	0.275249	0.290048	0.256553
D17tHF	0.430873	0.376706	0.332366	0.327997	0.45376	0.171396	0.339032	0.366077	0.390688	0.338306	0.422555	0.440703	0.516958	0.455733	0.418147	0.618586	0.468101	0.555924	0.428089	0.336247	0.443345	0.460395	0.342828	0.422749	0.407722	0.3301	0.539417	0.394986	0.278812	0.297635	0.230301	0.187865	0.294074	0.309977	0	0.159793	0.272667	0.229518
D18tHF	0.396566	0.312384	0.310663	0.30905	0.386507	0.280285	0.349521	0.333504	0.36477	0.340783	0.366257	0.372811	0.426155	0.404972	0.350069	0.552793	0.39964	0.486378	0.326714	0.319649	0.378467	0.394411	0.357658	0.388483	0.429851	0.307085	0.519416	0.387097	0.217813	0.194337	0.201292	0.160476	0.240453	0.275249	0.159793	0	0.204939	0.299317
D19tHM	0.499679	0.354056	0.368135	0.361832	0.405176	0.319444	0.451667	0.441629	0.411081	0.44633	0.416942	0.378786	0.461095	0.433298	0.366292	0.601275	0.396182	0.509802	0.291077	0.412399	0.37972	0.423089	0.394269	0.404377	0.502116	0.350998	0.493439	0.378867	0.296614	0.269349	0.245129	0.229813	0.352105	0.290048	0.272667	0.204939	0	0.33051
D20tHM	0.460205	0.345071	0.316997	0.296079	0.399889	0.262512	0.386347	0.408751	0.471106	0.43602	0.472421	0.448628	0.56599	0.474735	0.412937	0.664011	0.437555	0.585814	0.464093	0.396021	0.457455	0.512299	0.35386	0.458804	0.536727	0.327662	0.557993	0.42566	0.278656	0.383728	0.299502	0.197552	0.314623	0.256553	0.229518	0.299317	0.33051	0

## Sheet: Additional file 5
Additional file 5: Data Production of 24 samples
Data production						Single-sample assembly			Gene prediction
Sample ID	Insert size (bp)	Read length (bp)	Raw data (Gb)	Clean data (Gb)	Effective rate (%)	# of contigs	N50 length (bp)	Total length (Mb)	# of ORFs	Total length (Mb)	Average length (bp)
B01aHM	300	100	5.6138	5.2757	0.9398	74467	5043	131.63	175262	118657	677.02
B03aHF	300	100	7.50504	7	0.9327	85285	5504	147.92	199061	132606	666.16
B06aHF	300	100	5.86687	5.44661	0.9284	85227	3752	131.48	186368	117886	632.54
D13aHM	300	100	6.29038	5.95928	0.9474	72501	7166	136.77	175326	123427	703.99
D14aHF	300	100	5.28362	4.93933	0.9348	69851	4292	106.63	151455	95631.6	631.42
D15aHF	300	100	6.66683	6.26887	0.9403	102565	4085	157.62	220223	142029	644.93
D16tHM	300	100	5.72614	5.35313	0.9349	42034	9058	80.53	103159	72043.1	698.37
D17tHF	300	100	6.07136	5.67579	0.9348	70671	7251	143.15	182699	128611	703.95
D18tHF	300	100	5.4879	5.15724	0.9397	92058	3836	143.95	201146	126689	629.84
J31aSM	300	100	6.98184	6.57112	0.9412	86909	5677	160.59	208679	141124	676.27
J32aHF	300	100	6.8748	6.49858	0.9453	62845	10007	122.46	156421	109985	703.13
J33aHM	300	100	6.28397	5.89572	0.9382	69897	5454	111.26	152101	100361	659.83
J34aSF	300	100	6.30227	5.96617	0.9467	89838	5231	152.55	209703	131819	628.6
J36aHM	300	100	5.71344	5.37375	0.9405	56022	8055	119.79	146465	107109	731.29
J38aHF	300	100	6.61831	6.22834	0.9411	83884	10920	186.4	225805	167795	743.1
N07aHM	300	100	5.73884	5.3921	0.9396	78810	5838	130.29	172739	118185	684.18
N09aHF	300	100	6.82512	6.45084	0.9452	92084	3662	144.17	197931	128960	651.54
N10aHF	300	100	6.12062	5.646	0.9225	64691	4985	105.99	142316	96277.2	676.5
Q27aHM	300	100	5.83406	5.50607	0.9438	63478	8974	128.15	163052	114784	703.97
Q28aHM	300	100	5.76869	5.42995	0.9413	40680	11477	818.89	100028	73890.2	738.7
Q30aHM	300	100	7.36879	7	0.95	96617	4885	168.02	226205	151433	669.45
X21aHM	300	100	5.82297	5.45027	0.936	38380	8691	823.34	101851	73710.1	723.71
X22aHF	300	100	6.17927	5.75209	0.9309	85017	5755	153.08	201731	137364	680.93
X23aHF	300	100	6.10145	5.69856	0.934	59453	9144	123.84	153126	111986	731.33

## Sheet: Additional file 6
Additional file 6: Relative abundance profile at genus level
Genera	B01aHM	B03aHF	B06aHF	D13aHM	D14aHF	D15aHF	D16tHM	D17tHF	D18tHF	J31aSM	J32aHF	J33aHM	J34aSF	J36aHM	J38aHF	N07aHM	N09aHF	N10aHF	Q27aHM	Q28aHM	Q30aHM	X21aHM	X22aHF	X23aHF
f__Prevotellaceae;g__Prevotella	0.0477338	0.0942276	0.0699309	0.126388	0.116278	0.0376615	0.109766	0.101984	0.0754156	0.0426377	0.195114	0.106479	0.0666114	0.189027	0.120487	0.0867013	0.0850191	0.104147	0.0711115	0.2725	0.0563049	0.149853	0.0796281	0.116795
f__Bacteroidaceae;g__Bacteroides	0.0603433	0.0895934	0.0637802	0.0998581	0.0806427	0.0302057	0.110116	0.0614691	0.0459725	0.0510872	0.141537	0.136569	0.0602296	0.15526	0.163767	0.128416	0.0621142	0.101754	0.045774	0.0875896	0.0499948	0.0755397	0.0724693	0.0574653
f__Spirochaetaceae;g__Treponema	0.023097	0.0161385	0.0578159	0.0802882	0.0261227	0.026572	0.117709	0.0755244	0.0636554	0.0402236	0.0402491	0.0535757	0.05358	0.00563498	0.0459947	0.0207561	0.0813092	0.0134504	0.00370532	0.0341231	0.0119004	0.0493123	0.0406836	0.0422803
f__Rikenellaceae;g__Alistipes	0.106812	0.0299277	0.0286451	0.0505638	0.0303987	0.0295674	0.0679755	0.00550481	0.00444693	0.0296852	0.0220242	0.0370174	0.0228091	0.0410019	0.0153758	0.0440782	0.060335	0.0583518	0.0147613	0.0462097	0.0319122	0.0250994	0.0420022	0.0318422
f__Eubacteriaceae;g__Eubacterium	0.023331	0.0238048	0.0191187	0.0144468	0.0179436	0.0223519	0.00996452	0.0168744	0.0244045	0.106377	0.00620218	0.0150126	0.0194211	0.00854448	0.0372037	0.0119211	0.013267	0.0103841	0.0206416	0.0138327	0.0210347	0.0202478	0.025731	0.0226309
f__Clostridiaceae;g__Clostridium	0.0608549	0.0548611	0.0620563	0.0427584	0.0525456	0.0637004	0.0517184	0.106369	0.0936965	0.0729811	0.0438858	0.0346002	0.0570548	0.0332472	0.0526633	0.036727	0.0341835	0.038232	0.0665044	0.0158992	0.0797787	0.0777919	0.052548	0.0620863
f__Ruminococcaceae;g__Ruminococcus	0.0294038	0.0254423	0.0230484	0.0412015	0.0340363	0.0474515	0.0135917	0.0222489	0.0303201	0.0506363	0.0182565	0.0212175	0.0642777	0.0203036	0.0367613	0.0291143	0.0237585	0.0282749	0.0642469	0.0515605	0.0408729	0.0605881	0.0503185	0.0239776
f__Verrucomicrobiaceae;g__Akkermansia	0.00378571	0.00321626	0.00147611	0.000414827	0.000718703	0.00217414	0.000702374	0.0151528	0.0103813	0.000272016	0.0115115	0.00052201	0.000391144	0.000757971	0.00305878	0.0226582	0.0500741	0.018059	0.00018595	0.000413135	0.0374093	0.0112793	0.00292301	0.00361672
f__Ruminococcaceae;g__Faecalibacterium	0.00739367	0.0153506	0.0103698	0.00343954	0.00898136	0.0101071	0.00531583	0.00987437	0.00933729	0.00906944	0.00673152	0.00560151	0.0069254	0.0121477	0.00650058	0.0195602	0.0266644	0.00939785	0.010233	0.00338099	0.0220134	0.00366649	0.00782926	0.00954711
f__Lachnospiraceae;g__Roseburia	0.00408886	0.00552322	0.00980394	0.0071306	0.00729207	0.00833383	0.00269221	0.00585332	0.00720931	0.00459798	0.00217165	0.00461672	0.00649753	0.00773963	0.0220973	0.00493375	0.00474733	0.0044141	0.0103899	0.0020925	0.00518597	0.00487725	0.00754207	0.0106059
f__Ruminococcaceae;g__Anaerotruncus	0.0064594	0.0113984	0.0103674	0.00376706	0.00789365	0.00796339	0.00254613	0.0067456	0.00649346	0.0206353	0.00302293	0.00627973	0.00528105	0.00166372	0.0014426	0.00802568	0.00744268	0.00824797	0.00649198	0.00249781	0.00703214	0.00191861	0.0082454	0.00667566
f__Oscillospiraceae;g__Oscillibacter	0.0185138	0.0127476	0.0081777	0.00748732	0.00921503	0.0135101	0.00477029	0.00871813	0.00858691	0.0132965	0.00664636	0.00995526	0.00994861	0.00378324	0.00279841	0.0202805	0.0107239	0.0128172	0.0142166	0.00611319	0.0143082	0.00335587	0.0114007	0.00910052
f__Porphyromonadaceae;g__Parabacteroides	0.00606896	0.00196818	0.00184228	0.00274416	0.00230929	0.0015207	0.00255911	0.00196624	0.00170346	0.0017953	0.00477976	0.00290091	0.00380785	0.0173708	0.00707506	0.00781806	0.00169952	0.00372047	0.00130819	0.00831178	0.00140325	0.00302099	0.00209603	0.00203362
f__Ruminococcaceae;g__Ruminiclostridium	0.00607633	0.00588828	0.00478155	0.00491277	0.00502767	0.00712848	0.00255094	0.0048884	0.00491927	0.0158188	0.00304481	0.00429029	0.0059946	0.00361242	0.00240875	0.0053704	0.00503607	0.0045475	0.00699549	0.00271863	0.00846288	0.00338412	0.00507051	0.0044386
f__Lachnospiraceae;g__Coprococcus	0.00128255	0.00163766	0.00171115	0.00166333	0.00177368	0.00218565	0.000980397	0.00839467	0.0130157	0.00165046	0.000739178	0.00106594	0.00148192	0.000809659	0.00934753	0.00116228	0.00136014	0.00132046	0.00260302	0.000539343	0.00187934	0.00102904	0.0017961	0.00177596
f__Acidaminococcaceae;g__Phascolarctobacterium	0.00506436	0.00196294	0.00598903	0.00230619	0.00322033	0.0029258	0.000377151	0.00140428	0.00135396	0.00513707	0.00381905	0.000631679	0.00936494	0.0109737	0.0103191	0.00699386	0.00567058	0.00118567	0.00383816	0.0037378	0.00248851	0.00410621	0.00085213	0.00215464
f__Lachnospiraceae;g__Butyrivibrio	0.00366554	0.00380724	0.00591041	0.0061215	0.00456654	0.009007	0.00323745	0.00486439	0.00537003	0.00447717	0.00226628	0.00406215	0.00381955	0.00231482	0.0033295	0.00376314	0.00459009	0.00338444	0.00659161	0.00241173	0.00504632	0.00337831	0.0104664	0.00668421
f__Methanobacteriaceae;g__Methanobrevibacter	0.00446453	5.34074e-05	0.000594332	0.000597584	0.000155625	0.000359041	0.00553694	0.000109861	0.000126297	0.00961895	0.0044048	0.00508916	1.68535e-05	7.84654e-05	4.74826e-05	0.00152909	5.4624e-05	0.00139038	0.00147735	0.000645414	0.000103956	0.000568568	0.00379032	0.000196136
f__Rhodospirillaceae;g__Azospirillum	0.00192193	0.0010187	0.000537394	8.06689e-05	0.000144801	0.00106022	0.000345376	0.000507512	0.0010821	0.000260194	0.00170609	0.00195654	0.00245718	0.00218499	0.00355693	0.000303976	3.46584e-05	0.000367021	0.000298661	0.00015238	6.03816e-05	0.00950981	0.000618649	0.000281761
f__Prevotellaceae;g__Paraprevotella	0.00152814	0.000649571	0.000661016	0.00163005	0.000763135	0.000588643	0.00110603	0.000631768	0.000535359	0.000534384	0.00567056	0.00392461	0.00318082	0.00192134	0.00849293	0.00063028	0.00149353	0.00165401	0.000628991	0.00175274	0.000694237	0.00104458	0.00235392	0.000507805
f__Lachnospiraceae;g__Lachnoclostridium	0.00595949	0.00600066	0.0063866	0.00475119	0.00787979	0.00724095	0.00337141	0.00483855	0.00544097	0.00688776	0.00311415	0.00372285	0.00486491	0.00334702	0.00389051	0.0054436	0.00582641	0.00497347	0.00733646	0.00228644	0.0067865	0.00250677	0.0071423	0.00729631
f__Mycoplasmataceae;g__Mycoplasma	0.00415655	0.00175989	0.0022892	0.000200608	0.00248025	0.00423063	0.00767977	0.00776761	0.00436428	0.00783247	0.00720736	0.00032133	0.000227153	0.000206322	0.000211212	0.000829293	0.000212669	0.000214593	0.00686531	0.000292295	0.00311658	0.000400086	0.00531336	0.000779138
f__Fibrobacteraceae;g__Fibrobacter	0.00157347	0.00258142	0.00438411	0.00113215	0.000380461	0.00148411	0.000742685	0.000399448	0.000507915	0.000329031	0.00063392	0.000491387	0.000337648	0.000340506	0.000378526	0.000602088	0.00761115	0.00110658	0.00164542	0.000513866	0.000676172	0.00263669	0.00314243	0.00381446
f__Porphyromonadaceae;g__Paludibacter	0.000259643	0.000228711	0.000249181	0.00041029	0.000345402	0.000254086	0.000308276	0.000111039	0.000116542	0.000121936	0.000231875	0.000713359	0.000538467	0.00719744	0.000291051	0.000315604	0.00023121	0.000790319	0.000181159	0.000419841	0.000173489	0.000745277	0.000321231	0.000229338
f__Brachyspiraceae;g__Brachyspira	0.00166198	0.00354492	0.00409388	0.00139571	0.00452083	0.00311567	0.00325141	0.00659093	0.00502661	0.000847778	0.00193846	0.00317006	0.00367446	0.0055019	0.00255616	0.00258233	0.00474683	0.00298722	0.0011324	0.00134169	0.00271519	0.00221558	0.00214298	0.00384792
f__Lachnospiraceae;g__Blautia	0.00285209	0.00340849	0.00351793	0.00320853	0.00388627	0.00495972	0.00151677	0.00268113	0.00317062	0.00234591	0.00174367	0.0023249	0.00320292	0.00216494	0.00265991	0.00240205	0.00307943	0.00262006	0.00524377	0.00136135	0.00432805	0.00176278	0.00363935	0.0035565
f__Elusimicrobiaceae;g__Elusimicrobium	3.65648e-05	9.07059e-06	1.20637e-05	8.88217e-06	7.45218e-06	0.00010792	2.59409e-05	0.00421368	0.00465096	1.36106e-05	1.05722e-05	8.27753e-06	1.31643e-05	8.95022e-06	3.61339e-05	9.486e-06	1.57916e-06	5.89138e-06	1.56842e-06	3.02338e-06	3.91711e-06	5.31608e-05	1.58531e-05	1.47218e-05
f__Porphyromonadaceae;g__Tannerella	0.00243628	0.00138051	0.00122938	0.00317848	0.00133249	0.000883276	0.00314141	0.00132764	0.00108243	0.000939283	0.00237778	0.00246755	0.000980865	0.00270513	0.00215295	0.00159341	0.0016482	0.00358507	0.000850056	0.00249989	0.00105443	0.00188671	0.00162887	0.00143857
f__Campylobacteraceae;g__Campylobacter	0.000910403	0.00202545	0.000487705	0.00356931	0.000263774	0.000645259	0.00146321	0.00154392	0.000871092	0.000261603	0.00048684	0.000433982	0.000364834	0.000213365	0.000311249	0.00244383	0.000762625	0.000654012	0.000141334	0.000689802	0.000848488	0.000451932	0.000604712	0.000705234
f__Erysipelotrichaceae;g__Coprobacillus	0.000503359	0.000635143	0.00100667	0.000454944	0.000749092	0.00188283	0.000448683	0.000746989	0.000698854	0.00346957	0.000581143	0.000357048	0.000308141	0.000258313	0.000328621	0.000465677	0.000418936	0.000314575	0.000665864	0.000231202	0.000610347	0.000569084	0.00160336	0.000559025
f__Lachnospiraceae;g__Dorea	0.001348	0.00153231	0.00330863	0.00201009	0.00165062	0.00253605	0.000875881	0.00150724	0.00177532	0.00135714	0.000798381	0.00125843	0.00327997	0.00117524	0.00218916	0.00133689	0.00145518	0.00139003	0.00343633	0.000885374	0.00183339	0.00140603	0.00197266	0.00224503
f__Porphyromonadaceae;g__Porphyromonas	0.00104612	0.00138039	0.00116807	0.00162565	0.00145529	0.000618363	0.00145105	0.00133577	0.00122276	0.000600646	0.00171629	0.00159085	0.000752564	0.00331504	0.00179494	0.00105318	0.000985884	0.00207575	0.000398565	0.00224851	0.00120518	0.00172362	0.000952629	0.00108736
f__Acholeplasmataceae;g__Acholeplasma	0.000711208	0.000843183	0.00121154	0.000168193	0.000994176	0.00323193	0.000703883	0.0018872	0.0014264	0.000851826	0.0014548	0.000394409	0.000177174	8.79917e-05	0.000110201	0.0011515	0.00041239	0.000185554	0.000549305	0.000198124	0.000455707	0.000209564	0.00224169	0.000270675
f__Paenibacillaceae;g__Paenibacillus	0.00233931	0.00256865	0.00236904	0.0018562	0.00195815	0.0030152	0.00145813	0.00196723	0.0020485	0.00299466	0.00196721	0.00142539	0.00205288	0.00147681	0.00120161	0.002487	0.00262024	0.00217999	0.00264529	0.00103311	0.00312578	0.00140374	0.00206654	0.00236579
f__Porphyromonadaceae;g__Barnesiella	0.00124018	0.00145601	0.000907311	0.00207006	0.0013456	0.000567794	0.00208209	0.00120585	0.000909988	0.000865657	0.00199133	0.00187023	0.000798549	0.00309647	0.00222475	0.00142922	0.00122943	0.00203819	0.000767335	0.00137503	0.000986175	0.0013171	0.00120145	0.000914107
f__Unclassified;g__Intestinimonas	0.00174529	0.00230671	0.00138127	0.000872023	0.00162722	0.00169656	0.000639368	0.00110156	0.000963204	0.000726763	0.000564858	0.00107844	0.00154248	0.000287787	0.000292665	0.00213943	0.00148411	0.00120719	0.00289735	0.000383784	0.00226292	0.000254407	0.00132496	0.000975764
f__Unclassified;g__Pseudoflavonifractor	0.00166969	0.00259708	0.00158675	0.00108259	0.00180769	0.00168677	0.000818656	0.00133329	0.00121755	0.00118317	0.000648069	0.000910518	0.00127414	0.000526481	0.000307559	0.00250089	0.00202827	0.00154041	0.00176326	0.000418684	0.00289291	0.000358115	0.00143267	0.0011811
f__Acetobacteraceae;g__Acidiphilium	0.0012843	0.000525897	0.000468542	0.000361647	0.000676245	0.00287145	0.00034855	0.000379671	0.000548	0.000741828	0.00152348	0.00106722	0.000505516	0.00012208	0.00084005	0.000407938	0.000226352	0.000335358	0.000783158	0.000238146	0.000407845	0.00106137	0.000463517	0.00138684
f__Chlamydiaceae;g__Chlamydia	0.000106252	0.00263058	0.000136136	0.000155067	0.000370087	0.000633808	0.000217003	0.000617049	0.00123279	5.9735e-05	7.15638e-05	0.000535723	0.000660781	0.000503375	0.000119964	9.01755e-05	0.000131051	0.000336909	5.25848e-05	0.00015723	0.000385812	0.000183139	0.000114738	0.00022033
f__Ruminococcaceae;g__Subdoligranulum	0.00208675	0.00226641	0.0016128	0.00123417	0.00184013	0.00262017	0.000812625	0.00128456	0.00134475	0.00256669	0.00136229	0.00162785	0.00190745	0.000824662	0.000656809	0.00219409	0.00215121	0.00147124	0.00183202	0.000780184	0.0024979	0.000941376	0.00157748	0.00194326
f__Myxococcaceae;g__Corallococcus	0.000128584	9.08388e-05	0.000103213	6.4645e-05	0.000359998	0.00240294	8.46132e-05	0.000508189	0.000840971	8.19796e-05	0.000148595	8.71488e-05	7.07155e-05	3.30667e-05	9.05797e-05	0.00202119	9.39614e-05	9.1799e-05	0.00259982	6.92008e-05	7.22995e-05	8.74591e-05	0.00100145	0.002389
f__Bacillaceae;g__Bacillus	0.00161921	0.00195783	0.00206982	0.000952	0.00258137	0.00234111	0.00134075	0.00198404	0.00199585	0.00159094	0.001095	0.00103719	0.00145789	0.00121937	0.000892624	0.00133932	0.00119739	0.00108709	0.00199163	0.000705497	0.00168659	0.00167979	0.00171748	0.0012468
f__Clostridiaceae;g__Butyricicoccus	0.00180229	0.00239318	0.00114209	0.00064677	0.00135944	0.001568	0.00095072	0.00107006	0.00104097	0.000719132	0.000669644	0.000980331	0.0011641	0.00056897	0.000327186	0.00212236	0.00145775	0.00121463	0.00106143	0.000458975	0.00180077	0.000301445	0.00110306	0.000960881
f__Puniceicoccaceae;g__Coraliomargarita	0.000872033	0.000184974	0.000501831	0.000455233	0.000749453	0.00100179	0.000303589	0.000875416	0.00124603	0.00056602	0.000898982	0.000716785	0.000510301	0.000496598	0.000656681	0.000448382	0.000133885	0.00233203	0.000294277	0.000931547	0.000400128	0.000363993	0.000949656	0.00119381
f__Spirochaetaceae;g__Sphaerochaeta	0.000308299	0.000212323	0.00225251	0.000301681	0.000229924	0.000296468	0.000403741	0.000313752	0.000307479	0.000258834	0.000332831	0.000242478	0.000207653	0.000181818	0.000149823	0.00028932	0.000636768	0.000320099	0.000166923	0.000275727	0.00026871	0.000215233	0.000355999	0.000406563
f__Lachnospiraceae;g__Marvinbryantia	0.00118577	0.00138551	0.00159855	0.00102765	0.00160547	0.00164806	0.000682632	0.00109431	0.00121671	0.00139572	0.000620427	0.000702456	0.00105966	0.00131452	0.000810796	0.00119343	0.00169768	0.00123824	0.00219396	0.000531252	0.00161534	0.000650939	0.00136129	0.00148201
f__Helicobacteraceae;g__Helicobacter	0.00050276	0.00147908	0.000930193	0.001371	0.000678104	0.000562536	0.00102441	0.00181815	0.000896818	0.000821098	0.000452332	0.000465301	0.00205056	0.000742677	0.000663144	0.00111493	0.000632605	0.000581932	0.000164342	0.0008115	0.000640657	0.00133105	0.000632882	0.000523387
f__Lachnospiraceae;g__Robinsoniella	0.000529455	0.000568936	0.000755547	0.000677831	0.00083103	0.000874222	0.00034506	0.000636834	0.000716933	0.000553977	0.000400949	0.000322066	0.000592086	0.000677693	0.000506859	0.000595449	0.000652873	0.00109732	0.00193982	0.000276946	0.000756627	0.00031113	0.0011012	0.00094114
f__Moraxellaceae;g__Acinetobacter	0.000266273	0.000258759	0.000335171	0.000129008	0.000333889	0.00095553	0.000343128	0.000390841	0.000766152	0.000129498	0.000105048	0.000131751	9.79744e-05	0.000367684	0.000129775	0.000191852	0.000132445	0.00171659	8.53648e-05	0.00126387	9.33724e-05	0.000300514	0.000508964	0.00113107
f__Porphyromonadaceae;g__Odoribacter	0.00111598	0.000951244	0.000824022	0.00127931	0.00104676	0.000565092	0.00149337	0.000503169	0.00044762	0.000693125	0.00136578	0.00158656	0.000812355	0.0013276	0.00142976	0.00119325	0.000869315	0.00170861	0.000532149	0.00126326	0.000646301	0.00151436	0.00110398	0.000764132
f__Erysipelotrichaceae;g__Holdemania	0.00109602	0.00112356	0.000873339	0.000749389	0.00099457	0.0010693	0.000479466	0.000685296	0.000719731	0.000518011	0.000266469	0.000431865	0.000407213	0.000224398	0.000167434	0.00109469	0.00115953	0.00112926	0.00084681	0.000374236	0.00170741	0.000246054	0.000892246	0.000857207
f__Streptococcaceae;g__Streptococcus	0.000857179	0.00139486	0.00113839	0.000848102	0.00170361	0.00147618	0.000705053	0.0010162	0.00114191	0.00169611	0.000673342	0.000778064	0.00108462	0.000724505	0.000637034	0.000751621	0.000927088	0.000777178	0.00131825	0.000805172	0.00127368	0.00138171	0.0012432	0.000907107
f__Lachnospiraceae;g__Tyzzerella	0.00103338	0.001106	0.000792015	0.00057207	0.000723151	0.00121781	0.000383194	0.000585757	0.000672374	0.00164571	0.000576919	0.000823113	0.000893574	0.000355476	0.000661215	0.000708703	0.000830057	0.000666752	0.00105852	0.000238227	0.000968089	0.000819391	0.000819199	0.000848842
f__Verrucomicrobia subdivision 3;g__Pedosphaera	0.000661899	0.000122468	0.00037621	0.000307281	0.000486998	0.000762724	0.000237826	0.000570219	0.000820318	0.00026599	0.000614832	0.000428701	0.000370322	0.000470751	0.000516502	0.000336156	0.000100858	0.00160696	0.000171436	0.000688349	0.000221718	0.000225242	0.000698913	0.000944822
f__Clostridiales Family XIII. Incertae Sedis;g__Anaerovorax	0.000611124	0.000513773	0.000174522	0.000105	0.000919179	0.000341976	0.00012315	0.000188245	0.000296827	0.000201692	0.00158041	0.000128609	0.000473485	0.00012357	0.000126628	0.000190103	0.000152609	0.000121683	0.000217317	8.37894e-05	0.000274922	7.01715e-05	0.000165507	0.000166773
f__Flavobacteriaceae;g__Flavobacterium	0.000480182	0.000362115	0.000489538	0.000728053	0.000695522	0.000551125	0.000808246	0.000561713	0.000603667	0.000309392	0.000599739	0.000563817	0.000313605	0.000846809	0.000718179	0.000323121	0.000378546	0.00153534	0.000256709	0.00120497	0.000327684	0.00136115	0.000547411	0.000490301
f__Porphyromonadaceae;g__Butyricimonas	0.000485005	0.000425465	0.00046296	0.000858279	0.000733915	0.000383774	0.000693634	0.000409029	0.000318486	0.000512534	0.000808501	0.000893829	0.00048669	0.00106434	0.00131282	0.000554556	0.000473368	0.00147187	0.000241125	0.000898332	0.000311977	0.00150779	0.000601014	0.000457392
f__Veillonellaceae;g__Selenomonas	0.000746443	0.000806812	0.00074615	0.000822259	0.000682144	0.000936703	0.000523566	0.000949344	0.000982206	0.00140987	0.000759892	0.000652376	0.000972308	0.000642753	0.00054886	0.000725277	0.00101832	0.000733871	0.000856331	0.000519466	0.000838529	0.000657409	0.00109334	0.000821829
f__Prevotellaceae;g__Alloprevotella	0.000671656	0.000443407	0.000604234	0.000999644	0.000613605	0.000419669	0.000918621	0.000404986	0.000338117	0.000224561	0.000842006	0.0010281	0.000817457	0.00102149	0.000693508	0.000613693	0.000573021	0.00130587	0.000297371	0.001322	0.000529192	0.000854224	0.000707297	0.000444702
f__Coriobacteriaceae;g__Eggerthella	0.00125519	0.000603163	0.000725278	0.000700498	0.000691162	0.000717217	0.000990219	0.000302316	0.000365609	0.000600779	0.000377924	0.000442729	0.000713389	0.000463021	0.000383748	0.000499293	0.000898854	0.000703871	0.000412312	0.000523588	0.00079989	0.000355044	0.000561088	0.000545002
f__Peptostreptococcaceae;g__Peptoclostridium	0.000699647	0.000642151	0.000820824	0.000472367	0.00105371	0.00124732	0.000436897	0.000662102	0.000804069	0.000709744	0.000491536	0.000425761	0.000734415	0.000509147	0.000672203	0.000570141	0.000589574	0.000597224	0.00102708	0.000340167	0.000784936	0.000618314	0.000682194	0.000571971
f__Lachnospiraceae;g__Oribacterium	0.00084986	0.000797169	0.00089489	0.000723161	0.000886571	0.00103757	0.000553045	0.000955453	0.00106256	0.000704199	0.000596864	0.000585487	0.000751453	0.000537908	0.000533714	0.000770385	0.000990029	0.000699507	0.00123938	0.000591275	0.00122615	0.000362184	0.000978423	0.00115409
f__Fusobacteriaceae;g__Fusobacterium	0.000795919	0.000609471	0.000769647	0.000535334	0.00062481	0.00115099	0.000932848	0.000825839	0.00119072	0.000691422	0.000250492	0.000356387	0.000423736	0.000279654	0.00047902	0.00057253	0.000488804	0.000539409	0.000464409	0.000425356	0.000690512	0.0007786	0.000561882	0.000984641
f__Acetobacteraceae;g__Acetobacter	0.000680431	0.000245968	0.000234637	4.26061e-05	9.4899e-05	0.00118442	8.11086e-05	0.000194188	0.000338632	0.000628363	0.000305878	0.000171782	0.000267365	0.00016552	0.000807557	9.47514e-05	3.80913e-05	0.000228266	9.66173e-05	9.19861e-05	4.91966e-05	0.000765199	0.000238128	0.000160924
f__Unclassified;g__Chthoniobacter	0.00045626	9.9632e-05	0.000264684	0.000212574	0.000323823	0.000535328	0.000162433	0.000412925	0.000577354	0.000203451	0.000428354	0.000316487	0.000265964	0.000319781	0.000349118	0.000239272	6.41022e-05	0.00113953	0.000125754	0.000473214	0.000166361	0.000150111	0.000472429	0.00066327
f__Sphingobacteriaceae;g__Pedobacter	0.000105829	0.000153272	0.000277192	0.000482224	0.000413806	0.000305187	0.000279433	0.00025425	0.000267647	9.07391e-05	0.00071247	0.000412891	0.000143214	0.000272729	0.000434118	0.00015675	0.000106691	0.00109661	0.000108078	0.000685648	0.000134887	0.00108292	0.000280471	0.000312794
f__Prevotellaceae;g__Hallella	0.00010745	0.000162591	0.000174193	0.000232326	0.000246484	9.76264e-05	0.0002053	0.000172163	0.000116972	5.46695e-05	0.000496945	3.69072e-05	6.13299e-05	0.000256497	8.75253e-05	0.000200396	0.000274708	0.000137676	0.000264213	0.00107985	5.89987e-05	0.000357247	0.000280266	0.000513763
f__Spirochaetaceae;g__Spirochaeta	0.00058926	0.000400519	0.0008583	0.00054848	0.000524254	0.000541107	0.00107799	0.000693369	0.000822144	0.000483014	0.000558558	0.000574629	0.000484619	0.000403928	0.000401925	0.000538201	0.000792288	0.00076518	0.000224961	0.000555975	0.000372147	0.000447874	0.000716254	0.000708522
f__Prolixibacteraceae;g__Draconibacterium	0.000119051	0.000130173	0.000204369	0.000409953	0.000346694	0.000262443	0.000196687	0.000242678	0.00021947	0.000122328	0.00010451	0.000272787	0.000126334	0.000152903	0.000513069	9.99373e-05	7.15457e-05	0.00103968	4.41128e-05	0.000548834	0.000114389	0.00103583	0.000247101	0.000190149
f__Caldicoprobacteraceae;g__Caldicoprobacter	0.000244912	0.000359488	0.000199535	0.000204259	0.000282938	0.000425672	0.00021031	0.000267741	0.000191098	0.000433094	0.000272639	0.000171924	0.000213202	0.000232436	4.03452e-05	0.00101256	0.000690302	0.000330507	0.000155825	9.66972e-05	0.000546385	0.000256846	0.000317688	0.000157875
f__Peptococcaceae;g__Dehalobacter	0.000906051	0.000706268	0.00051343	0.000361409	0.000574178	0.000825928	0.000301255	0.000563811	0.000586148	0.000994348	0.000436577	0.00044028	0.000466811	0.000276203	0.000155568	0.000666544	0.00056056	0.000543232	0.00060352	0.000237719	0.000847271	0.00029386	0.000670811	0.000526792
f__Enterococcaceae;g__Enterococcus	0.000543916	0.000602618	0.000673641	0.000469909	0.000764371	0.000638063	0.000359224	0.000506767	0.000544717	0.000693636	0.000321107	0.000675633	0.000610339	0.000430477	0.000365972	0.000465786	0.000496563	0.000485986	0.000981459	0.000241496	0.000735261	0.000460091	0.000577952	0.000572737
f__Peptococcaceae;g__Desulfitobacterium	0.000552111	0.000658951	0.000465039	0.000399072	0.000471217	0.00064599	0.000275679	0.000471406	0.00051508	0.000749412	0.000386227	0.000425531	0.000437054	0.000231987	0.000182471	0.000549167	0.000550683	0.000462054	0.000632683	0.000309271	0.000880474	0.000197795	0.000527456	0.000521316
f__Lachnospiraceae;g__Cellulosilyticum	0.000537359	0.000592691	0.000427882	0.000400314	0.000775574	0.000591356	0.000241023	0.000461927	0.000525963	0.000542591	0.000195301	0.000419405	0.000494752	0.000282956	0.000255553	0.000502154	0.000366284	0.000269906	0.000706481	0.000867521	0.000738711	0.00060073	0.000698385	0.000479768
f__Verrucomicrobiaceae;g__Verrucomicrobium	0.000351625	6.16366e-05	0.000201408	0.000161071	0.000257062	0.000405639	0.000130146	0.000312521	0.000440512	0.000119294	0.000354563	0.000229373	0.000232277	0.000301159	0.000297089	0.000186232	5.74245e-05	0.000865806	9.94397e-05	0.000371729	0.000118005	0.000126718	0.000387944	0.000537504
f__Porphyromonadaceae;g__Dysgonomonas	0.00030126	0.000517274	0.000344599	0.000588632	0.000600159	0.000297392	0.00045956	0.00041198	0.000310097	0.000215124	0.000422568	0.000743494	0.000188073	0.000848811	0.000855192	0.000471876	0.000247327	0.000850872	0.000230064	0.000774593	0.000289371	0.000842076	0.000438902	0.000272983
f__Prolixibacteraceae;g__Prolixibacter	0.000133625	0.000209006	0.000255161	0.000388774	0.000345502	0.000226346	0.000233587	0.000190505	0.000170651	7.82821e-05	8.05669e-05	0.000412415	0.000116742	0.000140108	0.000399741	0.000220531	9.59833e-05	0.000814811	7.2315e-05	0.000409039	0.000121968	0.000844133	0.000285631	0.000177436
f__Bifidobacteriaceae;g__Bifidobacterium	0.000439464	0.0005515	0.000432692	0.000339539	0.000456576	0.000440259	0.000365001	0.000404013	0.000434361	0.000357192	0.000275338	0.000422646	0.000469771	0.000206391	0.00027256	0.000457358	0.000405678	0.000330759	0.000843993	0.000255068	0.000496853	0.000314814	0.00043339	0.000379915
f__Planctomycetaceae;g__Blastopirellula	0.000302614	0.000256784	0.000828971	2.37845e-05	0.000140564	0.00023319	0.000271296	0.000171182	0.000153984	0.000390446	0.000122828	3.09847e-05	0.000272407	5.04509e-05	5.19333e-05	0.000643521	6.92102e-06	0.000285794	0.00043396	7.4408e-05	0.000243543	4.18873e-05	0.000202898	0.000213165
f__Lentisphaeraceae;g__Lentisphaera	0.000387176	6.30231e-05	0.000207956	0.0001666	0.00027325	0.000425182	0.000134917	0.000303557	0.000425271	0.000122002	0.000324924	0.000399712	0.000228379	0.000318744	0.000303375	0.000221008	5.00828e-05	0.000823899	0.000102741	0.000359886	0.000120136	0.000171959	0.000380666	0.000523181
f__Erysipelotrichaceae;g__Faecalitalea	9.37673e-05	0.000111253	8.7395e-05	9.1879e-05	9.11331e-05	0.000167782	4.95111e-05	0.000107318	0.000113189	0.000143349	4.70006e-05	5.09039e-05	5.17952e-05	4.04182e-05	5.99622e-05	0.000144137	0.000132167	9.03562e-05	6.76571e-05	8.79846e-05	0.000128865	0.000795005	0.000155996	0.000210485
f__Veillonellaceae;g__Veillonella	0.000182554	0.00034604	0.000260739	0.000170802	0.000287238	0.000257411	0.000178795	0.000216108	0.000285509	0.000189204	0.000132452	0.000366917	0.000531283	0.000200252	0.000191227	0.000232072	0.000280296	0.000153582	0.000789566	0.000283272	0.000332269	0.000373471	0.000264977	0.000251796
f__Desulfovibrionaceae;g__Desulfovibrio	0.000418546	0.000135655	0.000279436	0.000185102	0.000222389	0.000758573	0.000229251	0.000297066	0.00040523	0.000211126	0.000256897	0.000229319	0.000270761	0.000403741	0.000330919	0.000200955	0.000132996	0.000647707	0.000149535	0.000302453	0.000138153	0.000235869	0.00038422	0.00050786
f__Staphylococcaceae;g__Staphylococcus	0.000245925	0.000280418	0.000249236	0.000235287	0.000258181	0.000505996	0.00024215	0.00026144	0.000256913	0.000480037	0.000209001	0.000392327	0.000350218	0.000161493	0.000143394	0.000758422	0.000261728	0.00019545	0.000348191	0.000253763	0.000320316	0.000266045	0.000316736	0.000275272
f__Marseilleviridae;g__Marseillevirus	0.000154578	6.63425e-06	0.000742525	4.22645e-05	2.91103e-05	2.26916e-05	0.000437091	1.18928e-05	3.51989e-05	2.21553e-06	8.67775e-07	7.96092e-05	1.00544e-06	0.000615193	6.64189e-06	4.13019e-05	2.25091e-05	0.000108246	2.764e-06	7.48561e-05	0.000189164	0.000162457	2.79465e-05	2.18242e-05
f__Enterobacteriaceae;g__Escherichia	9.99387e-05	0.000712092	0.000270276	2.71692e-05	4.29576e-05	0.000125692	0.000166074	2.41317e-05	4.1876e-05	6.10416e-05	2.6299e-05	2.27024e-05	6.49179e-05	3.7143e-05	5.38875e-05	4.97316e-05	4.09182e-05	7.16588e-05	4.49976e-05	8.40876e-05	9.24071e-05	6.05038e-05	3.8113e-05	0.000106184
f__Geobacteraceae;g__Geobacter	0.000326905	9.62041e-05	0.000200675	0.000155847	0.000278395	0.000377913	0.000146345	0.000280667	0.000396271	0.00012378	0.000304577	0.000236072	0.000291127	0.000305838	0.000338833	0.00018601	8.98127e-05	0.000698209	9.08449e-05	0.000322444	0.000129027	0.000167124	0.000356835	0.000488658
f__Sphingobacteriaceae;g__Sphingobacterium	0.000184934	0.000142416	0.00016609	0.000265542	0.000301797	0.000245389	0.000204103	0.000187432	0.000183399	0.000137791	0.000155589	0.000200453	0.00012239	0.000223322	0.000467246	0.000139817	0.000129651	0.000695247	8.52245e-05	0.000390807	0.00011771	0.000639361	0.000198615	0.000206677
f__Cytophagaceae;g__Cytophaga	0.000324154	0.000323666	0.000407306	0.000428776	0.000350363	0.000123042	0.000364916	0.000471898	0.000479317	5.8628e-05	0.000222359	0.000119257	0.000208911	0.000149747	0.000692097	0.000211822	0.000143281	0.000508129	6.59878e-05	0.000399915	0.000128702	0.00058281	0.000612618	0.000259702
f__Peptococcaceae;g__Desulfotomaculum	0.000407242	0.000472932	0.000446992	0.000351546	0.000436042	0.000491348	0.000339756	0.000453996	0.000448063	0.000306239	0.000274012	0.000328953	0.00036644	0.000306049	0.000234837	0.000437918	0.000634931	0.000410196	0.000373355	0.000233473	0.000690249	0.000279366	0.000415788	0.000431079
f__Unclassified;g__Flavonifractor	0.000425084	0.000686952	0.000379663	0.000218955	0.000428898	0.000496716	0.000225632	0.000304488	0.000321808	0.000169114	0.000131756	0.000243308	0.000482664	0.000168744	9.131e-05	0.000457212	0.000474966	0.00037466	0.000416748	0.000141555	0.000574938	0.00025341	0.000326168	0.000391699
f__Lachnospiraceae;g__Pseudobutyrivibrio	0.000248543	0.000677663	0.000399347	0.000325859	0.00029855	0.000495625	0.000214896	0.000399347	0.000457373	0.00025427	0.000251269	0.000205656	0.00029953	0.000163995	0.000323578	0.000268537	0.000413704	0.000211994	0.000416511	0.000203867	0.000325531	0.000211608	0.000455597	0.000391741
f__Erysipelotrichaceae;g__Allobaculum	0.000675565	0.000557122	0.000419687	0.000247186	0.000519223	0.000573291	0.00028898	0.000428029	0.000435446	0.000321634	0.000196848	0.000243687	0.000250115	0.000154117	8.55476e-05	0.000402764	0.000424734	0.00040968	0.000625953	0.000234315	0.000542572	7.88872e-05	0.000614607	0.000461649
f__Erysipelotrichaceae;g__Erysipelatoclostridium	0.000195721	0.000183759	0.000372393	0.000323684	0.000242796	0.000288279	0.000170894	0.000278325	0.000257697	0.000666349	0.000184561	0.000174155	0.000332549	0.000153226	0.000275194	0.000179498	0.000255209	0.000191506	0.000264543	9.22699e-05	0.000271851	0.000542949	0.000224813	0.000378589
f__Lactobacillaceae;g__Lactobacillus	0.000520475	0.000510117	0.000663036	0.000428021	0.000488365	0.000503939	0.000445745	0.000442649	0.000466963	0.000466782	0.000367392	0.000454337	0.000533355	0.000312263	0.000309313	0.000464652	0.000584444	0.000368629	0.000609385	0.000489278	0.000642751	0.000511847	0.000553425	0.000510403
f__Veillonellaceae;g__Pelosinus	0.000384216	0.000611242	0.000258031	0.000317374	0.000189992	0.000244112	6.52698e-05	0.000532395	0.00033947	0.00020103	9.87897e-05	7.37872e-05	0.000423308	0.000605403	0.000215953	0.000472004	0.00044526	0.00019445	0.000661694	0.000111997	0.000235851	0.000372959	0.000270453	0.00017037
f__Planctomycetaceae;g__Pirellula	0.000244151	0.000201351	0.000637694	3.3452e-05	0.000114367	0.000213921	0.00021006	0.000148612	0.000150709	0.000310412	0.000110733	4.29766e-05	0.000230781	5.13016e-05	4.82353e-05	0.000483738	1.88001e-05	0.00026979	0.000332325	7.56207e-05	0.000198421	7.19604e-05	0.000210772	0.000190838
f__Flavobacteriaceae;g__Capnocytophaga	0.000385009	0.000177056	0.000257116	0.000441754	0.00030235	0.000262474	0.00027486	0.000240256	0.000229521	0.000125836	0.000311655	0.000192459	0.000250316	0.00038553	0.000361632	0.000117104	0.000265576	0.000607452	0.00010367	0.000404065	0.00016578	0.000534111	0.000266791	0.000271932
f__Myoviridae;g__T4likevirus	4.5191e-05	7.29591e-05	0.00012151	7.34008e-05	0.000126646	0.000591437	4.27514e-05	5.87953e-05	0.000231904	5.73702e-05	3.12359e-05	2.94205e-05	2.17001e-05	9.51759e-05	8.76209e-05	2.61722e-05	1.47106e-05	2.03085e-05	0.000110222	3.35275e-05	0.000179257	0.000311492	0.000159381	6.4232e-05
f__Planctomycetaceae;g__Rhodopirellula	0.000332314	0.000201088	0.000591418	0.000104391	0.00019583	0.000330595	0.000227307	0.000231025	0.000279073	0.000285722	0.00024118	0.000141809	0.000253979	0.000114686	0.000176832	0.000489245	2.97949e-05	0.000539331	0.000344187	0.000210973	0.000206942	0.000118309	0.000286969	0.000330746
f__Thermoanaerobacterales Family IV. Incertae Sedis;g__Mahella	0.000184319	0.000318801	0.000168554	0.000208235	0.000197871	0.000326715	0.000141187	0.000247164	0.000209717	0.00033344	0.00019182	0.000231041	0.00027796	0.000127165	7.56325e-05	0.000573854	0.000427957	0.000191007	0.000172682	7.51243e-05	0.00040906	0.00010407	0.000169365	0.000137783
f__Opitutaceae;g__Opitutus	0.000211302	4.04352e-05	0.000132736	0.000108647	0.000153161	0.000244739	7.83268e-05	0.000198348	0.000280249	7.98621e-05	0.000221337	0.000168231	0.000155223	0.000202712	0.000175097	0.000121442	3.71008e-05	0.000543332	5.86041e-05	0.000228804	8.34118e-05	6.67919e-05	0.000223414	0.000315705
f__Streptococcaceae;g__Lactococcus	0.000134758	0.000119557	7.97632e-05	7.78785e-05	0.000119242	0.000126034	7.45122e-05	8.56898e-05	0.000103191	9.81051e-05	4.86046e-05	6.39341e-05	4.54159e-05	6.55506e-05	4.34461e-05	0.000184416	4.78403e-05	6.37485e-05	0.000200503	0.000516409	0.00015631	3.34552e-05	0.000112452	5.8145e-05
f__Unclassified;g__Peptoniphilus	0.000300415	0.000170968	0.000172635	0.00011285	0.000170616	0.000256562	0.000103937	0.000188082	0.00020055	8.93604e-05	7.50764e-05	0.000122237	0.000184373	5.43157e-05	7.42698e-05	0.000176666	0.00051325	0.000185133	0.00017044	8.76216e-05	0.000170544	0.000274662	0.000147287	0.00033445
f__Planctomycetaceae;g__Planctomyces	0.000244286	0.000187501	0.000371088	9.36017e-05	0.000163695	0.000251905	0.000193807	0.000207805	0.000259389	0.000230252	0.000254911	0.000220165	0.000158709	0.00010099	0.000105829	0.000386987	9.39284e-05	0.000501792	0.000158384	0.0002037	0.000175	8.43936e-05	0.000288943	0.000297812
f__Thermoanaerobacterales Family III. Incertae Sedis;g__Caldicellulosiruptor	0.000267806	0.000277224	0.000321899	0.000299516	0.000230383	0.000494478	0.000429577	0.000272828	0.00026406	0.00020097	9.83647e-05	0.000216292	0.000179422	0.0001657	5.90345e-05	0.000246393	0.000333181	0.000153823	0.000280218	0.000105903	0.000448244	8.57746e-05	0.000161754	0.000195338
f__Porphyromonadaceae;g__Proteiniphilum	0.000381542	0.000282754	0.000259466	0.000361449	0.000277323	0.000183716	0.000392101	0.000119937	0.000128964	0.000234178	0.000406825	0.000494451	0.000174724	0.000285746	0.000186613	0.000459906	0.000276807	0.00039973	0.000144138	0.000249924	0.000178898	0.000231962	0.000371378	0.000246922
f__Marinilabiliaceae;g__Alkaliflexus	0.00027028	0.000226723	0.000300473	0.000294826	0.0002222	6.55147e-05	0.000255723	0.000341936	0.000375888	2.45013e-05	5.66396e-05	5.11068e-05	0.000166507	0.000144996	0.000479072	0.000149822	0.000103881	0.000269169	4.99088e-05	0.000188208	7.63659e-05	0.000241465	0.000487542	0.000175466
f__Marinilabiliaceae;g__Anaerophaga	0.000307445	0.000234423	0.000299985	0.00035763	0.000232562	8.51362e-05	0.000268513	0.000343623	0.000365987	5.25912e-05	4.19336e-05	0.000100251	0.000188343	0.000112912	0.000444929	0.000156625	0.000171069	0.000326348	6.67713e-05	0.0002443	6.79454e-05	0.000249674	0.000466435	0.000213159
f__Acidaminococcaceae;g__Acidaminococcus	0.000322688	0.000194645	0.00017444	0.000189861	0.000175744	0.000462613	0.000158246	0.000148498	0.000166094	0.000244261	0.000156933	0.000207034	0.000256469	0.000140001	0.000286715	0.00024094	0.00025113	0.00012719	0.000271809	0.000263303	0.000240769	0.000235528	0.000197773	0.000244401
f__Peptococcaceae;g__Desulfosporosinus	0.000290895	0.000360968	0.000301985	0.000279933	0.000329272	0.000299437	0.000313986	0.000273244	0.000253316	0.000448553	0.000160404	0.000298107	0.000307803	0.00016993	0.000154251	0.000241885	0.000432824	0.000190313	0.00035584	0.000114134	0.000414044	0.00029503	0.000218544	0.000283423
f__Marinilabiliaceae;g__Marinilabilia	0.000286955	0.000216669	0.000277715	0.000312905	0.000209159	0.000124138	0.000248887	0.000274886	0.00030232	4.64262e-05	3.50191e-05	7.30347e-05	0.000129875	7.78788e-05	0.000410625	0.00013997	0.000107375	0.000312581	8.03435e-05	0.000231795	0.000102284	0.000352773	0.000446524	0.000187694
f__Podoviridae;g__Phi29likevirus	2.72294e-05	0.00043958	0.000152595	1.45323e-05	2.58002e-05	0.000163894	8.47602e-06	1.67698e-05	3.77536e-05	3.48106e-05	1.51141e-05	4.19032e-05	4.41376e-05	0.000106851	4.81645e-05	8.69064e-05	6.70051e-06	0.000202163	9.76016e-06	6.65839e-05	9.63219e-06	5.54489e-05	6.28639e-05	4.66159e-05
f__Streptomycetaceae;g__Streptomyces	0.000221551	0.00039909	0.000322977	0.000167895	0.000377511	0.00033341	0.000238545	0.000344093	0.000392635	0.000213654	0.000248946	0.000231928	0.000157029	0.000244822	0.000221757	0.000196217	0.000164288	0.000438196	0.000173747	0.000341608	0.00027037	0.00038922	0.000291058	0.000314653
f__Unclassified;g__Candidatus Entotheonella	0.000236832	4.59092e-05	0.000115447	0.000146806	0.0001342	0.000297479	9.45272e-05	0.000154157	0.000206841	8.10615e-05	0.000168291	0.000108733	0.000132001	0.000188144	0.000142342	9.78633e-05	6.76112e-05	0.000437144	5.54156e-05	0.000178772	9.58757e-05	7.82747e-05	0.000188139	0.000246141
f__Erysipelotrichaceae;g__Faecalicoccus	0.000162919	0.000115393	0.000285596	0.00030646	0.000220488	0.000142809	0.000211348	0.000203483	0.000233618	0.000114792	3.85794e-05	1.87e-05	1.66168e-05	2.12212e-05	1.70179e-05	0.000172188	0.000193307	0.000147906	0.000179593	0.000147913	0.000435244	0.000141662	0.000220902	0.000318607
f__Lachnospiraceae;g__Catonella	0.000124085	0.000139209	0.000231419	0.000322191	0.000198532	0.000417669	0.000126953	0.0002775	0.000279875	0.000182901	0.000103609	6.49626e-05	0.000138267	9.50375e-05	0.000206402	0.000132304	0.000174958	0.000159134	0.000224677	6.68708e-05	0.000130283	0.000198389	0.000234163	0.000282892
f__Peptostreptococcaceae;g__Peptostreptococcus	9.98722e-05	0.00011712	0.000411518	5.87312e-05	0.000144994	9.05968e-05	0.000278176	9.2585e-05	0.000146223	0.000139913	4.38942e-05	6.70496e-05	8.1037e-05	2.50539e-05	2.89057e-05	7.12487e-05	9.26684e-05	8.62932e-05	9.4388e-05	6.59524e-05	0.000133417	0.000100916	0.000119884	0.00010184
f__Cryomorphaceae;g__Owenweeksia	1.57459e-05	8.86059e-06	4.88401e-05	0.000139321	0.000112953	9.92131e-05	4.63151e-05	4.0032e-05	3.61639e-05	8.81241e-06	5.32467e-06	9.95179e-05	2.79609e-05	2.6886e-05	0.000149424	3.77022e-06	5.65881e-07	0.000404035	6.32635e-06	0.000182161	2.58271e-05	0.000409558	4.81012e-05	4.96852e-05
f__Coriobacteriaceae;g__Collinsella	0.000261008	0.00019143	0.000369053	0.000132703	0.000167862	0.000206765	0.00040571	0.000138782	0.000153854	8.90241e-05	0.00010082	0.000108922	0.000183959	0.000157446	6.95988e-05	0.000225461	0.000184485	0.0002435	0.000106706	9.79243e-05	0.00030161	0.000143965	0.000134936	0.00013632
f__Marinilabiliaceae;g__Thermophagus	0.000192407	0.000170276	0.000222967	0.000256307	0.000180985	7.26069e-05	0.000186383	0.00024707	0.000268859	2.29426e-05	1.93461e-05	5.58356e-05	0.000120575	7.42267e-05	0.000402109	0.000111641	5.99671e-05	0.000292616	4.96474e-05	0.000179866	5.95188e-05	0.000284066	0.000359474	0.00013113
f__Synergistaceae;g__Synergistes	0.000265274	0.000304355	0.000278153	0.000185181	0.000293603	0.000321291	0.000270154	0.000259206	0.000273401	0.000148778	0.000188808	0.000237605	0.000232193	9.01891e-05	9.62171e-05	0.000361728	0.000297012	0.000303308	0.000119331	0.000195452	0.000401557	0.000161355	0.000251784	0.000292198
f__Clostridiaceae;g__Alkaliphilus	0.000240362	0.000193611	0.000190433	0.000123897	0.000190984	0.000383777	0.000112383	0.000128338	0.000134255	0.000250901	0.000135157	0.0001628	0.000272845	0.000200438	8.92404e-05	0.000226812	0.000253123	0.000183541	0.000190344	6.14974e-05	0.000231515	0.000154516	0.000205171	0.000172895
f__Unclassified;g__Methanomassiliicoccus	9.1619e-05	5.75961e-05	3.62689e-05	3.81483e-05	4.75544e-05	0.000380425	7.32203e-05	4.48005e-05	0.000109193	3.57989e-05	8.60899e-05	7.34934e-05	4.74055e-05	8.79941e-05	4.32596e-05	3.93814e-05	5.47407e-05	0.0001148	4.32664e-05	3.02722e-05	5.34302e-05	2.21317e-05	7.20509e-05	7.13528e-05
f__Unclassified;g__Deferrisoma	0.00016652	3.32372e-05	9.59409e-05	6.46991e-05	0.000105458	0.000181506	6.5053e-05	0.000118675	0.000168397	5.09753e-05	0.000143646	9.94129e-05	0.000133651	0.000188624	0.000166973	9.44817e-05	3.5729e-05	0.000376135	4.81356e-05	0.000143114	5.11682e-05	5.25128e-05	0.000168188	0.000254085
f__Flavobacteriaceae;g__Chryseobacterium	0.000101009	0.000176666	0.000251976	0.000261739	0.000184523	0.000164668	0.000251793	0.000151672	0.000229501	0.000104949	9.62787e-05	0.000276166	0.000109028	0.00021179	0.000224553	0.000167652	0.000145024	0.000354177	0.000131118	0.000299985	0.000107165	0.000375825	0.000179123	0.000176127
f__Lachnospiraceae;g__Lachnobacterium	7.07273e-05	0.00013215	0.000282209	0.000134766	0.000110773	0.000180901	7.91829e-05	0.000211573	0.000237709	0.000220147	5.44648e-05	8.07957e-05	9.71088e-05	5.74073e-05	7.36776e-05	7.19572e-05	0.000109031	0.000132414	0.00037161	5.04289e-05	7.79905e-05	0.000337284	0.000147012	0.000345515
f__Veillonellaceae;g__Thermosinus	0.000196107	0.000327789	0.000116595	0.000148858	8.3645e-05	8.47713e-05	3.18869e-05	0.000282608	0.000164164	5.99686e-05	3.29208e-05	1.52092e-05	0.00021929	0.000344814	0.000106015	0.000280439	0.000242344	7.07966e-05	0.000363898	3.65039e-05	0.000106749	0.000137683	0.000118634	9.7585e-05
f__Saprospiraceae;g__Saprospira	0.000106172	0.000213342	0.000154874	0.00016275	0.000155502	4.74992e-05	0.000198996	9.00668e-07	1.71196e-06	7.66844e-05	0.000131921	0.00034444	3.76722e-05	7.26118e-05	6.02908e-06	0.000363324	0.000154369	7.67565e-05	9.5394e-05	8.47089e-05	0.00010167	0.000109172	0.000230275	0.00012141
f__Lachnospiraceae;g__Lachnospira	0.000171629	0.000164603	0.000270555	0.000264465	0.000207281	0.000289669	0.00014358	0.00022335	0.000266348	0.000311322	0.000113218	0.000119807	0.000172943	0.000123804	0.000360911	0.000122189	0.000219445	0.000115688	0.000269927	0.000154104	0.00023738	0.000166448	0.000276378	0.000347383
f__Eubacteriaceae;g__Anaerofustis	0.000167459	0.000197794	0.000126675	9.42019e-05	0.000195968	0.000271408	9.28112e-05	0.000190215	0.000209076	0.000102943	0.00015265	0.000124997	0.000360168	5.85722e-05	5.08472e-05	0.000136802	0.000150516	9.52355e-05	0.000149565	2.93855e-05	0.000188297	4.49602e-05	0.000162541	9.82769e-05
f__Sutterellaceae;g__Sutterella	0.000127983	8.45796e-05	0.000101269	5.34558e-05	0.000108008	0.000137281	3.62359e-05	8.61298e-05	0.000129558	4.57936e-05	7.84801e-05	0.000218155	0.000232338	0.000100352	0.000360155	0.000100635	0.000149354	0.00011228	0.000128729	8.86777e-05	0.000190938	8.24698e-05	9.84535e-05	0.000134113
f__Flavobacteriaceae;g__Winogradskyella	1.26942e-05	9.04627e-06	3.95226e-05	0.000119386	9.01594e-05	9.06293e-05	8.20601e-05	3.07831e-05	2.44849e-05	5.37044e-06	1.01676e-05	6.73558e-05	1.74191e-05	5.0025e-06	9.8693e-05	7.25087e-06	9.10611e-06	0.000359085	1.2932e-05	0.000163852	2.305e-05	0.000331547	4.10757e-05	4.68883e-05
f__Ruminococcaceae;g__Ethanoligenens	0.000260308	0.000206362	0.00025395	0.00020567	0.00021894	0.000344415	8.68209e-05	0.000208467	0.000195515	0.000257493	0.000170924	0.000235369	0.000254922	8.0693e-05	0.000105549	0.000232459	0.000233706	0.00024446	0.000288647	0.000104227	0.000358097	0.00012187	0.00020306	0.000214981
f__Erysipelotrichaceae;g__Kandleria	0.000149377	6.05008e-05	9.7561e-05	0.000116142	8.7586e-05	0.000150649	3.51911e-05	0.000205405	0.000274115	7.92235e-05	0.000141723	0.000123128	8.68328e-05	2.37551e-05	0.000125471	4.6403e-05	3.47898e-05	0.000357029	7.14093e-05	9.49196e-05	8.89753e-05	3.72001e-05	0.000161508	0.000255578
f__Ruminococcaceae;g__Acetivibrio	0.000187642	0.000191752	0.000208514	0.000182458	0.00028158	0.000354404	6.35482e-05	0.000201189	0.000212643	0.0003095	0.000136543	0.000152295	0.000172489	0.000230173	8.77971e-05	0.000174931	0.000171341	0.000125848	0.000255097	0.000205981	0.000287153	0.000167656	0.000253346	0.000236925
f__Listeriaceae;g__Listeria	0.000159219	0.000196938	0.000186518	0.000108386	0.000224287	0.000162601	9.12071e-05	0.000167188	0.000196254	0.000258113	0.000151083	8.92081e-05	0.000137437	0.000126508	0.000127529	0.000138407	0.000190796	0.000126474	0.00017867	0.000264554	0.00019978	0.000348566	0.000145026	0.00018851
f__Methanomicrobiaceae;g__Methanoculleus	4.44938e-05	4.71353e-05	3.1225e-05	1.54804e-05	1.90704e-05	0.000346661	1.79275e-05	2.81914e-05	5.71823e-05	2.10755e-05	4.19004e-06	3.46847e-05	2.18572e-05	1.82297e-05	9.17961e-06	4.55276e-05	3.68582e-05	4.03481e-05	3.85107e-05	1.33059e-05	4.71519e-05	1.85879e-05	4.45515e-05	2.68244e-05
f__Neisseriaceae;g__Kingella	8.38856e-05	1.48781e-06	0.000270651	5.27521e-06	1.21523e-05	3.71275e-05	0.000342749	2.19621e-06	3.14961e-06	2.28702e-05	6.12659e-06	2.88403e-05	1.24278e-05	4.17768e-06	1.35047e-05	2.20931e-05	1.03443e-05	5.81278e-05	0.000336496	5.60888e-05	5.75854e-05	7.01898e-05	3.89835e-05	1.59068e-05
f__Thermoanaerobacteraceae;g__Tepidanaerobacter	9.40103e-05	0.000170135	0.000112261	9.04848e-05	8.19755e-05	0.000124837	0.000111988	0.000129234	0.000187249	6.04527e-05	9.57386e-05	5.02098e-05	6.03465e-05	3.18366e-05	1.70254e-05	0.000102669	0.000337712	7.52618e-05	6.94091e-05	4.92927e-05	0.000140742	7.81208e-05	0.000138195	6.1205e-05
f__Burkholderiaceae;g__Burkholderia	0.000174666	0.000112797	0.000107162	0.000151561	0.000149969	0.000268203	8.86731e-05	0.000187974	0.000235482	0.000102399	0.00018289	0.000153757	0.00017164	0.000126138	0.000167266	0.000100446	9.5131e-05	0.000333837	9.97322e-05	0.000138613	0.000145844	0.000138422	0.000142287	0.000189204
f__Cryomorphaceae;g__Crocinitomix	7.84998e-05	1.42319e-05	4.70199e-05	0.000127762	9.37527e-05	9.47051e-05	6.574e-05	2.99171e-05	2.42647e-05	1.57821e-05	9.16446e-06	6.92927e-05	2.18176e-05	2.24751e-05	0.000102045	1.38239e-05	3.46506e-05	0.00033288	9.81751e-06	0.000159929	3.34451e-05	0.000316028	5.09576e-05	5.0358e-05
f__Coriobacteriaceae;g__Slackia	0.000201637	0.000180092	0.000134965	0.00011068	0.000185598	0.000207921	9.05515e-05	0.00016714	0.000207398	0.000192531	0.000311581	0.000172364	0.000170656	0.000108881	9.9629e-05	0.000200271	0.000263795	0.000263485	0.000180428	0.000110634	0.000331049	0.000125462	0.000217639	0.000185711
f__Microchaetaceae;g__Tolypothrix	5.15878e-05	9.04412e-05	7.12918e-05	0.000115966	9.43995e-05	0.000142134	5.73556e-05	5.63687e-05	6.53309e-05	3.30227e-05	4.54674e-05	9.61286e-05	0.000132493	9.92191e-05	0.000140158	3.72605e-05	1.36637e-05	0.000323423	2.77477e-05	0.00014964	2.92757e-05	0.000310104	7.30846e-05	7.50205e-05
f__Rikenellaceae;g__Rikenella	0.000156028	0.000132172	0.000126516	0.000181388	0.000173516	0.00012015	0.00020538	9.20884e-05	8.26923e-05	0.000130713	0.000256466	0.000211102	0.000123971	0.000199724	0.000276127	0.000157712	0.000114629	0.000319831	5.16164e-05	0.000212128	9.26047e-05	0.00022562	0.000182643	0.000126988
f__Eubacteriaceae;g__Acetobacterium	0.000196763	0.000259172	0.0002471	0.000185123	0.000176927	0.000317236	0.000172689	0.000237948	0.000243738	0.000265967	0.000175609	0.000154695	0.000272475	9.3117e-05	0.000127348	0.000155324	0.000226949	0.000215243	0.000179713	9.2064e-05	0.000256557	4.75553e-05	0.000274051	0.000220485
f__Anaeromyxobacteraceae;g__Anaeromyxobacter	0.000121735	2.20197e-05	6.69178e-05	6.12692e-05	9.05982e-05	0.000122429	4.02526e-05	0.000123108	0.00016995	3.95177e-05	0.000122812	8.9956e-05	6.25745e-05	7.33744e-05	7.98699e-05	4.2629e-05	2.54815e-05	0.000316267	2.36964e-05	0.000123388	4.51213e-05	3.49981e-05	0.000125675	0.000151614
f__Erysipelotrichaceae;g__Catenibacterium	0.000188952	0.000226652	0.00015147	0.000131727	0.000312994	0.000186055	0.000123724	0.000207949	0.000230763	0.000193827	0.00020365	0.000105392	0.000110646	9.0384e-05	0.000173227	0.000129663	0.00016108	0.000182859	0.000260063	0.000119104	0.000226036	4.69254e-05	0.000224785	0.000180037
f__Leptotrichiaceae;g__Sebaldella	0.000161357	0.000310044	0.000197301	0.000160009	0.000276104	0.000214697	0.000220265	0.000236856	0.000184094	9.98296e-05	0.000174772	0.000268174	0.000191024	0.000205708	0.000137814	0.000243596	0.000215316	0.000198619	0.000132794	0.00019948	0.000261606	0.000191409	0.000211884	0.000180434
f__Cryomorphaceae;g__Fluviicola	1.6259e-05	1.09894e-05	4.22343e-05	0.000107986	8.61135e-05	7.76183e-05	4.11098e-05	3.47668e-05	3.74721e-05	6.19539e-06	3.88991e-06	7.31659e-05	1.80626e-05	1.72796e-06	0.000109535	1.34188e-05	2.28113e-06	0.000302696	7.02682e-05	0.000137181	2.10812e-05	0.000309962	4.63956e-05	4.57207e-05
f__Unclassified;g__Chitinophaga	2.29195e-05	4.22811e-05	8.74923e-05	0.000117719	9.07201e-05	7.26927e-05	5.24429e-05	7.40099e-05	5.52705e-05	1.72274e-05	0.000153359	7.44195e-05	6.76173e-05	6.90563e-05	0.000127813	2.13161e-05	4.48452e-05	0.000250732	2.28006e-05	0.000247659	4.01786e-05	0.00030892	5.23407e-05	9.18097e-05
f__Thermotogaceae;g__Thermotoga	0.000152282	6.2359e-05	0.000306681	2.3988e-05	5.36334e-05	7.48059e-05	0.000291758	5.2012e-05	5.70107e-05	3.16256e-05	8.98501e-05	3.04782e-05	5.08283e-05	3.95173e-05	3.82727e-05	7.73428e-05	5.81513e-05	9.82448e-05	9.66065e-05	0.000106327	9.90471e-05	0.000126946	7.36758e-05	9.41636e-05
f__Glomeraceae;g__Rhizophagus	0.00010664	0.000112477	0.000127675	4.80897e-05	0.000160109	0.000131466	0.000135908	0.000117497	0.000306663	0.000222491	0.000112686	0.000154034	0.000301217	0.000162443	1.39581e-05	7.30558e-05	0.000145793	4.32284e-05	3.36335e-05	8.43459e-05	4.6436e-05	0.000144945	0.000167878	8.39447e-05
f__Flammeovirgaceae;g__Fulvivirga	1.00748e-05	9.65764e-06	3.14109e-05	8.66325e-05	6.42615e-05	6.57059e-05	2.90698e-05	3.23988e-05	2.98765e-05	4.41544e-06	3.64403e-06	6.44719e-05	2.0869e-05	2.6859e-05	8.84962e-05	4.16792e-06	4.69327e-06	0.000251225	7.76943e-06	0.000111879	1.63965e-05	0.000298672	3.63061e-05	3.27068e-05
f__Sphingobacteriaceae;g__Solitalea	2.06767e-05	1.39501e-05	4.18626e-05	0.000138216	8.11672e-05	7.11303e-05	4.60505e-05	6.93897e-05	6.05575e-05	1.24551e-05	7.61477e-06	7.37372e-05	2.731e-05	4.87265e-05	0.000113654	1.03908e-05	1.767e-05	0.000279184	1.06078e-05	0.000133243	2.13583e-05	0.000291243	4.66266e-05	4.97038e-05
f__Lachnospiraceae;g__Lachnoanaerobaculum	0.000195608	0.000236074	0.000280689	0.00018401	0.000213567	0.00028432	7.23871e-05	0.000147644	0.000187045	0.000175451	8.94878e-05	9.15073e-05	0.000136659	0.000120563	0.00018228	0.000174468	0.000122892	0.00012923	0.000287401	0.000140698	0.00022247	0.000105309	0.000230447	0.000203498
f__Unclassified;g__Candidatus Methanomethylophilus	1.93016e-05	1.95484e-05	9.53353e-06	5.32289e-06	7.51723e-06	0.000286607	9.58171e-06	1.01415e-05	3.37187e-05	6.31934e-06	1.97603e-06	1.99731e-05	1.89903e-05	6.07892e-07	7.64679e-06	3.85929e-06	2.62334e-06	1.76315e-05	1.61025e-05	2.92486e-06	6.41915e-06	6.18292e-06	1.36409e-05	6.62023e-06
f__Erysipelotrichaceae;g__Dielma	0.000192767	0.000284183	0.000186393	0.000129267	0.000189257	0.000204362	0.000151865	0.000157192	0.000162169	0.000173373	9.53595e-05	0.000120554	0.000130665	7.07348e-05	4.94508e-05	0.000186241	0.000199057	0.000128338	0.000184712	0.00012894	0.000245747	5.9007e-05	0.000197584	0.000154055
f__Clostridiaceae;g__Youngiibacter	0.000195061	0.000175199	0.000149918	7.90282e-05	0.00011596	0.000149536	0.000238839	0.000222186	0.000144285	9.95967e-05	0.000130207	0.000121215	0.000121387	7.46048e-05	5.29797e-05	0.000201167	0.00016494	0.000117014	0.000108051	4.21705e-05	0.00028319	3.79304e-05	0.000124884	0.00012698
f__Cytophagaceae;g__Runella	7.98655e-05	3.81449e-05	8.87419e-05	9.60788e-05	0.000104701	0.00011119	6.66891e-05	8.5092e-05	9.91519e-05	0.000161164	0.000175767	8.21773e-05	8.17228e-05	0.000162284	0.000142915	7.79269e-05	8.51516e-05	0.000281476	9.65355e-05	0.000166607	6.24421e-05	0.000245554	6.80574e-05	0.000135735
f__Peptococcaceae;g__Syntrophobotulus	0.000148599	0.000135904	0.000137765	0.000133302	0.000193608	0.000174247	7.02482e-05	0.000112363	0.000117884	0.000120151	9.31821e-05	7.6127e-05	9.99454e-05	0.000148951	0.000100717	0.000152426	0.00011996	0.000180739	0.000273339	5.02738e-05	0.000174875	0.000156957	0.000151768	0.000173775
f__Nocardiaceae;g__Nocardia	0.000150527	3.13607e-05	0.00026915	5.22747e-06	3.83224e-05	7.70125e-06	0.000267209	4.92964e-06	8.39805e-06	5.01914e-06	1.24902e-05	4.80634e-06	1.04359e-05	2.40397e-05	1.65324e-05	2.71207e-05	3.20456e-05	7.555e-05	2.62157e-05	5.52451e-05	0.000128909	7.99028e-05	1.3522e-05	2.41604e-05
f__Veillonellaceae;g__Dialister	0.000144408	0.000172955	0.000220823	0.000176816	0.000162722	0.000217777	0.000112881	0.000171766	0.000170779	0.000190394	0.000109331	8.72669e-05	0.000150772	0.000116097	0.000115225	0.000136329	0.000269137	0.000191241	0.000197049	0.000169291	0.000155776	0.000156033	0.000178397	0.000180301
f__Leptotrichiaceae;g__Leptotrichia	0.000144364	0.000120269	0.000131247	9.64176e-05	0.000128407	0.000217416	5.33521e-05	0.000179104	0.000208149	0.000123963	7.55876e-05	0.000108466	0.00018887	0.00010384	0.000124749	0.000111312	0.000106036	0.000169302	0.000268653	0.000160187	0.000150674	0.000127151	0.00013037	0.000157218
f__Cellulomonadaceae;g__Cellulomonas	0.000245385	5.36131e-05	5.34988e-05	7.87109e-05	5.52866e-05	7.28454e-05	0.000169938	1.07819e-05	1.22051e-05	4.87103e-05	1.95803e-05	2.95113e-05	3.61811e-05	6.80139e-05	1.03538e-05	5.05332e-05	0.000108913	0.000265139	2.67797e-05	0.000112903	6.61404e-05	6.5277e-05	0.000121091	8.6101e-05
f__Pseudomonadaceae;g__Pseudomonas	0.000196123	0.00013564	0.000217219	0.000159724	0.000157476	0.000259566	0.000173478	0.000183033	0.00024208	0.000177	0.00014662	0.000239079	0.000130828	0.000258564	0.000186895	0.000119294	0.000156989	0.000240052	0.000172166	0.000138324	0.000151223	0.000142362	0.000240432	0.000210922
f__Flammeovirgaceae;g__Marivirga	1.22803e-05	7.27916e-06	3.72175e-05	8.89212e-05	6.62752e-05	5.78248e-05	3.42887e-05	2.97543e-05	2.81045e-05	3.94913e-06	2.62364e-06	5.757e-05	1.95295e-05	4.99888e-05	8.39028e-05	4.73403e-06	3.38305e-06	0.000238818	6.66953e-06	0.00011034	1.71849e-05	0.000259123	4.13279e-05	3.43431e-05
f__Cytophagaceae;g__Pontibacter	2.59439e-05	3.05046e-05	5.36213e-05	0.000108256	9.41257e-05	7.77369e-05	6.19809e-05	5.73741e-05	4.52874e-05	9.68226e-06	4.30118e-05	6.81389e-05	4.64513e-05	0.000137025	0.000109066	4.01517e-05	8.31345e-06	0.000258288	4.66791e-05	0.00012951	3.01954e-05	0.000257849	5.54414e-05	5.27045e-05
f__Halobacteroidaceae;g__Halonatronum	7.87314e-06	6.64019e-06	9.19291e-06	2.66358e-07	9.31194e-06	7.59552e-06	1.53004e-05	1.68158e-05	2.40971e-05	4.48175e-07	2.51571e-06	3.71534e-07	3.28896e-06	1.2493e-06	5.48499e-06	4.23755e-06	3.52275e-06	2.23902e-06	6.81428e-06	3.20361e-06	1.02104e-05	0.000257227	1.47703e-05	8.66762e-06
f__Veillonellaceae;g__Sporomusa	0.000207265	0.000256771	0.000141087	0.000155612	0.000136034	0.000146474	6.24989e-05	0.000198231	0.000148898	0.000139097	8.25363e-05	8.33199e-05	0.000204722	0.000207517	0.000133423	0.000226488	0.000191289	0.000103518	0.000231286	5.38798e-05	0.000215072	0.000152949	0.000124336	0.000108308
f__Erysipelotrichaceae;g__Holdemanella	0.000128512	9.3067e-05	0.000131946	9.37284e-05	0.000131131	0.000127008	0.00016902	7.92888e-05	8.64799e-05	0.000168114	4.82206e-05	0.000101432	0.000131165	4.39462e-05	0.000125333	6.11938e-05	8.5324e-05	6.2397e-05	0.000234046	5.53944e-05	0.000109988	0.000256363	0.000148217	0.000107445
f__Flammeovirgaceae;g__Flexithrix	0.000103064	2.19867e-05	6.9767e-05	0.000108047	8.39511e-05	8.39311e-05	8.5496e-05	4.58535e-05	4.94919e-05	3.63932e-05	4.44781e-05	5.83935e-05	4.89804e-05	4.08868e-05	8.99048e-05	3.88038e-05	5.54772e-05	0.000255971	1.41883e-05	0.000188306	5.85649e-05	0.00018818	6.97686e-05	5.34303e-05
f__Leptospiraceae;g__Leptospira	7.71569e-05	0.000102949	9.07031e-05	0.000110895	9.35987e-05	0.000255122	6.09546e-05	0.00010682	0.000111702	0.000154103	9.21334e-05	0.000179816	0.000168271	0.000127079	0.000109156	6.46687e-05	0.000100171	0.000103044	5.9445e-05	6.36746e-05	6.14195e-05	0.000136977	8.716e-05	9.14335e-05
f__Lasiosphaeriaceae;g__Podospora	4.36352e-05	0.000254025	7.56644e-05	2.25596e-05	4.55909e-05	9.41106e-05	5.347e-05	3.15544e-05	4.33507e-05	1.75662e-05	1.13629e-05	0.000246767	9.30827e-06	5.99401e-06	1.95025e-05	2.1802e-05	2.50608e-05	6.49922e-05	2.37926e-05	4.58772e-05	0.000113652	4.82244e-05	3.79582e-05	4.21371e-05
f__Paenibacillaceae;g__Brevibacillus	0.000173854	0.000249745	0.000137141	9.43698e-05	0.000141231	0.000170543	8.3005e-05	0.000108222	0.000141027	9.12986e-05	0.000104909	6.61328e-05	9.99844e-05	8.93751e-05	8.57288e-05	0.000186943	0.000143951	0.000147744	0.000134059	6.42042e-05	0.000158533	5.01616e-05	0.000129359	0.000105831
f__Flavobacteriaceae;g__Aquimarina	1.61384e-05	2.11347e-05	5.33192e-05	8.42804e-05	0.000106277	9.23843e-05	4.06293e-05	3.48326e-05	3.74413e-05	1.71334e-05	2.28643e-05	6.81938e-05	8.16548e-05	2.96272e-05	0.000109061	1.18256e-05	1.15825e-05	0.000245143	2.48806e-05	0.000106541	4.98535e-05	0.000249732	5.62007e-05	3.66256e-05
f__Thermoanaerobacteraceae;g__Thermoanaerobacter	0.000147204	0.000177955	0.000143288	8.29178e-05	0.000174648	0.000247791	0.00010401	0.000228092	0.000215349	0.000179535	0.00012763	0.000114935	6.37764e-05	0.000201721	0.000101798	0.000190309	0.000167637	0.000139581	0.000224951	9.17117e-05	0.000249726	9.38803e-05	0.000169078	0.000141909
f__Flavobacteriaceae;g__Myroides	0.000102871	0.000109395	7.76225e-05	0.000109989	0.000167184	0.000148424	0.0001072	0.000114534	7.96534e-05	4.66457e-05	5.90132e-05	8.96756e-05	3.28578e-05	0.000246084	0.000134888	7.38386e-05	7.15933e-05	0.000164479	2.55653e-05	0.000165133	8.82304e-05	0.000189981	7.54262e-05	5.6363e-05
f__Cytophagaceae;g__Spirosoma	6.90997e-05	9.82577e-05	7.29912e-05	5.88751e-05	0.000117313	6.43255e-05	0.000150795	0.000139118	0.000127326	0.000101089	0.00012336	9.7439e-05	7.63272e-05	0.000196348	0.000114224	8.68328e-05	7.12787e-05	0.00024576	3.20248e-05	0.000119023	5.58969e-05	8.93312e-05	9.12772e-05	0.000113288
f__Bacillaceae;g__Geobacillus	0.00017011	0.000196355	0.000149324	0.000155019	0.000200289	0.000159148	0.000140214	0.000163672	0.00015744	0.000112155	0.000124487	0.000241844	0.000115956	0.000123984	6.60726e-05	0.000193589	0.000159353	0.000156579	0.000128412	0.000159765	0.000222599	0.000109964	0.000171407	0.000190134
f__Rhodospirillaceae;g__Phaeospirillum	2.27578e-05	8.71675e-06	8.96492e-06	1.08985e-05	1.33349e-05	2.44003e-05	5.06236e-06	1.71095e-05	2.77991e-05	7.68929e-06	1.47287e-05	9.42122e-06	6.84368e-06	0.000241075	2.18674e-05	5.12871e-06	3.33537e-06	4.02219e-05	3.21073e-06	9.59092e-06	9.08287e-06	5.87631e-06	1.89158e-05	2.60908e-05
f__Oxalobacteraceae;g__Oxalobacter	8.93953e-05	0.000148795	8.10359e-05	4.88626e-05	0.000194487	0.00016359	0.000103418	0.000180729	0.00017597	0.000126128	8.47325e-05	0.00012782	8.83377e-05	0.000239853	0.000148051	0.000122628	7.52106e-05	0.00012723	2.54723e-05	0.000124233	9.42129e-05	0.000106439	0.000110662	8.56437e-05
f__Veillonellaceae;g__Zymophilus	0.000152159	0.00023561	0.000129828	0.000157536	7.71101e-05	0.000138625	0.000128943	0.00020639	0.000146279	0.00012609	2.51187e-05	4.1499e-05	0.000159167	0.000224687	7.27074e-05	0.000221338	0.000161248	6.13256e-05	0.000237733	3.88945e-05	0.000100646	9.04052e-05	0.000107845	6.18347e-05
f__Clostridiaceae;g__Caloramator	0.000129631	0.000181998	9.20185e-05	4.2064e-05	0.000100434	0.000211374	0.000109086	0.000141979	0.000100713	4.73806e-05	7.2028e-05	4.29619e-05	4.82818e-05	3.35033e-05	1.62849e-05	0.000235451	0.000154768	7.72736e-05	5.96238e-05	2.70717e-05	0.00019286	0.000115153	0.000102933	8.6812e-05
f__Bacillaceae;g__Amphibacillus	3.46134e-05	2.35953e-05	5.37579e-05	1.8998e-05	1.72159e-05	3.86048e-05	0.000234388	0.000133361	7.14995e-05	2.1643e-05	4.6275e-05	2.36606e-05	1.87971e-05	1.8585e-05	1.01999e-05	4.30154e-05	3.36736e-05	1.48673e-05	3.79611e-05	7.82936e-06	5.86017e-05	1.64548e-05	3.09935e-05	1.34662e-05
f__Synergistaceae;g__Pyramidobacter	0.000198889	0.000140419	0.000128374	0.000123289	0.000147455	0.000187114	6.89145e-05	0.000139268	0.00016411	0.00016679	0.000155565	0.00021672	0.000234169	8.74672e-05	9.9389e-05	0.000186154	0.00016895	0.000228943	0.000160306	0.000104225	0.00017701	5.96673e-05	0.000170617	0.000158288
f__Peptococcaceae;g__Desulfitibacter	8.86234e-05	0.000120511	0.000102353	8.25344e-05	0.00013659	0.000233717	0.000157129	0.000101211	9.84782e-05	0.000106123	5.77957e-05	0.000109391	5.20875e-05	4.66979e-05	3.78776e-05	7.0523e-05	0.00020977	4.7456e-05	0.000150649	4.83164e-05	0.000103273	0.000105154	0.000146017	0.000104747
f__Cytophagaceae;g__Flexibacter	6.30156e-05	0.000113337	0.000102319	0.000154532	0.000109973	6.43045e-05	0.000119111	4.48474e-05	3.98956e-05	4.95954e-05	9.19439e-05	0.000227037	5.18232e-05	8.21189e-05	9.66615e-05	0.000154979	6.31747e-05	0.000201601	5.85749e-05	0.000122353	6.18401e-05	0.000233628	0.000134347	8.42131e-05
f__Unclassified;g__Niabella	8.05104e-05	8.35152e-05	6.05826e-05	8.45921e-05	0.000122397	8.03131e-05	0.000109558	0.000108026	0.000100849	5.08225e-05	7.74189e-05	8.982e-05	5.44082e-05	0.000185475	0.000126522	7.49697e-05	3.70733e-05	0.000232681	4.13749e-05	0.000116201	7.32269e-05	0.000120904	0.000106281	9.43494e-05
f__Mortierellaceae;g__Mortierella	6.67032e-05	6.30971e-05	7.12259e-05	2.01682e-05	6.60876e-05	8.42585e-05	7.76827e-05	7.28734e-05	0.000190128	0.000171329	7.88368e-05	0.000101132	0.000231173	9.99669e-05	6.88761e-07	4.925e-05	8.59623e-05	2.1065e-05	2.05868e-05	1.79967e-05	2.07498e-05	2.81737e-05	9.30167e-05	4.06089e-05
f__Bacteriovoracaceae;g__Bacteriovorax	0.000115091	1.38068e-05	0.000230633	8.73122e-06	2.47279e-05	2.54381e-05	0.00019939	2.19749e-05	2.62411e-05	8.52179e-06	1.53055e-05	1.41994e-05	2.10379e-05	2.92062e-05	1.62208e-05	2.33956e-05	1.15671e-05	7.59916e-05	5.43453e-06	2.81063e-05	5.71345e-05	6.56699e-05	1.80539e-05	2.77308e-05
f__Veillonellaceae;g__Megasphaera	0.000134612	0.000176737	0.000224703	8.90755e-05	0.000166263	0.000177842	7.23184e-05	0.000153037	0.000134799	6.61808e-05	9.45522e-05	0.000140738	0.00023027	0.000103108	0.000120736	0.000168188	0.000194587	0.000178521	0.000207634	0.000102078	0.00019211	0.000166602	0.000185629	9.82476e-05
f__Heliobacteriaceae;g__Heliobacterium	9.12012e-05	0.000110014	4.30491e-05	4.16034e-05	7.41799e-05	7.02045e-05	4.29845e-05	6.03838e-05	6.05664e-05	0.000229426	5.35215e-05	4.69315e-05	3.78066e-05	9.11105e-05	3.73447e-05	6.96416e-05	9.53358e-05	7.22488e-05	7.63521e-05	2.46926e-05	8.53187e-05	1.63583e-05	6.62146e-05	9.17114e-05
f__Vibrionaceae;g__Vibrio	9.20134e-05	9.94932e-05	0.000139177	7.86064e-05	0.000106542	0.00022886	0.00011011	0.000105618	0.00013811	0.000175223	0.000141557	0.00010508	0.000125507	7.35712e-05	0.00016421	7.80913e-05	9.41631e-05	0.000152903	0.000123291	0.000109771	0.000148616	0.000137777	0.000155736	9.39014e-05
f__Veillonellaceae;g__Megamonas	0.0001304	0.0002269	0.000128446	0.00017793	0.00014007	0.00014041	7.71065e-05	0.000201229	0.000186912	0.000142493	4.53496e-05	6.19182e-05	0.00015932	0.000137008	6.48549e-05	0.000176724	0.000164476	7.90797e-05	0.000228538	0.000116751	0.000174897	0.000209325	0.000152891	0.000100414
f__Mycobacteriaceae;g__Mycobacterium	0.000114807	0.000107797	8.11194e-05	4.29016e-05	8.05676e-05	0.000226223	6.87316e-05	8.25741e-05	0.000120463	5.24604e-05	6.59731e-05	9.22413e-05	5.10189e-05	7.12935e-05	9.76671e-05	0.000101116	7.58569e-05	0.000128067	6.59058e-05	6.37936e-05	0.000119183	0.000106076	9.30212e-05	8.74804e-05
f__Enterococcaceae;g__Tetragenococcus	5.15613e-06	9.1617e-06	2.85659e-05	2.8288e-06	1.2285e-05	2.15517e-05	8.7048e-06	1.34914e-05	1.70323e-05	6.04193e-05	6.58632e-06	2.40149e-06	3.73905e-06	6.14885e-06	2.71148e-06	6.77656e-06	9.50359e-06	3.28308e-06	7.73715e-06	5.77212e-07	1.65448e-05	0.000225222	1.30994e-05	1.01369e-05
f__Lachnospiraceae;g__Anaerostipes	0.000142502	0.000171128	0.000145368	0.0001485	0.000136214	0.000192036	6.96484e-05	0.000162397	0.000163686	0.000176068	0.000100239	0.000165472	0.00021332	9.96764e-05	0.000169103	0.000122519	0.0001057	0.000150465	0.000223102	7.72855e-05	0.000217266	0.000218401	0.000175606	0.000177541
f__Ignavibacteriaceae;g__Ignavibacterium	2.16316e-05	1.27204e-05	4.16489e-05	7.26772e-05	7.48297e-05	7.08214e-05	3.36514e-05	2.45062e-05	2.56917e-05	1.29865e-05	6.62257e-06	5.24576e-05	1.9869e-05	1.38467e-05	9.25876e-05	2.05262e-05	1.08141e-05	0.000222986	1.38915e-05	0.000100787	2.08586e-05	0.00020835	4.20192e-05	5.24261e-05
f__Thermoanaerobacterales Family III. Incertae Sedis;g__Thermoanaerobacterium	0.000128295	0.000131229	0.000152047	7.67224e-05	0.000165443	0.000221646	0.000143389	0.000210349	0.000177163	0.000100484	0.00011881	6.28963e-05	0.000109943	7.45386e-05	3.05657e-05	0.000116189	9.77028e-05	9.62782e-05	0.000137733	4.65708e-05	0.000141075	2.54103e-05	0.000112822	0.000114053
f__Desulfobacteraceae;g__Desulfococcus	8.34508e-05	3.14466e-05	6.03643e-05	4.80922e-05	8.93696e-05	9.63491e-05	3.44382e-05	8.29805e-05	0.000108292	3.21723e-05	8.18321e-05	6.93743e-05	5.47164e-05	5.97315e-05	7.73214e-05	6.25454e-05	4.39834e-05	0.000219177	2.83901e-05	9.67181e-05	5.40983e-05	7.89521e-05	8.97199e-05	0.000133309
f__Myoviridae;g__Twortlikevirus	7.4357e-05	7.37624e-05	0.000134963	2.43757e-05	0.000216794	6.30261e-05	2.90545e-05	4.28954e-05	7.66352e-05	1.37612e-05	1.51855e-05	6.21787e-05	1.52027e-05	2.93584e-05	2.85887e-06	2.27606e-05	2.10174e-05	1.51798e-05	5.86644e-05	5.90258e-05	1.40317e-05	7.12916e-05	8.51932e-05	7.82698e-05
f__Thermoanaerobacteraceae;g__Caldanaerobacter	6.86821e-05	8.79765e-05	9.15169e-05	3.55128e-05	9.64721e-05	0.000137759	8.95075e-05	0.00021468	0.000140619	5.80598e-05	4.40711e-05	3.79916e-05	6.30853e-05	5.43696e-05	1.23862e-05	8.37927e-05	7.91743e-05	6.09529e-05	4.98872e-05	6.28604e-05	8.21804e-05	1.88433e-05	0.000106213	9.12634e-05
f__Veillonellaceae;g__Mitsuokella	0.00016004	0.000135034	0.000134994	0.000167399	0.00013247	0.000148483	0.0001843	0.000180465	0.000158237	8.07056e-05	9.50567e-05	6.92027e-05	7.24514e-05	0.000102334	6.87833e-05	0.000151626	0.000164055	8.53685e-05	0.000170082	0.000205335	0.000144438	0.000178031	0.000151975	0.000213963
f__Lachnospiraceae;g__Stomatobaculum	6.59549e-05	9.42469e-05	0.000137533	6.62718e-05	0.000211556	0.000114819	4.44292e-05	9.89602e-05	0.000186818	6.86975e-05	3.02305e-05	4.11297e-05	9.23331e-05	4.35876e-05	7.43183e-05	0.000116648	8.87565e-05	5.91787e-05	8.39463e-05	2.83232e-05	0.000118621	5.17464e-05	9.00865e-05	8.7257e-05
f__Syntrophomonadaceae;g__Syntrophomonas	6.94505e-05	6.77813e-05	3.82902e-05	3.17357e-05	4.92228e-05	8.77336e-05	1.9698e-05	4.79994e-05	4.47401e-05	4.87903e-05	3.72527e-05	0.000101858	0.000153916	1.79068e-05	2.84826e-05	6.46854e-05	5.17197e-05	4.37895e-05	0.000210116	5.18236e-05	6.60043e-05	1.26029e-05	5.40877e-05	7.11659e-05
f__Nocardiaceae;g__Rhodococcus	2.47062e-05	7.0545e-05	0.000150398	7.64985e-06	3.56732e-05	3.20966e-05	0.000128542	1.9306e-05	1.89843e-05	1.66851e-05	1.62024e-05	1.33877e-05	3.3069e-05	1.25298e-05	1.9296e-05	2.69475e-05	4.74504e-05	2.86413e-05	4.24959e-05	2.54712e-05	0.000210012	5.49052e-05	2.28563e-05	3.24035e-05
f__Flavobacteriaceae;g__Tenacibaculum	1.40239e-05	1.00741e-05	6.49169e-05	7.47939e-05	6.56691e-05	6.64175e-05	8.94341e-05	3.64668e-05	3.13956e-05	1.55361e-05	1.52188e-05	6.07868e-05	1.10543e-05	5.16877e-05	7.07713e-05	7.72272e-06	2.9646e-05	0.000192968	5.05101e-06	0.000102885	1.75124e-05	0.000209849	4.03056e-05	3.75246e-05
f__Flavobacteriaceae;g__Ornithobacterium	1.8736e-05	1.15442e-05	3.53898e-05	7.01518e-05	4.8452e-05	5.29266e-05	2.94906e-05	2.73486e-05	2.52538e-05	9.17536e-06	5.70749e-05	4.40275e-05	4.79013e-05	1.69288e-05	9.34481e-05	2.21399e-05	3.24927e-06	0.000191505	2.00202e-05	9.95795e-05	1.17246e-05	0.000209259	4.20606e-05	2.97743e-05
f__Campylobacteraceae;g__Sulfurospirillum	7.90669e-05	3.9724e-05	0.000204051	9.68158e-05	3.55092e-05	3.54473e-05	0.000177545	0.000107546	0.000158748	2.21061e-05	2.77912e-05	6.18161e-06	4.19812e-05	3.69345e-05	2.3833e-05	3.42777e-05	8.42996e-05	3.39385e-05	8.68542e-06	4.67557e-05	3.7525e-05	0.00010327	3.73968e-05	9.23312e-05
f__Chlorobiaceae;g__Chloroherpeton	0.000123188	3.84558e-05	5.01689e-05	0.000101896	9.89004e-05	8.16692e-05	9.45967e-05	5.37397e-05	8.05729e-05	3.96396e-05	0.000102173	2.21563e-05	3.46391e-05	2.59949e-05	2.84472e-05	3.16923e-05	6.32223e-05	0.000203555	2.94023e-05	8.57845e-05	6.58219e-05	3.06572e-05	7.95406e-05	6.88928e-05
f__Unclassified;g__Rozella	5.81831e-05	5.84351e-05	6.4739e-05	1.82199e-05	5.40718e-05	7.34463e-05	6.38108e-05	6.66792e-05	0.000163711	0.000149198	7.15957e-05	8.73459e-05	0.000203363	8.53804e-05	8.98267e-07	4.54743e-05	7.10011e-05	1.87125e-05	1.87231e-05	2.0314e-05	2.0304e-05	2.8895e-05	9.22681e-05	3.97003e-05
f__Unclassified;g__Parvimonas	9.17576e-05	0.00018191	0.000113429	3.42916e-05	0.000151112	6.74213e-05	3.07381e-05	5.96584e-05	8.21586e-05	0.000106142	4.21034e-05	0.00011204	0.000203185	3.55971e-05	1.43247e-05	8.36421e-05	8.94158e-05	3.73556e-05	7.84021e-05	2.48444e-05	8.83235e-05	2.93649e-05	5.48625e-05	7.49557e-05
f__Cytophagaceae;g__Sporocytophaga	2.22879e-05	2.27172e-05	4.79278e-05	7.71047e-05	6.19969e-05	9.55259e-05	4.20542e-05	3.69899e-05	4.2898e-05	1.08597e-05	1.14988e-05	6.00441e-05	2.45484e-05	1.62219e-05	7.65902e-05	1.41622e-05	3.18821e-05	0.000193255	1.94709e-05	0.000130407	3.43158e-05	0.00019986	4.77076e-05	3.5637e-05
f__Desulfurobacteriaceae;g__Desulfurobacterium	2.76336e-05	2.32454e-06	0.00019822	3.15103e-07	1.39407e-05	1.1519e-05	0.000199566	5.05815e-08	5.83599e-08	5.41572e-06	1.71245e-05	2.33923e-06	0	1.99303e-07	1.10629e-07	1.57376e-05	6.0454e-06	1.30116e-05	7.15339e-07	2.2707e-05	4.7672e-05	4.62114e-05	8.10431e-07	1.12186e-05
f__Schleiferiaceae;g__Schleiferia	7.62199e-06	5.2514e-06	2.34487e-05	6.43665e-05	5.06251e-05	5.15132e-05	2.16106e-05	1.96379e-05	1.57394e-05	3.27981e-06	6.03651e-05	4.78593e-05	1.25252e-05	7.87053e-06	6.69621e-05	2.80331e-06	1.96499e-06	0.000198122	3.55076e-06	9.17845e-05	1.29565e-05	0.000180184	2.4186e-05	2.53235e-05
f__Chitinivibrionaceae;g__Chitinivibrio	7.89944e-05	1.58101e-05	4.5475e-05	4.43409e-05	6.05134e-05	8.1628e-05	2.44479e-05	7.46597e-05	0.000105703	2.32285e-05	7.6214e-05	5.29121e-05	4.26948e-05	4.35476e-05	6.90545e-05	3.12224e-05	1.71015e-05	0.000197241	2.26331e-05	8.64028e-05	2.29155e-05	2.61335e-05	8.27725e-05	0.000118028
f__Lachnospiraceae;g__Johnsonella	0.000115149	0.000118876	0.000124128	6.27917e-05	0.000138424	0.0001799	5.92727e-05	8.84507e-05	9.69013e-05	0.000126415	7.36262e-05	5.39155e-05	6.42024e-05	3.96464e-05	8.57289e-05	7.51656e-05	6.17186e-05	0.000100539	0.000196871	3.28846e-05	0.000137845	0.000153824	0.000106913	8.39166e-05
f__Veillonellaceae;g__Anaeromusa	5.01959e-05	5.29525e-05	6.97151e-05	1.6789e-05	5.74834e-05	5.93478e-05	8.22976e-06	0.000107898	0.000101595	0.000111957	6.59503e-05	6.79781e-05	5.25998e-05	9.01626e-05	2.33978e-05	9.48837e-05	5.88843e-05	0.000118424	0.000195258	5.67588e-05	5.31181e-05	1.51847e-05	5.18164e-05	5.0106e-05
f__Ampullaviridae;g__Ampullavirus	5.47767e-05	0	0.000191389	0	3.61217e-06	0	0.00013854	0	0	0	0	0	0	0	0	5.71394e-06	2.63265e-06	2.07177e-05	0	2.11123e-05	2.59671e-05	4.1755e-05	0	0
f__Unclassified;g__Batrachochytrium	6.30097e-05	5.34589e-05	5.69819e-05	1.55707e-05	5.16121e-05	6.77203e-05	5.90584e-05	5.63034e-05	0.000151373	0.000135849	6.3452e-05	8.31969e-05	0.000190287	8.07331e-05	1.59488e-06	3.42096e-05	6.56267e-05	1.72431e-05	1.67842e-05	1.18967e-05	1.7305e-05	2.20879e-05	7.50651e-05	3.32829e-05
f__Aquificaceae;g__Hydrogenivirga	3.00249e-07	6.01356e-07	6.82506e-07	1.6704e-07	2.66308e-06	1.56039e-05	5.71126e-08	5.60071e-07	2.85237e-06	0	0	1.73223e-07	5.45132e-08	0	0	1.47764e-07	1.85096e-07	2.00122e-07	0.000184479	2.90091e-07	3.09758e-08	0	1.76676e-06	4.39945e-07
f__Polyangiaceae;g__Sorangium	8.71318e-05	3.5949e-05	9.69928e-05	6.14226e-05	8.20903e-05	8.89248e-05	8.82749e-05	0.000104086	0.000126888	0.000102025	0.000106017	4.25831e-05	3.45737e-05	3.51174e-05	4.5775e-05	6.96208e-05	0.000130065	0.00018374	2.56428e-05	0.000121459	3.3961e-05	4.41289e-05	0.000135924	0.000137471
f__Phyllobacteriaceae;g__Mesorhizobium	4.08651e-05	1.35065e-05	1.8751e-05	8.54169e-06	1.32654e-05	0.000183325	2.10289e-05	1.69778e-05	2.42068e-05	1.79857e-05	2.93748e-05	2.34195e-05	4.41705e-05	7.0384e-06	3.98033e-05	2.45558e-05	1.19261e-05	3.31078e-05	1.01875e-05	1.38459e-05	1.63e-05	9.72681e-06	1.94856e-05	2.09616e-05
f__Clostridiaceae;g__Caloranaerobacter	6.47537e-05	6.32629e-05	0.000156185	4.75442e-05	0.000143834	0.00011509	0.000153767	0.00018111	0.000108734	5.08098e-05	2.97579e-05	3.30573e-05	2.82622e-05	9.38535e-05	3.33313e-05	3.99878e-05	5.47152e-05	6.83668e-05	3.7545e-05	2.26152e-05	7.87848e-05	5.34184e-05	7.49414e-05	3.98527e-05
f__Flavobacteriaceae;g__Polaribacter	9.96412e-06	8.46562e-06	3.42555e-05	9.40289e-05	5.19589e-05	4.12254e-05	6.33322e-05	4.0594e-05	4.65087e-05	1.23628e-05	6.8451e-05	8.33295e-05	4.3052e-05	0.000101708	6.27556e-05	1.02121e-05	9.3915e-06	0.000178421	7.39082e-06	7.20885e-05	2.51581e-05	0.00014678	3.00656e-05	2.57596e-05
f__Succinivibrionaceae;g__Succinimonas	7.04671e-05	3.29827e-05	4.39522e-05	4.9307e-05	4.60849e-05	0.000177788	6.87541e-05	4.90892e-05	8.20234e-05	4.39073e-05	4.06447e-05	6.01248e-05	5.75182e-05	4.38986e-05	3.37256e-05	4.76281e-05	6.75257e-05	0.000104439	3.96123e-05	9.01735e-05	4.76694e-05	5.54951e-05	8.11058e-05	6.05754e-05
f__Unclassified;g__Niastella	2.80854e-05	1.72595e-05	6.68828e-05	6.48966e-05	5.69984e-05	3.75079e-05	4.44767e-05	5.2888e-05	3.45905e-05	2.38573e-05	0.00011871	3.27474e-05	1.29594e-05	2.69202e-05	6.91167e-05	3.7394e-05	6.16168e-05	0.0001086	2.95322e-05	0.000148545	1.92285e-05	0.000177464	4.07405e-05	0.000123766
f__Enterobacteriaceae;g__Leminorella	6.18252e-06	2.97933e-06	4.27874e-06	6.52202e-06	1.59455e-06	2.05189e-06	2.82352e-07	1.67046e-06	1.48667e-06	0.000172736	7.14496e-06	1.45924e-05	1.61344e-05	1.34089e-05	9.10013e-06	6.44005e-06	3.22413e-06	8.49585e-07	7.07389e-06	3.97486e-06	8.11204e-06	2.63323e-06	3.19897e-06	1.76239e-06
f__Clostridiaceae;g__Fervidicella	0.000109431	0.000124174	7.42665e-05	6.18978e-05	9.70537e-05	0.000171479	5.63252e-05	7.20642e-05	7.55253e-05	6.23653e-05	5.95979e-05	5.40315e-05	0.000115068	9.06347e-05	2.89898e-05	0.000149247	8.67723e-05	9.03481e-05	0.000114765	4.99124e-05	0.000140853	3.81029e-05	8.69218e-05	8.30158e-05
f__Cyclobacteriaceae;g__Algoriphagus	4.17039e-05	6.7614e-05	5.85638e-05	0.000117625	8.82862e-05	5.56714e-05	7.82573e-05	6.84156e-05	6.33422e-05	9.18332e-05	3.60693e-05	0.000114982	3.63543e-05	3.95138e-05	4.61228e-05	9.05231e-05	4.829e-05	0.000145997	2.86312e-05	0.000117826	3.65253e-05	0.000168026	8.79265e-05	8.07176e-05
f__Cytophagaceae;g__Rudanella	5.37485e-05	6.25105e-05	6.1692e-05	7.47796e-05	7.60596e-05	5.92459e-05	6.74495e-05	3.92285e-05	5.07195e-05	2.98448e-05	5.53988e-05	0.000134054	1.47289e-05	8.29039e-07	4.68349e-05	9.71742e-05	3.98343e-05	0.000167331	2.9124e-05	7.68543e-05	3.75005e-05	0.000102201	9.23392e-05	5.45377e-05
f__Rhodothermaceae;g__Rhodothermus	6.31303e-05	1.32403e-05	3.26682e-05	3.529e-05	4.80784e-05	6.13894e-05	2.21781e-05	5.82232e-05	8.02466e-05	1.76846e-05	5.57578e-05	3.85206e-05	3.66663e-05	4.88951e-05	4.66006e-05	2.52386e-05	8.77694e-06	0.000166341	1.54411e-05	6.43983e-05	2.43043e-05	2.17877e-05	6.4778e-05	8.4979e-05
f__Desulfobacteraceae;g__Desulfatibacillum	7.85309e-05	2.85076e-05	6.10161e-05	3.93172e-05	7.26758e-05	0.000105941	3.17073e-05	7.09925e-05	8.79213e-05	3.58052e-05	7.07687e-05	5.01094e-05	4.88737e-05	6.65157e-05	5.6826e-05	7.62766e-05	6.21098e-05	0.00016422	3.68522e-05	7.23211e-05	7.26816e-05	4.11627e-05	9.46412e-05	0.000114395
f__Methanobacteriaceae;g__Methanobacterium	5.11685e-05	3.50304e-05	3.75817e-05	1.49807e-05	3.41879e-05	5.81407e-05	6.42536e-05	2.06015e-05	2.48031e-05	7.45839e-05	9.42468e-05	4.02266e-05	5.85032e-05	1.16829e-05	1.98422e-05	3.80923e-05	5.19451e-05	2.91187e-05	3.79421e-05	4.51738e-05	2.3334e-05	1.98523e-05	0.00016292	2.14427e-05
f__Peptostreptococcaceae;g__Terrisporobacter	5.3706e-05	6.74877e-05	4.78517e-05	4.29763e-05	6.16745e-05	0.000117698	2.27249e-05	8.91879e-05	9.00912e-05	0.000158587	5.53034e-05	3.35884e-05	7.69116e-05	3.46526e-05	5.048e-05	3.57147e-05	4.35783e-05	4.96255e-05	2.71986e-05	8.37353e-06	6.33824e-05	9.78505e-05	6.19534e-05	2.58203e-05
f__Veillonellaceae;g__Acetonema	0.000131993	0.000158453	7.26368e-05	0.000100134	7.39879e-05	8.44937e-05	3.84071e-05	0.000120891	0.000101018	4.71178e-05	5.44343e-05	5.01977e-05	0.000107006	0.000138711	6.29044e-05	0.000129842	0.000122293	9.08241e-05	0.000144834	4.36648e-05	0.000116301	5.83848e-05	8.83859e-05	7.47363e-05
f__Ferroplasmaceae;g__Ferroplasma	0	0	0	0	0	0	0	0	0	5.21906e-05	2.4582e-08	0	0	2.96927e-08	0	0	0	0	0.000158031	9.41424e-07	0	0	0	0
f__Coriobacteriaceae;g__Atopobium	7.95372e-05	0.00010709	7.79611e-05	8.82456e-05	7.37424e-05	8.78655e-05	9.01879e-05	6.57396e-05	7.64342e-05	6.04121e-05	3.5017e-05	6.69846e-05	9.38797e-05	6.52462e-05	3.66922e-05	0.000117853	9.73496e-05	7.84812e-05	8.47779e-05	6.8856e-05	0.000156702	8.37718e-05	7.87413e-05	5.87731e-05
f__Pseudonocardiaceae;g__Amycolatopsis	4.57522e-05	1.74894e-05	1.32507e-05	1.21875e-05	1.25278e-05	1.65141e-05	1.09137e-05	2.2914e-05	2.69095e-05	8.36587e-06	1.75955e-05	1.2811e-05	7.07842e-06	7.71963e-06	8.63294e-06	3.78805e-05	1.24051e-05	4.52533e-05	0.000156011	3.69401e-05	2.38773e-05	2.66435e-06	1.94695e-05	2.32655e-05
f__Flavobacteriaceae;g__Riemerella	4.82964e-05	0.000101154	7.52938e-05	0.000142034	0.000111128	4.31028e-05	8.15453e-05	2.78847e-05	3.47405e-05	2.08155e-05	2.90901e-05	0.000155654	3.13775e-05	0.000135077	6.29219e-05	0.000117222	4.57783e-05	0.000100903	7.48436e-05	0.000135549	4.70677e-05	0.000128509	0.000102678	6.45733e-05
f__Planctomycetaceae;g__Singulisphaera	7.07094e-05	4.16534e-05	0.000101101	3.19726e-05	5.5873e-05	7.72426e-05	4.92012e-05	6.59144e-05	8.50725e-05	4.96346e-05	8.13182e-05	3.94401e-05	5.03543e-05	3.97738e-05	4.85115e-05	7.62294e-05	2.48213e-05	0.000153744	5.65775e-05	5.97669e-05	4.48924e-05	2.03068e-05	7.10142e-05	9.00097e-05
f__Unclassified;g__Microcystis	3.77015e-05	2.53678e-05	7.758e-05	6.94508e-05	5.31783e-05	5.50172e-05	8.26932e-05	5.66115e-05	6.22297e-05	4.57942e-05	0.000152176	5.57824e-05	0.000103117	9.40319e-05	7.68971e-05	3.60876e-05	6.25953e-05	4.87901e-05	3.98505e-05	7.90836e-05	2.28398e-05	8.27646e-05	6.07293e-05	9.6807e-05
f__Unclassified;g__Sediminibacterium	2.37082e-05	6.24101e-06	3.00607e-05	5.33131e-05	4.21558e-05	4.27886e-05	3.75164e-05	2.59444e-05	2.83846e-05	1.03004e-05	2.30216e-05	4.015e-05	1.67522e-05	1.31149e-05	4.15613e-05	6.0197e-06	1.27694e-05	0.000151491	5.30639e-06	9.13807e-05	1.39738e-05	0.000132501	2.846e-05	2.71665e-05
f__Unclassified;g__Gemella	6.53911e-05	8.82537e-05	0.000110483	5.91791e-05	9.67911e-05	8.52592e-05	0.000135558	8.60447e-05	7.45573e-05	5.39863e-05	7.47439e-05	8.38156e-05	8.28886e-05	5.82191e-05	3.17459e-05	6.76431e-05	0.000151414	5.09304e-05	3.98663e-05	0.000120193	8.8876e-05	6.34684e-05	0.000109171	0.000108516
f__Cyclobacteriaceae;g__Echinicola	4.69094e-05	1.62825e-05	3.90649e-05	4.65009e-05	4.95865e-05	7.6593e-05	4.84534e-05	5.07794e-05	7.04807e-05	2.04706e-05	4.47692e-05	3.39593e-05	2.68321e-05	3.42417e-05	8.08588e-05	4.04038e-05	2.01023e-05	0.00015128	1.76425e-05	7.64675e-05	3.79647e-05	5.97165e-05	8.23537e-05	8.1835e-05
f__Microbacteriaceae;g__Microbacterium	4.4586e-05	1.99586e-05	2.33769e-05	2.27032e-05	2.94426e-05	4.25637e-05	5.10918e-06	3.14524e-05	4.30179e-05	2.94917e-05	2.13556e-05	2.47962e-05	2.90971e-05	1.45382e-05	4.47106e-05	3.91615e-05	1.80432e-05	4.13705e-05	0.00014816	1.84576e-05	0.000116241	9.19461e-06	2.28823e-05	2.97969e-05
f__Cytophagaceae;g__Dyadobacter	3.99211e-05	2.23149e-05	4.5582e-05	4.69869e-05	6.8951e-05	4.09383e-05	2.61174e-05	3.36779e-05	3.44855e-05	3.02753e-05	0.000145968	2.00054e-05	2.51699e-05	5.84136e-05	4.62097e-05	3.65716e-05	3.97495e-05	7.8394e-05	4.32639e-05	0.000124564	1.94775e-05	7.63279e-05	5.13108e-05	7.20044e-05
f__Unclassified;g__Proteocatella	0.000106764	0.000113406	9.44768e-05	6.07114e-05	0.000144101	0.000130545	4.66801e-05	7.91859e-05	8.52399e-05	4.51585e-05	5.67615e-05	3.51102e-05	7.42333e-05	0.000108236	2.2255e-05	0.00010125	0.000102337	7.04101e-05	7.87648e-05	3.88693e-05	0.000129968	2.34265e-05	8.35046e-05	0.00011117
f__Unclassified;g__Segetibacter	9.19845e-06	6.8567e-06	2.68468e-05	4.56142e-05	4.39011e-05	3.9611e-05	1.86105e-05	1.56623e-05	1.17525e-05	3.82087e-06	1.43688e-05	3.42957e-05	1.81487e-05	1.69729e-05	5.24206e-05	9.40787e-06	9.25887e-07	0.000134104	3.68525e-06	6.38461e-05	1.23654e-05	0.000143883	2.00048e-05	1.82625e-05
f__Erysipelotrichaceae;g__Solobacterium	8.03957e-05	0.000120847	0.000110803	5.91193e-05	8.85755e-05	0.000126089	3.8974e-05	8.16018e-05	8.40121e-05	9.08623e-05	6.21038e-05	9.52156e-05	0.000102433	5.17331e-05	9.60359e-05	8.27595e-05	7.786e-05	4.21255e-05	6.19483e-05	3.37311e-05	0.000142936	1.51999e-05	6.74184e-05	8.37806e-05
f__Veillonellaceae;g__Anaerovibrio	7.07164e-05	9.35983e-05	8.52959e-05	0.000110835	8.52054e-05	0.000101977	3.21193e-05	0.000101754	0.000120634	5.14617e-05	0.000103019	3.2859e-05	0.000141204	5.8706e-05	8.6429e-05	6.85778e-05	7.97151e-05	4.57917e-05	0.000106566	2.24903e-05	9.54397e-05	9.36542e-05	0.000117404	7.45128e-05
f__Sphingobacteriaceae;g__Arcticibacter	1.52611e-05	7.50833e-06	2.68786e-05	5.10838e-05	3.98085e-05	5.43355e-05	2.11021e-05	1.8902e-05	1.65982e-05	1.3575e-05	9.1239e-06	3.97203e-05	1.15734e-05	2.0127e-05	5.93089e-05	7.69064e-06	1.57625e-06	0.000140524	5.75511e-05	6.67514e-05	1.35592e-05	0.000141196	2.85111e-05	2.36283e-05
f__Planctomycetaceae;g__Schlesneria	6.97063e-05	3.8399e-05	0.000119053	2.44187e-05	5.63694e-05	6.86929e-05	4.41175e-05	6.15686e-05	8.42369e-05	6.35019e-05	5.55128e-05	2.72498e-05	4.71723e-05	5.27076e-06	2.25728e-05	9.02991e-05	5.25838e-06	0.000140848	5.93067e-05	5.26786e-05	4.53744e-05	1.60184e-05	6.46618e-05	6.62112e-05
f__Bacillaceae;g__Lysinibacillus	6.64398e-05	6.15612e-05	4.25303e-05	3.03962e-05	7.9605e-05	8.41586e-05	3.08224e-05	6.98917e-05	0.000140255	8.05388e-05	3.94252e-05	4.23096e-05	5.21177e-05	4.66853e-05	3.04369e-05	5.44971e-05	3.99556e-05	6.9604e-05	7.25144e-05	2.16462e-05	4.56149e-05	1.02376e-05	5.51708e-05	5.52419e-05
f__Methylobacteriaceae;g__Methylobacterium	5.16844e-05	2.45269e-05	1.83115e-05	6.75452e-06	2.49159e-05	1.55911e-05	9.26871e-06	1.46473e-05	1.23709e-05	6.2833e-06	1.9793e-05	1.56467e-05	9.0838e-06	1.56545e-06	7.67748e-06	4.05088e-05	1.42166e-05	2.46021e-05	0.000139724	1.50508e-05	1.79158e-05	5.8603e-06	7.36183e-06	1.57893e-05
f__Desulfobulbaceae;g__Desulfotalea	3.33162e-05	1.01232e-05	2.2228e-05	1.81514e-05	3.45396e-05	3.48312e-05	5.54144e-05	4.68527e-05	6.3624e-05	1.58584e-05	2.92131e-05	1.94369e-05	3.50563e-05	3.25309e-05	3.10825e-05	2.31248e-05	1.5733e-05	0.000138952	1.45352e-05	2.5429e-05	1.54735e-05	1.43796e-05	4.52948e-05	4.66001e-05
f__Planctomycetaceae;g__Zavarzinella	5.2394e-05	2.62171e-05	4.82853e-05	3.10342e-05	5.02279e-05	5.39707e-05	7.4139e-05	4.81531e-05	6.43086e-05	2.58234e-05	5.50327e-05	2.50741e-05	2.59769e-05	7.46395e-06	2.80318e-05	4.03256e-05	1.10067e-05	0.000138521	2.29956e-05	6.39329e-05	2.84791e-05	2.00666e-05	6.28524e-05	7.00911e-05
f__Pasteurellaceae;g__Haemophilus	4.41913e-05	6.4777e-05	4.72692e-05	3.08983e-05	4.02554e-05	5.44643e-05	3.59221e-05	6.71137e-05	6.42794e-05	2.29188e-05	3.51233e-05	3.09909e-05	2.47775e-05	4.64172e-05	3.29134e-05	7.19916e-05	0.000138246	6.864e-05	1.61414e-05	1.82958e-05	0.000126186	7.5609e-05	4.75971e-05	3.38129e-05
f__Eubacteriaceae;g__Pseudoramibacter	8.06124e-05	0.000118664	6.84389e-05	5.76163e-05	0.000134493	8.23738e-05	9.81268e-05	5.18812e-05	8.09017e-05	4.01822e-05	4.14816e-05	4.54741e-05	4.96476e-05	3.3916e-05	3.02357e-05	9.0609e-05	0.0001164	6.24979e-05	8.02447e-05	4.86963e-05	8.8619e-05	5.8999e-05	9.99777e-05	5.91044e-05
f__Coriobacteriaceae;g__Olsenella	4.45101e-05	9.67551e-05	4.92578e-05	3.47437e-05	5.7214e-05	7.21205e-05	4.32639e-05	4.92162e-05	4.34332e-05	0.000132704	2.69978e-05	3.7353e-05	6.77565e-05	2.49999e-05	2.42329e-05	6.82149e-05	8.30659e-05	5.44824e-05	5.55357e-05	1.50997e-05	0.000122127	1.91773e-05	6.27775e-05	5.45853e-05
f__Desulfobacteraceae;g__Desulfobacula	4.51219e-05	1.71903e-05	2.44932e-05	2.98014e-05	5.45806e-05	5.04829e-05	1.21435e-05	5.19289e-05	7.74877e-05	1.50545e-05	4.39555e-05	2.10457e-05	1.76639e-05	6.56067e-08	1.98507e-05	1.37148e-05	1.09789e-05	0.000132606	7.42422e-06	5.11396e-05	1.7754e-05	1.30278e-05	4.5224e-05	5.28855e-05
f__Desulfarculaceae;g__Desulfarculus	4.95167e-05	2.39385e-05	2.92692e-05	2.6599e-05	5.81072e-05	6.10862e-05	1.90318e-05	5.21024e-05	7.07471e-05	1.63646e-05	5.39125e-05	3.53595e-05	2.19578e-05	1.20351e-05	2.81898e-05	2.24679e-05	1.4764e-05	0.000132505	9.02833e-06	4.76092e-05	2.24354e-05	1.28268e-05	5.50747e-05	6.14418e-05
f__Pasteurellaceae;g__Gallibacterium	9.81944e-06	0.000132492	7.8954e-06	9.42732e-06	1.99206e-05	1.4663e-05	2.14796e-06	5.31425e-06	1.49465e-05	0	0	0	0	0	0	3.29609e-06	1.52731e-06	4.25555e-06	2.38996e-06	9.76924e-06	5.24647e-06	1.89289e-06	1.14208e-05	8.95409e-06
f__Unclassified;g__Gottschalkia	0.000130823	9.1613e-05	8.99025e-05	4.20449e-05	9.53739e-05	0.000113636	6.64846e-05	6.91635e-05	9.42648e-05	5.8859e-05	5.51453e-05	5.90764e-05	5.89552e-05	4.00422e-05	1.96974e-05	5.9989e-05	5.51197e-05	7.10227e-05	5.50643e-05	4.43897e-05	0.000114094	1.49671e-05	0.000102911	7.08139e-05
f__Clostridiaceae;g__Clostridiisalibacter	0.000105925	0.00012073	0.000104424	6.28382e-05	7.38594e-05	9.18921e-05	6.19997e-05	0.000115317	0.000130688	7.68078e-05	0.000103406	5.98639e-05	0.000104399	5.59019e-05	2.82051e-05	0.000110787	0.000113039	9.04998e-05	6.07274e-05	3.15655e-05	0.000114591	1.71001e-05	0.000108411	7.19935e-05
f__Bacillaceae;g__Caldibacillus	2.33056e-05	9.20645e-06	4.33473e-06	3.44962e-06	7.30893e-06	9.26423e-06	3.16838e-06	4.36137e-06	2.69956e-06	8.88077e-07	1.14755e-06	9.95339e-07	3.74153e-06	2.83299e-06	2.14367e-05	2.64609e-05	1.3293e-05	7.32062e-06	0.000130049	5.46426e-06	9.35596e-06	3.02818e-05	4.13517e-06	7.66669e-06
f__Methylococcaceae;g__Methylomicrobium	3.90597e-05	3.41549e-05	2.98266e-05	2.48219e-05	7.57474e-05	4.4245e-05	2.29946e-05	9.54267e-05	9.49419e-05	2.84778e-05	7.05902e-05	5.35638e-05	1.45859e-05	8.69982e-05	6.39689e-05	3.04117e-05	2.28942e-05	0.000129487	8.5611e-06	7.58395e-05	3.51155e-05	2.87291e-05	4.55887e-05	4.91425e-05
f__Enterobacteriaceae;g__Klebsiella	0.000106759	8.47043e-05	6.25641e-05	7.43809e-05	5.72694e-05	3.92994e-05	0.000103328	8.40594e-06	8.23533e-06	3.91275e-05	2.55433e-05	0.00011138	2.51236e-05	4.93863e-05	3.06126e-06	0.000128616	9.41122e-05	6.12402e-05	2.84373e-05	5.05009e-05	6.7311e-05	4.6189e-05	7.7157e-05	5.16928e-05
f__Myoviridae;g__Viunalikevirus	9.82615e-07	3.91437e-06	3.49605e-05	6.37902e-06	8.73117e-06	2.0251e-05	7.25492e-06	6.36336e-06	9.17363e-06	6.39813e-06	2.30426e-08	1.09346e-06	0	0.000126151	0	2.79641e-08	3.84207e-06	2.67007e-06	7.76464e-06	1.32213e-05	2.91448e-06	3.85024e-05	3.39802e-05	9.92091e-06
f__Thermaceae;g__Thermus	4.87829e-05	7.91351e-05	6.91182e-05	5.72743e-05	5.87833e-05	3.48269e-05	7.15988e-05	1.73919e-05	2.2012e-05	2.6634e-05	4.54704e-05	0.000125765	1.67746e-05	3.92132e-05	1.76103e-05	0.000123986	4.72899e-05	6.69516e-05	3.04921e-05	3.75765e-05	3.56568e-05	4.51663e-05	8.24423e-05	4.85985e-05
f__Thermoanaerobacteraceae;g__Caldanaerobius	6.39337e-05	5.94803e-05	5.90442e-05	6.28359e-05	5.20771e-05	0.000125762	3.59123e-05	4.03074e-05	3.82441e-05	0.000114389	0.000110088	2.66754e-05	5.74693e-05	7.66226e-05	1.75415e-05	8.74258e-05	4.89389e-05	8.04014e-05	4.73917e-05	3.06498e-05	6.15748e-05	2.56785e-05	6.25987e-05	4.9675e-05
f__Burkholderiaceae;g__Cupriavidus	1.69067e-05	1.25712e-05	7.51774e-06	1.60137e-05	8.71803e-06	1.53978e-05	0.000106331	3.59197e-05	2.65409e-05	2.06969e-05	1.29772e-05	4.6378e-05	3.08098e-05	0.000125287	0.000103884	1.75984e-05	1.4821e-05	0.000103357	1.06863e-05	5.40309e-06	7.125e-06	3.24169e-05	2.49541e-05	1.99635e-05
f__Methanosarcinaceae;g__Methanosarcina	2.6581e-05	5.28175e-05	3.41577e-05	1.20908e-05	5.27412e-05	6.36156e-05	1.8904e-05	2.54316e-05	2.74333e-05	7.5518e-05	0.00012483	2.61288e-05	2.85216e-05	6.41927e-05	3.03998e-05	2.60608e-05	2.27274e-05	3.09133e-05	1.7121e-05	1.33622e-05	3.2888e-05	3.1118e-05	2.94628e-05	2.7808e-05
f__Erysipelotrichaceae;g__Turicibacter	6.77236e-05	7.67545e-05	7.29696e-05	4.31147e-05	9.18722e-05	9.17648e-05	3.97629e-05	7.11223e-05	6.41891e-05	6.81878e-05	3.88315e-05	3.79387e-05	0.000124497	3.0367e-05	3.17471e-05	5.01175e-05	8.17575e-05	3.93829e-05	4.58449e-05	2.8031e-05	0.000112606	7.91234e-05	7.7351e-05	9.01159e-05
f__Peptococcaceae;g__Thermincola	2.09015e-05	4.64538e-05	1.62569e-05	9.78437e-06	1.62792e-05	5.2171e-05	3.01472e-05	2.56876e-05	1.74955e-05	1.76636e-05	2.27096e-05	1.46892e-05	2.15448e-05	3.92523e-05	8.01411e-06	2.86505e-05	0.000123854	1.52868e-05	6.75264e-06	1.40822e-05	1.24726e-05	1.31313e-05	1.34632e-05	4.48082e-05
f__Clostridiales Family XIII. Incertae Sedis;g__Mogibacterium	8.63057e-05	9.81706e-05	7.37745e-05	8.15835e-05	8.39858e-05	9.66515e-05	5.25493e-05	0.000101133	0.000106444	7.75132e-05	6.27403e-05	7.97767e-05	6.40875e-05	2.8449e-05	6.74951e-05	8.92261e-05	9.89271e-05	5.19148e-05	0.000123825	3.61189e-05	0.000109799	2.97969e-05	8.46138e-05	5.61395e-05
f__Unclassified;g__Synechococcus	5.68145e-05	5.3035e-05	6.1347e-05	3.4993e-05	6.67659e-05	9.49198e-05	3.43549e-05	5.73474e-05	6.97445e-05	3.8805e-05	5.2262e-05	5.704e-05	4.12415e-05	1.7961e-05	4.01262e-05	5.5569e-05	3.96131e-05	0.00012361	5.1098e-05	8.74778e-05	5.18563e-05	6.53633e-05	0.000104689	9.69126e-05
f__Mucoraceae;g__Mucor	3.42722e-05	3.00978e-05	3.76896e-05	1.02902e-05	2.54339e-05	4.18745e-05	3.83127e-05	4.08893e-05	8.79656e-05	8.81802e-05	4.03049e-05	4.60092e-05	0.000123185	5.0289e-05	7.78333e-07	2.5047e-05	4.1711e-05	9.84095e-06	9.8591e-06	7.86298e-06	1.06214e-05	1.64604e-05	5.21072e-05	2.15654e-05
f__Anaerolineaceae;g__Anaerolinea	5.5641e-05	2.668e-05	4.1039e-05	7.12149e-05	3.94499e-05	5.7939e-05	2.09066e-05	4.78216e-05	8.23e-05	2.50071e-05	5.89915e-05	4.45555e-05	4.06281e-05	4.17393e-05	3.64336e-05	2.85958e-05	3.4924e-05	0.000122595	5.15899e-05	4.70741e-05	2.25599e-05	4.927e-05	6.60151e-05	7.91504e-05
f__Methylacidiphilaceae;g__Methylacidiphilum	4.48533e-05	9.34306e-06	2.5599e-05	2.07493e-05	3.75455e-05	4.9864e-05	1.69494e-05	4.75044e-05	6.46977e-05	1.46847e-05	4.43381e-05	3.3575e-05	3.62857e-05	4.37768e-05	3.70336e-05	2.32263e-05	1.32686e-05	0.000120957	1.12259e-05	4.21479e-05	1.65984e-05	2.30154e-05	5.13971e-05	6.67513e-05
f__Desulfobulbaceae;g__Desulfobulbus	3.64432e-05	1.44775e-05	3.3804e-05	9.9738e-05	4.54381e-05	4.46537e-05	1.82356e-05	5.50559e-05	7.24478e-05	2.2229e-05	0.000113936	0.000120417	5.80189e-05	5.58083e-05	7.58406e-05	2.16819e-05	8.47292e-06	9.73231e-05	1.96035e-05	7.5212e-05	2.11009e-05	4.42523e-05	4.83702e-05	6.221e-05
f__Flavobacteriaceae;g__Arenibacter	4.16796e-05	3.57015e-05	3.0501e-05	4.01871e-05	4.97761e-05	4.71208e-05	3.03631e-05	5.34139e-05	5.47464e-05	1.85836e-05	4.60317e-05	4.1449e-05	2.34151e-05	0.000119297	7.10354e-05	3.82675e-05	1.22997e-05	9.58518e-05	1.59214e-05	6.48307e-05	2.98435e-05	3.06396e-05	5.20552e-05	6.05964e-05
f__Desulfuromonadaceae;g__Desulfuromonas	5.65233e-05	1.97268e-05	3.12074e-05	2.69215e-05	4.88519e-05	4.95034e-05	1.88368e-05	4.2793e-05	6.31474e-05	1.60382e-05	5.52995e-05	3.76338e-05	4.03903e-05	5.3984e-05	4.02552e-05	2.41583e-05	1.1628e-05	0.000119198	1.56232e-05	5.3217e-05	2.18812e-05	1.75129e-05	4.8037e-05	7.07234e-05
f__Synergistaceae;g__Fretibacterium	7.24027e-05	6.49419e-05	5.1123e-05	4.57354e-05	5.73581e-05	9.09864e-05	4.62957e-05	8.07391e-05	9.83218e-05	5.48849e-05	7.7163e-05	8.57626e-05	8.14e-05	4.77257e-05	3.54142e-05	9.08368e-05	6.30005e-05	0.00011194	5.51378e-05	8.45265e-05	8.97247e-05	1.87923e-05	9.09778e-05	0.000117842
f__Cytophagaceae;g__Hymenobacter	1.27914e-05	1.16815e-05	2.76383e-05	4.54701e-05	3.97603e-05	3.36334e-05	2.07193e-05	1.86712e-05	1.77131e-05	5.74142e-06	8.7014e-06	3.23355e-05	1.34896e-05	4.29569e-05	5.04975e-05	1.49112e-05	1.55731e-05	0.000112863	7.33469e-06	5.67508e-05	1.12858e-05	0.000116703	2.72004e-05	2.35363e-05
f__Myxococcaceae;g__Myxococcus	4.42607e-05	1.51761e-05	3.43318e-05	2.17358e-05	2.44291e-05	8.6958e-05	1.32262e-05	3.07665e-05	5.15318e-05	1.23435e-05	4.42277e-05	3.03631e-05	2.75583e-05	3.47378e-05	3.07314e-05	1.50543e-05	1.59049e-05	0.000115851	1.5073e-05	3.1196e-05	1.35495e-05	1.73386e-05	4.04725e-05	7.27483e-05
f__Pasteurellaceae;g__Avibacterium	3.14778e-05	5.78941e-06	2.88512e-06	1.77911e-06	3.78451e-06	7.91657e-07	3.9758e-06	4.64027e-06	4.9937e-06	1.3473e-06	3.04162e-07	1.13401e-07	2.67428e-06	5.51097e-07	2.21168e-06	1.81259e-05	1.67936e-06	8.50629e-06	0.000115589	6.96654e-07	3.7353e-06	3.40876e-07	4.4981e-06	1.60378e-06
f__Clostridiales Family XVII. Incertae Sedis;g__Thermaerobacter	4.68023e-05	1.79056e-05	2.85266e-05	2.70988e-05	3.77091e-05	5.80399e-05	2.04839e-05	4.35411e-05	5.70988e-05	2.1836e-05	5.1694e-05	3.53623e-05	2.92622e-05	2.93367e-05	3.05957e-05	3.36376e-05	2.04923e-05	0.000115227	1.59429e-05	4.62274e-05	3.10014e-05	1.76127e-05	5.13649e-05	6.3115e-05
f__Rhizopodaceae;g__Rhizopus	3.70031e-05	3.11349e-05	3.6622e-05	9.26567e-06	2.72605e-05	3.79232e-05	3.9442e-05	5.63986e-05	8.60903e-05	7.91763e-05	3.66079e-05	4.81497e-05	0.000115072	5.38466e-05	7.50613e-06	2.10103e-05	4.165e-05	1.10473e-05	8.1752e-06	7.65866e-06	1.13114e-05	1.38519e-05	4.39787e-05	2.34995e-05
f__Xanthobacteraceae;g__Azorhizobium	2.28654e-05	6.50814e-06	1.42033e-05	2.80146e-05	2.169e-05	3.01361e-05	5.0992e-05	2.7739e-05	3.71049e-05	8.19406e-06	3.20353e-05	1.74381e-05	1.00084e-05	1.36181e-05	2.37783e-05	2.15253e-05	8.3755e-06	0.000114896	9.0231e-06	3.32162e-05	9.08361e-06	1.78955e-05	2.84242e-05	3.66917e-05
f__Cytophagaceae;g__Adhaeribacter	2.89172e-05	1.36046e-05	4.883e-05	3.29793e-05	5.04796e-05	4.15175e-05	2.84713e-05	3.36637e-05	3.11048e-05	1.33774e-05	7.27348e-05	2.63462e-05	1.12485e-05	8.76846e-06	4.76314e-05	2.91043e-05	3.32445e-05	0.000105068	1.86168e-05	8.37272e-05	2.05856e-05	0.000114168	3.122e-05	7.36377e-05
f__Cytophagaceae;g__Fibrisoma	2.25588e-05	2.06821e-05	4.14666e-05	2.21636e-05	2.92024e-05	2.51583e-05	2.78674e-05	3.14424e-05	2.33699e-05	1.91198e-05	0.000113356	1.20178e-05	1.50673e-05	2.77726e-06	2.57767e-05	2.96298e-05	6.35538e-05	1.19681e-05	2.69222e-05	7.74563e-05	2.6565e-05	6.61282e-05	1.48676e-05	9.15644e-05
f__Cytophagaceae;g__Emticicia	2.89663e-05	5.93787e-05	4.45292e-05	5.61892e-05	4.71987e-05	2.70916e-05	5.76744e-05	5.32668e-06	5.32221e-06	2.28166e-05	1.97384e-05	0.000112551	1.84784e-05	6.44557e-07	1.54351e-05	9.78292e-05	3.47421e-05	5.66524e-05	2.70543e-05	3.46259e-05	3.33585e-05	6.31885e-05	5.8493e-05	3.40468e-05
f__Saprospiraceae;g__Haliscomenobacter	3.09042e-05	2.03657e-05	2.64883e-05	4.88099e-05	4.74358e-05	4.32472e-05	2.72903e-05	6.02573e-05	6.73857e-05	1.88892e-05	3.90652e-05	3.75867e-05	2.31856e-05	1.58935e-05	6.25228e-05	1.38015e-05	1.30077e-05	0.000112072	2.02876e-05	5.85702e-05	1.86576e-05	4.85035e-05	4.03137e-05	4.83086e-05
f__Flavobacteriaceae;g__Bergeyella	9.45586e-06	1.60738e-05	1.8034e-05	4.00131e-05	6.31078e-05	2.35719e-05	1.97502e-05	1.28069e-05	1.08014e-05	1.47735e-05	1.03222e-05	4.61182e-05	1.2478e-05	7.06241e-06	5.45583e-05	1.51671e-05	1.56475e-05	7.94654e-05	4.01279e-06	6.31437e-05	2.65385e-05	0.000111943	2.21502e-05	1.56529e-05
f__Helicobacteraceae;g__Wolinella	1.53155e-05	5.01941e-05	2.94149e-05	2.21622e-05	1.43196e-05	1.63738e-05	2.60201e-05	6.81297e-05	2.33229e-05	4.13932e-05	7.91298e-06	6.83616e-06	0.000111561	1.66159e-05	1.50608e-05	3.20375e-05	1.98005e-05	9.3064e-06	2.49939e-07	1.95303e-05	1.90639e-05	4.74547e-05	1.91674e-05	1.04688e-05
f__Aerococcaceae;g__Eremococcus	7.73548e-06	2.04302e-05	4.16977e-06	3.20765e-05	3.33662e-05	1.02098e-05	0.000110383	1.89707e-05	2.03426e-05	8.53021e-07	1.07488e-05	4.94441e-05	5.73063e-07	1.4782e-05	5.18688e-06	3.33819e-06	2.94038e-05	7.88508e-05	9.75518e-07	3.3689e-05	1.35869e-05	9.07264e-06	3.76175e-05	3.43806e-05
f__Chlorobiaceae;g__Chlorobium	1.66454e-05	5.13898e-06	9.98669e-06	8.52796e-06	7.45792e-06	1.08318e-05	1.2423e-05	5.29978e-06	8.79425e-06	1.26336e-05	0.000110361	1.19984e-05	2.47192e-05	3.31903e-05	3.1283e-05	8.37515e-06	1.73902e-05	3.12311e-05	5.43058e-06	4.51515e-06	6.03826e-06	5.07955e-06	2.74396e-05	1.88435e-05
f__Succinivibrionaceae;g__Ruminobacter	5.52502e-05	6.71822e-05	4.22389e-05	0.000109185	4.06211e-05	4.09694e-05	4.92916e-05	9.24882e-05	7.6893e-05	4.16162e-05	1.43578e-05	4.06401e-05	4.26553e-05	2.92302e-05	2.95473e-05	5.49876e-05	8.3576e-05	4.01922e-05	6.89044e-05	3.37283e-05	6.93104e-05	5.24031e-05	5.77425e-05	6.99687e-05
f__Pasteurellaceae;g__Necropsobacter	1.43493e-07	5.51847e-07	7.9031e-07	2.54027e-06	9.1422e-07	6.15085e-07	2.83294e-06	1.73847e-07	6.14535e-07	6.8817e-07	1.07834e-06	5.81563e-06	1.16133e-06	4.06938e-05	1.59408e-06	4.48276e-06	3.20561e-06	2.44677e-06	4.7257e-06	0.000108747	1.48405e-06	1.38826e-05	9.75746e-06	7.86472e-06
f__Flammeovirgaceae;g__Cesiribacter	7.11823e-06	5.82288e-06	1.7879e-05	3.72499e-05	3.1391e-05	3.10145e-05	1.51773e-05	1.48247e-05	1.23083e-05	1.83782e-06	2.63706e-06	2.958e-05	1.25125e-05	3.92388e-05	3.97046e-05	4.36812e-06	4.57694e-06	0.00010616	2.56653e-06	5.06777e-05	9.41939e-06	0.000107995	1.94074e-05	1.38973e-05
f__Verrucomicrobiaceae;g__Rubritalea	3.5045e-05	2.36862e-06	1.46597e-05	7.06726e-06	1.95578e-06	2.84071e-05	1.8809e-05	4.78953e-06	4.3583e-06	6.04889e-06	5.84754e-05	2.62054e-05	4.44528e-05	0.000107727	4.37656e-05	1.85568e-05	4.79783e-06	1.70659e-05	9.50002e-06	2.79556e-05	7.7546e-06	1.17746e-05	2.45745e-05	5.47925e-05
f__Flavobacteriaceae;g__Aequorivita	2.45859e-05	5.84155e-05	2.2772e-05	5.54227e-05	9.29367e-05	6.83273e-05	5.18543e-05	8.46196e-05	5.82511e-05	2.33256e-05	3.34796e-05	5.14788e-05	1.15714e-05	0.000104567	8.64612e-05	4.96491e-05	1.56234e-05	0.000107655	3.48044e-05	7.54915e-05	5.26426e-05	0.000101196	6.4956e-05	2.27525e-05
f__Flavobacteriaceae;g__Salinimicrobium	1.21265e-05	7.52903e-06	1.75236e-05	3.7561e-05	2.90787e-05	2.46658e-05	1.51365e-05	1.41472e-05	1.17697e-05	2.45333e-06	3.03878e-06	2.46265e-05	8.62277e-06	4.88421e-05	4.33694e-05	4.19799e-06	3.26185e-06	0.00010515	2.52661e-06	4.63842e-05	8.25858e-06	0.000106004	1.79263e-05	1.59392e-05
f__Alicyclobacillaceae;g__Alicyclobacillus	5.33713e-05	8.73226e-05	5.30275e-05	3.05714e-05	4.52655e-05	7.51222e-05	3.95701e-05	4.40301e-05	3.57189e-05	4.73274e-05	3.84909e-05	9.38452e-05	0.000105839	5.08144e-05	2.87588e-05	9.6886e-05	6.95554e-05	5.08217e-05	4.54966e-05	5.56784e-05	9.07516e-05	4.45626e-05	5.18845e-05	6.32991e-05
f__Erysipelotrichaceae;g__Candidatus Stoquefichus	4.50666e-05	5.59899e-05	4.5998e-05	2.19092e-05	4.50698e-05	9.48871e-05	1.89638e-05	5.49515e-05	6.44755e-05	4.84023e-05	3.69195e-05	3.56529e-05	0.000105527	5.80619e-05	2.7679e-05	4.28458e-05	4.38506e-05	2.37972e-05	5.56617e-05	1.31989e-05	5.83166e-05	5.02086e-05	6.30611e-05	4.53797e-05
f__Desulfobacteraceae;g__Desulfobacter	4.33126e-05	1.42779e-05	6.2142e-05	2.18673e-05	3.35858e-05	4.61253e-05	2.91753e-05	5.41457e-05	6.76892e-05	3.40156e-05	7.44768e-05	2.68794e-05	3.3506e-05	1.75279e-05	4.07567e-05	4.74214e-05	2.08215e-05	0.000105247	2.98453e-05	5.7313e-05	2.2633e-05	4.19389e-05	4.8839e-05	8.61211e-05
f__Deinococcaceae;g__Deinococcus	4.18513e-05	3.85335e-05	3.45091e-05	2.97868e-05	5.20666e-05	6.73223e-05	3.4482e-05	4.52996e-05	6.02371e-05	1.29214e-05	3.9573e-05	3.0641e-05	2.05094e-05	6.62167e-06	3.18135e-05	4.43961e-05	1.72876e-05	0.000103777	3.91199e-05	5.3502e-05	2.75937e-05	2.53552e-05	5.81929e-05	5.83132e-05
f__Corynebacteriaceae;g__Corynebacterium	2.43292e-05	3.11569e-05	3.22242e-05	1.20686e-05	3.25686e-05	3.47156e-05	1.29967e-05	2.20867e-05	2.97448e-05	2.02028e-05	1.84339e-05	0.000103292	3.4506e-05	4.91872e-06	6.53966e-06	2.80134e-05	3.30644e-05	1.67408e-05	2.85113e-05	1.15458e-05	5.6399e-05	5.45893e-06	3.39506e-05	2.05132e-05
f__Schizosaccharomycetaceae;g__Schizosaccharomyces	3.36753e-05	3.22888e-05	3.22634e-05	9.22568e-06	2.70306e-05	3.40349e-05	3.18862e-05	3.0858e-05	7.4603e-05	7.37834e-05	3.40995e-05	4.30719e-05	0.000103162	4.40998e-05	5.41447e-07	2.36479e-05	4.03971e-05	1.03223e-05	7.46369e-06	6.69827e-06	8.34974e-06	1.44434e-05	4.11587e-05	1.58195e-05
f__Flavobacteriaceae;g__Olleya	4.85327e-06	6.8538e-06	1.35706e-05	4.11884e-05	3.43102e-05	2.62321e-05	1.10453e-05	9.72195e-06	8.24609e-06	2.26142e-06	5.44452e-06	2.20119e-05	4.14626e-06	2.35109e-08	3.485e-05	7.33942e-06	4.0026e-06	0.000101126	8.99856e-06	4.5166e-05	6.56964e-06	0.000103013	2.10098e-05	1.68427e-05
f__Cyclobacteriaceae;g__Cyclobacterium	9.26946e-05	6.54847e-05	3.71962e-05	8.47285e-05	1.90904e-05	5.12967e-05	5.09222e-05	3.75216e-05	3.7649e-05	3.1879e-05	4.05205e-05	2.31081e-05	4.874e-05	8.77485e-05	4.59199e-05	0.000102901	7.98132e-05	7.95366e-05	1.05215e-05	4.56208e-05	5.58607e-05	4.81148e-05	5.89236e-05	5.99977e-05
f__Bacillaceae;g__Paucisalibacillus	2.04487e-05	1.26297e-05	2.45704e-05	1.96113e-06	1.69025e-05	1.66937e-05	2.57546e-05	2.65643e-05	2.21383e-05	1.30288e-05	1.43613e-06	8.12136e-06	1.39963e-05	2.19836e-05	1.90349e-05	2.86289e-05	5.64711e-06	5.51122e-06	1.58368e-05	0.000102263	1.93031e-05	3.0368e-06	1.11254e-05	1.17219e-05
f__Rickettsiaceae;g__Orientia	2.32421e-05	3.92777e-05	3.50745e-05	2.93004e-05	4.35102e-05	2.48622e-05	4.87645e-05	0	0	1.67393e-05	1.52945e-05	0.00010113	4.05132e-07	0	1.40801e-07	8.24242e-05	3.4733e-05	1.87007e-05	1.61816e-05	1.98903e-05	3.1665e-05	3.27588e-05	5.15492e-05	2.97946e-05
f__Clostridiaceae;g__Candidatus Arthromitus	9.07865e-05	8.2615e-05	6.29122e-05	2.30319e-05	7.56376e-05	7.84121e-05	2.36993e-05	3.75157e-05	5.15399e-05	4.53603e-05	3.50407e-05	0.000100701	9.12729e-05	2.68048e-05	6.26706e-05	6.22602e-05	3.11407e-05	4.40857e-05	7.50811e-05	5.62213e-05	4.90315e-05	9.41514e-06	4.87077e-05	4.16433e-05
f__Coriobacteriaceae;g__Enterorhabdus	4.30012e-05	8.55287e-05	6.403e-05	1.8349e-05	4.93748e-05	4.40215e-05	2.89962e-05	2.93699e-05	3.15003e-05	3.89221e-05	2.8136e-05	0.000100382	5.27131e-05	8.9909e-06	5.78932e-05	6.07211e-05	3.69247e-05	2.52613e-05	5.99919e-05	2.19657e-05	4.59841e-05	1.84482e-05	4.6995e-05	4.6006e-05
f__Haloplasmataceae;g__Haloplasma	3.5066e-05	4.12508e-05	3.13024e-05	9.34124e-06	4.83268e-05	8.39145e-05	3.17051e-05	4.81045e-05	5.49125e-05	9.9966e-05	4.3e-05	2.0559e-05	4.8685e-06	1.09071e-05	2.36769e-05	3.84557e-05	5.99566e-05	2.82444e-05	2.66264e-05	7.47258e-06	3.89822e-05	2.70742e-05	3.10352e-05	3.30839e-05
f__Synergistaceae;g__Aminobacterium	2.53868e-05	1.68367e-05	1.18351e-05	7.13017e-06	1.63238e-05	1.57987e-05	6.19971e-06	1.07531e-05	1.48215e-05	8.32696e-06	3.12325e-06	1.38459e-05	2.86356e-05	2.52263e-06	3.76958e-07	2.85454e-05	8.77446e-06	1.01434e-05	9.99167e-05	3.7197e-06	1.4018e-05	5.42658e-06	8.19047e-06	3.11506e-05
f__Enterobacteriaceae;g__Salmonella	1.46129e-05	1.39703e-05	2.05876e-05	8.51363e-06	8.55291e-06	1.71067e-05	1.03282e-05	2.1695e-05	2.70024e-05	7.46676e-06	1.28123e-05	6.72397e-05	9.96333e-05	5.25239e-06	3.9814e-05	1.11377e-05	1.77466e-05	8.83236e-06	1.53728e-05	2.67413e-05	3.05106e-05	6.92797e-06	1.55976e-05	1.24434e-05
f__Bdellovibrionaceae;g__Bdellovibrio	4.29667e-05	9.13735e-06	2.37358e-05	2.11388e-05	3.19692e-05	3.98613e-05	1.17639e-05	3.77131e-05	5.68056e-05	1.46993e-05	3.95993e-05	2.72987e-05	2.43568e-05	1.85174e-05	2.27677e-05	1.7003e-05	1.13114e-05	9.93966e-05	9.48343e-06	4.90607e-05	1.72447e-05	1.44447e-05	4.0556e-05	4.65057e-05
f__Thermoanaerobacteraceae;g__Moorella	5.02222e-05	5.88158e-05	3.67241e-05	1.78813e-05	6.50543e-05	4.8334e-05	3.20622e-05	6.66115e-05	6.79373e-05	2.09666e-05	4.89455e-05	5.93805e-05	5.36686e-05	4.3183e-05	3.39222e-05	5.19472e-05	9.93854e-05	8.9079e-05	6.03916e-05	3.55811e-05	6.08513e-05	3.40532e-05	6.56916e-05	6.88823e-05
f__Syntrophaceae;g__Syntrophus	3.81671e-05	6.9008e-06	2.30397e-05	1.83248e-05	3.18873e-05	4.01081e-05	1.21103e-05	3.7857e-05	5.34287e-05	1.38705e-05	3.9447e-05	2.99385e-05	3.06271e-05	2.97372e-05	2.85634e-05	2.04324e-05	4.4308e-06	9.91525e-05	1.60511e-05	3.45615e-05	1.34625e-05	8.79224e-06	4.05178e-05	4.99119e-05
f__Waddliaceae;g__Waddlia	3.05825e-05	9.87424e-05	1.82629e-05	1.66889e-05	3.77974e-05	6.31763e-05	1.33441e-05	4.96838e-05	8.48013e-05	1.03876e-05	3.17986e-05	3.33789e-05	2.60626e-05	1.45432e-05	1.87089e-05	9.78816e-06	5.77745e-06	8.74965e-05	5.42702e-06	3.79465e-05	1.76487e-05	1.23338e-05	3.42318e-05	3.92324e-05
f__Desulfobacteraceae;g__Candidatus Magnetoglobus	3.1307e-05	2.06236e-05	1.88732e-05	1.73836e-05	2.52341e-05	4.75505e-05	1.3441e-05	3.36809e-05	4.59887e-05	1.30278e-05	3.46022e-05	3.09861e-05	2.46836e-05	4.79188e-05	3.63719e-05	1.97578e-05	6.1595e-06	9.84879e-05	7.78989e-06	3.69532e-05	1.33284e-05	1.63588e-05	4.77329e-05	4.18576e-05
f__Desulfobacteraceae;g__Desulfatirhabdium	3.62565e-05	9.35716e-06	2.26685e-05	1.95079e-05	2.5775e-05	3.77098e-05	1.4373e-05	3.40176e-05	4.73362e-05	1.26754e-05	2.59455e-05	3.03882e-05	2.92523e-05	4.01746e-05	3.97725e-05	2.46577e-05	1.47563e-05	9.66471e-05	8.64421e-06	3.16724e-05	1.24349e-05	2.27712e-05	4.11985e-05	5.34055e-05
f__Syntrophaceae;g__Smithella	5.08067e-05	1.65818e-05	4.86362e-05	2.43939e-05	2.90464e-05	3.76737e-05	2.87724e-05	5.19332e-05	6.06864e-05	2.17086e-05	4.00192e-05	2.13941e-05	2.62253e-05	5.31107e-05	3.23166e-05	4.14209e-05	3.97243e-05	9.21735e-05	1.66758e-05	9.55805e-05	2.18637e-05	2.34046e-05	5.37335e-05	6.00457e-05
f__Paenibacillaceae;g__Cohnella	6.87955e-05	6.97921e-05	5.87538e-05	4.4203e-05	5.83527e-05	6.05353e-05	2.58253e-05	4.6086e-05	6.13629e-05	6.52584e-05	4.69094e-05	2.67932e-05	3.55144e-05	2.33776e-05	2.30464e-05	7.90932e-05	9.45626e-05	8.14769e-05	7.0146e-05	2.79818e-05	6.27174e-05	5.72656e-05	6.80501e-05	9.51335e-05
f__Phycodnaviridae;g__Chlorovirus	1.92958e-05	2.92785e-05	2.57551e-05	1.46578e-05	8.52324e-05	6.03202e-05	5.36927e-06	1.95438e-05	9.45222e-05	1.89992e-05	1.93189e-05	1.40797e-05	3.73359e-05	1.68173e-05	2.62516e-05	1.11006e-05	4.80918e-06	9.82896e-06	2.88868e-05	1.90324e-05	1.51935e-05	1.56997e-05	2.69091e-05	4.59905e-05
f__Halomonadaceae;g__Halomonas	5.26314e-05	3.62885e-05	3.69842e-05	2.51142e-05	4.41208e-05	3.99948e-05	1.9689e-05	2.60915e-05	3.77045e-05	6.50186e-05	2.48402e-05	3.46182e-05	9.36574e-05	4.60619e-05	2.15627e-05	1.67541e-05	2.48632e-05	5.40347e-05	3.75174e-05	2.38527e-05	4.19857e-05	3.96725e-05	3.74245e-05	3.23621e-05
f__Cyclobacteriaceae;g__Belliella	1.13523e-06	1.68394e-06	3.07638e-06	1.10324e-05	8.26983e-06	6.96208e-06	6.33038e-06	4.61124e-06	3.22284e-06	3.60908e-07	2.31181e-07	7.70656e-06	3.71646e-06	2.23949e-05	8.20583e-06	1.46092e-07	2.26425e-07	3.3448e-05	1.53005e-06	2.89672e-05	1.53825e-06	9.34671e-05	4.33479e-06	3.27853e-06
f__Flavobacteriaceae;g__Zunongwangia	2.67022e-05	5.53182e-05	3.73367e-05	3.57934e-05	3.57474e-05	1.25141e-05	4.93633e-05	3.05705e-06	7.31245e-06	2.14771e-05	1.96669e-05	9.27439e-05	8.49148e-06	3.06281e-06	8.34656e-06	8.37381e-05	3.87722e-05	2.89661e-06	2.2381e-05	3.84653e-06	2.45742e-05	2.76737e-05	5.55888e-05	2.973e-05
f__Acidobacteriaceae;g__Granulicella	3.06929e-05	7.43851e-06	1.78849e-05	1.78748e-05	2.73856e-05	3.90919e-05	1.00028e-05	3.56354e-05	5.2565e-05	1.14618e-05	3.42054e-05	1.97175e-05	1.91199e-05	1.5128e-05	2.09772e-05	1.06973e-05	4.97843e-06	9.24917e-05	2.01603e-05	3.35245e-05	1.12272e-05	9.40437e-06	3.72418e-05	4.12161e-05
f__Sphaerobacteraceae;g__Nitrolancea	3.79269e-05	2.22305e-05	1.97697e-05	6.19905e-06	5.11642e-05	9.24146e-05	1.21169e-05	7.00268e-06	1.05122e-05	7.67824e-06	2.83331e-05	5.11059e-06	2.07171e-05	6.74565e-05	2.94722e-06	1.01464e-05	9.05108e-06	1.17068e-05	2.53851e-05	4.15281e-06	3.20745e-05	1.96721e-05	2.7411e-05	2.67672e-05
f__Clostridiaceae;g__Proteiniclasticum	5.45583e-05	8.10709e-05	3.47894e-05	4.9795e-05	6.2455e-05	7.75233e-05	2.36305e-05	3.76957e-05	4.68128e-05	4.78921e-05	3.44932e-05	7.64738e-05	9.20018e-05	3.28896e-05	3.68802e-05	5.99004e-05	6.32091e-05	4.90992e-05	5.50774e-05	5.86669e-05	8.11884e-05	2.55729e-05	5.12101e-05	3.62043e-05
f__Magnetococcaceae;g__Magnetococcus	2.81457e-05	1.39531e-05	2.26535e-05	1.27208e-05	3.93024e-05	3.93648e-05	9.59424e-06	4.20591e-05	6.00508e-05	1.44513e-05	3.07558e-05	1.72728e-05	1.91333e-05	2.78579e-06	2.90701e-05	2.7604e-05	3.64247e-05	8.98784e-05	7.76981e-06	3.10209e-05	3.63147e-05	1.72941e-05	3.52436e-05	3.0156e-05
f__Unclassified;g__Arthrospira	3.42649e-06	3.55037e-06	9.44441e-06	5.90487e-06	6.97033e-06	6.21637e-06	3.22149e-06	5.55041e-06	1.65128e-05	6.72754e-06	5.95606e-06	6.58048e-06	1.1562e-05	8.98104e-05	2.60023e-07	2.85086e-06	1.37597e-05	3.9193e-06	4.89938e-07	7.41542e-06	7.42264e-06	2.00968e-06	1.02475e-05	7.04486e-06
f__Lactobacillaceae;g__Sharpea	2.79491e-05	3.00407e-05	5.61982e-05	5.54432e-05	4.31089e-05	6.88474e-05	4.59216e-05	4.2764e-05	5.83129e-05	2.519e-05	2.90605e-05	1.8403e-05	2.35549e-05	4.72387e-05	7.6311e-05	1.8496e-05	8.01541e-05	4.14233e-05	3.58979e-05	2.89341e-05	3.76476e-05	1.45082e-05	8.94185e-05	6.21375e-05
f__Paenibacillaceae;g__Aneurinibacillus	3.37507e-05	2.39332e-05	2.957e-05	2.04273e-05	3.28959e-05	5.14259e-05	2.81666e-05	2.46473e-05	3.06278e-05	8.72498e-05	2.23942e-05	1.84743e-05	2.24924e-05	1.59225e-05	3.20753e-05	2.61626e-05	1.52802e-05	4.89356e-05	6.95748e-06	2.11549e-05	3.10681e-05	7.74755e-06	5.39198e-05	2.95191e-05
f__Chloroflexaceae;g__Chloroflexus	4.64353e-05	2.33908e-05	2.35017e-05	1.97344e-05	3.03775e-05	3.69564e-05	1.94465e-05	3.35871e-05	4.40858e-05	1.27285e-05	2.75533e-05	2.13228e-05	2.11924e-05	1.92115e-05	2.14222e-05	4.44298e-05	2.1821e-05	8.71092e-05	1.91454e-05	3.25194e-05	2.42938e-05	1.3476e-05	4.42395e-05	4.04057e-05
f__Saprospiraceae;g__Phaeodactylibacter	7.65047e-06	4.57897e-06	1.86111e-05	5.22417e-05	2.02582e-05	2.36183e-05	3.25903e-05	3.84617e-05	3.55868e-05	6.14293e-06	1.30279e-05	5.74533e-05	3.47287e-05	5.17636e-05	3.04825e-05	1.54141e-05	2.14833e-06	8.70262e-05	1.24158e-05	6.66513e-05	1.0945e-05	8.14274e-05	2.28714e-05	1.80324e-05
f__Peptostreptococcaceae;g__Filifactor	4.94814e-05	5.55051e-05	2.96968e-05	1.61921e-05	4.85271e-05	8.67111e-05	2.11676e-05	3.78666e-05	4.02569e-05	2.76364e-05	2.99684e-05	5.15282e-05	7.04178e-05	3.58266e-05	3.00008e-05	3.0876e-05	2.0991e-05	3.94671e-05	2.04531e-05	1.0899e-05	3.88304e-05	5.94887e-06	3.23674e-05	2.09742e-05
f__Rhodocyclaceae;g__Azoarcus	1.81773e-05	2.63163e-06	5.879e-06	1.28872e-05	1.05957e-05	8.667e-05	7.10743e-06	1.06997e-05	1.22226e-05	1.31753e-05	1.95446e-05	8.04936e-06	5.09529e-06	1.0036e-06	1.07031e-05	6.45481e-06	1.16979e-06	2.56758e-05	2.10308e-06	8.44023e-06	8.59744e-06	4.80983e-05	2.48055e-05	1.84002e-05
f__Thermoanaerobacterales Family III. Incertae Sedis;g__Thermosediminibacter	3.14631e-05	2.38664e-05	1.91425e-05	4.68972e-05	1.68945e-05	8.66414e-05	9.04109e-06	4.84243e-05	3.79747e-05	6.7523e-05	8.97264e-06	2.59315e-05	1.21426e-05	2.04453e-05	5.6603e-06	3.49003e-05	2.92905e-05	3.18283e-05	9.70019e-06	1.90548e-05	4.95859e-05	6.53466e-06	1.83509e-05	1.82747e-05
f__Thiotrichaceae;g__Beggiatoa	1.43019e-05	1.11676e-05	3.00966e-05	1.99925e-05	2.56085e-05	3.51265e-05	1.78201e-05	2.20957e-05	2.17707e-05	2.24912e-05	4.9407e-05	1.7206e-05	2.59611e-05	2.14257e-05	3.21658e-05	1.02597e-05	2.03841e-05	3.93766e-05	8.43624e-06	4.93814e-05	1.33421e-05	8.65673e-05	1.60772e-05	4.3505e-05
f__Thermotogaceae;g__Mesotoga	4.1243e-05	3.11544e-05	4.82331e-05	4.92319e-05	1.20752e-05	1.43627e-05	1.55243e-05	2.3362e-05	2.26935e-05	1.26795e-05	1.27981e-05	4.35713e-05	9.43336e-06	2.58239e-05	8.58724e-06	3.23835e-05	2.65974e-05	2.4779e-05	8.62385e-05	9.52211e-06	2.27574e-05	2.25316e-05	1.56969e-05	8.45758e-06
f__Flavobacteriaceae;g__Zhouia	1.14193e-05	6.76363e-06	1.3577e-05	1.81085e-05	1.64412e-05	1.27067e-05	5.3033e-05	1.01799e-05	9.65503e-06	2.42687e-06	1.2096e-05	1.21941e-05	1.23624e-05	9.46097e-06	2.37159e-05	1.10897e-05	6.48667e-06	8.61746e-05	3.26843e-06	5.15833e-05	8.00603e-06	3.87136e-05	1.3401e-05	9.63797e-06
f__Pelobacteraceae;g__Pelobacter	4.9287e-05	2.34034e-05	3.24804e-05	1.47687e-05	2.47164e-05	5.32003e-05	2.61565e-05	2.48117e-05	3.10794e-05	1.75192e-05	1.6361e-05	4.85306e-05	5.27078e-05	8.48364e-05	3.60084e-05	4.48265e-05	2.60882e-05	4.94689e-05	1.27002e-05	1.92339e-05	2.36804e-05	3.02211e-05	3.44526e-05	6.46797e-05
f__Fusobacteriaceae;g__Ilyobacter	2.26223e-05	1.23451e-05	2.47561e-05	1.9423e-05	2.84587e-05	4.17209e-05	8.15031e-06	4.33083e-05	5.83955e-05	2.22504e-05	4.4357e-05	2.08075e-05	1.60832e-05	2.55391e-06	1.79763e-05	2.28872e-05	3.80788e-05	8.45674e-05	7.99126e-06	5.41213e-05	2.819e-05	1.43475e-05	4.16357e-05	4.51093e-05
f__Solibacteraceae;g__Candidatus Solibacter	4.18479e-05	1.64902e-05	3.00717e-05	6.92996e-06	1.56575e-05	3.41221e-05	1.71942e-05	1.54503e-05	1.87577e-05	1.29024e-05	1.74505e-05	1.76413e-05	2.45811e-05	2.889e-05	4.12997e-05	4.23058e-05	3.43764e-06	4.1584e-05	8.41789e-05	2.82226e-05	1.27281e-05	1.25457e-05	2.7516e-05	4.61681e-05
f__Rivulariaceae;g__Rivularia	1.00548e-05	8.11698e-07	1.93015e-06	9.8917e-06	7.44778e-08	8.41132e-05	4.71353e-06	1.288e-07	2.22911e-07	7.92939e-06	2.3556e-06	4.5419e-07	8.66129e-07	2.45415e-07	5.67642e-06	3.49817e-06	0	2.46483e-06	4.8038e-06	1.09308e-07	2.19904e-06	4.52988e-05	1.24269e-05	6.1218e-06
f__Planctomycetaceae;g__Isosphaera	4.60315e-05	2.12447e-05	5.86587e-05	1.77477e-05	3.13127e-05	6.47086e-05	2.93319e-05	4.42337e-05	6.6683e-05	2.91543e-05	3.4948e-05	7.70105e-05	3.42132e-05	3.71153e-05	3.06807e-05	5.23449e-05	6.39697e-06	8.4057e-05	2.87341e-05	5.87661e-05	2.47084e-05	1.57115e-05	5.13963e-05	5.95812e-05
f__Caldilineaceae;g__Caldilinea	2.96365e-05	1.35839e-05	3.54239e-05	1.74851e-05	2.23422e-05	5.79789e-05	2.26674e-05	2.59862e-05	3.21941e-05	2.01686e-05	2.42191e-05	2.01582e-05	1.4646e-05	8.39707e-05	2.40833e-05	3.19207e-05	1.79382e-05	6.00453e-05	1.71938e-05	4.31944e-05	1.65246e-05	4.74492e-05	6.80408e-05	5.1298e-05
f__Desulfovibrionaceae;g__Bilophila	3.54622e-05	3.59081e-05	2.5361e-05	2.67926e-05	4.63779e-05	5.45162e-05	1.84038e-05	4.67604e-05	5.25025e-05	3.28635e-05	3.36291e-05	3.81566e-05	6.5735e-05	2.17126e-05	4.44633e-05	3.58461e-05	4.22323e-05	8.3864e-05	1.41743e-05	3.31275e-05	3.4024e-05	1.47997e-05	4.30926e-05	4.33821e-05
f__Acidithiobacillaceae;g__Acidithiobacillus	8.26566e-06	2.48885e-06	9.08434e-06	6.59558e-06	6.95474e-07	8.33471e-05	2.7696e-06	1.89505e-06	8.02558e-07	9.24437e-06	2.3538e-06	5.09435e-06	2.8295e-08	0	2.44789e-06	6.54847e-06	6.1021e-06	4.27343e-06	1.73704e-06	3.30334e-06	7.4776e-06	3.23555e-05	2.97467e-06	1.21031e-05
f__Halobacteroidaceae;g__Orenia	1.52653e-05	2.38501e-05	1.12186e-05	8.33226e-05	4.4794e-05	4.54074e-05	3.00114e-05	7.14815e-05	7.31156e-05	9.50611e-06	4.02355e-06	1.73906e-05	3.45634e-05	3.30119e-05	4.25664e-05	2.10223e-05	4.21434e-05	1.25577e-05	1.10787e-05	2.05321e-05	3.98026e-05	6.88028e-05	2.17773e-05	4.45829e-05
f__Mariprofundaceae;g__Mariprofundus	1.00245e-05	6.30603e-05	3.74348e-05	8.57226e-06	5.49694e-05	2.56914e-05	4.29472e-05	4.75614e-05	3.10031e-05	2.37212e-05	2.61718e-05	3.39363e-05	4.11818e-07	7.80266e-05	4.29983e-05	3.62831e-05	2.0977e-05	3.4576e-05	1.06655e-05	5.88006e-05	3.19763e-05	8.30606e-05	5.45066e-05	1.74077e-05
f__Moritellaceae;g__Moritella	2.30348e-05	9.50516e-06	1.90441e-05	1.54737e-05	3.09128e-05	2.98292e-05	7.2372e-06	2.61432e-05	4.57877e-05	1.12631e-05	4.1702e-05	1.36642e-05	1.73327e-05	1.5532e-05	1.24447e-05	6.9934e-06	3.14223e-06	8.25321e-05	5.06901e-06	2.95471e-05	1.33025e-05	6.99823e-06	3.00999e-05	3.11436e-05
f__Thermoanaerobacteraceae;g__Thermacetogenium	5.1126e-05	7.58225e-05	4.14249e-05	1.50838e-05	4.10614e-05	5.72912e-05	5.09222e-05	6.10975e-05	4.99571e-05	2.19086e-05	4.62709e-05	2.17075e-05	1.27869e-05	7.52014e-06	1.46861e-05	6.67099e-05	8.15295e-05	5.57797e-05	6.26696e-05	2.63839e-05	4.23068e-05	1.36426e-05	3.43917e-05	4.00126e-05
f__Enterobacteriaceae;g__Serratia	3.48821e-05	8.17768e-06	4.15242e-05	1.9661e-05	2.91127e-05	3.99697e-05	3.59103e-05	4.86153e-05	4.67189e-05	2.15118e-05	8.12321e-05	2.9789e-05	4.1743e-05	5.46477e-05	5.14824e-05	2.43588e-05	2.99372e-05	6.90569e-05	1.80536e-05	5.25692e-05	1.73522e-05	4.91683e-05	3.86961e-05	7.61084e-05
f__Chrysiogenaceae;g__Desulfurispirillum	3.08436e-05	7.81862e-06	1.56378e-05	1.81681e-05	3.05032e-05	2.98515e-05	8.55328e-06	2.55908e-05	3.51504e-05	8.79034e-06	4.14701e-05	2.15042e-05	1.72046e-05	2.18571e-05	2.26151e-05	1.12389e-05	4.40491e-06	8.10086e-05	8.51188e-06	4.05029e-05	9.18304e-06	1.13963e-05	2.8148e-05	3.52119e-05
f__Flavobacteriaceae;g__Cellulophaga	3.00199e-05	1.97342e-05	3.93849e-05	3.11605e-05	2.74394e-05	2.44948e-05	3.90394e-05	3.65682e-05	2.62566e-05	2.47144e-05	5.56246e-05	2.01864e-05	1.29021e-05	7.71704e-05	3.54207e-05	3.07293e-05	6.60423e-05	5.06225e-05	4.9164e-05	8.09966e-05	3.97969e-05	6.09777e-05	4.69207e-05	2.89068e-05
f__Chlorobiaceae;g__Chlorobaculum	3.12679e-05	7.49346e-06	2.00911e-05	1.83456e-05	3.50925e-05	3.95149e-05	1.31058e-05	3.04929e-05	4.04848e-05	1.02705e-05	3.13128e-05	1.91836e-05	1.63934e-05	1.54475e-05	2.91658e-05	2.18483e-05	4.30715e-06	7.98347e-05	7.77221e-06	4.08577e-05	1.00689e-05	1.11278e-05	4.06841e-05	4.90997e-05
f__Succinivibrionaceae;g__Succinivibrio	4.00354e-05	2.52097e-05	4.06262e-05	3.8984e-05	2.86326e-05	3.9978e-05	4.24465e-05	3.89173e-05	4.46135e-05	1.81524e-05	3.08676e-05	2.5521e-05	2.41898e-05	2.67266e-05	4.55054e-05	2.99773e-05	7.25397e-05	6.87637e-05	3.30386e-05	3.39926e-05	4.6277e-05	2.4237e-05	7.61515e-05	7.9571e-05
f__Roseiflexaceae;g__Roseiflexus	1.42998e-05	6.77735e-06	1.83758e-05	9.95901e-06	1.43578e-05	2.11101e-05	5.83917e-06	1.44661e-05	2.02441e-05	1.87228e-05	7.94459e-05	1.294e-05	8.83877e-06	8.04439e-06	1.99778e-05	1.88102e-05	1.02018e-05	3.71075e-05	1.13267e-05	1.28679e-05	1.20264e-05	5.79825e-06	1.83513e-05	2.16594e-05
f__Dehalococcoidaceae;g__Dehalococcoides	3.40754e-05	5.53552e-05	4.40876e-05	6.91782e-05	3.31125e-05	4.14866e-05	3.74557e-05	7.07663e-05	6.57206e-05	3.41417e-05	4.09399e-05	5.80067e-05	7.91147e-05	7.67834e-06	2.91877e-05	4.91289e-05	5.8496e-05	2.67794e-05	2.71028e-05	1.65976e-05	5.56914e-05	3.56635e-05	2.78944e-05	4.42779e-05
f__Sutterellaceae;g__Parasutterella	1.44516e-05	7.17737e-06	1.16974e-05	4.55488e-05	1.59049e-05	1.86437e-05	5.45436e-05	3.5612e-05	4.24735e-05	6.3849e-06	1.62699e-05	5.70086e-05	1.59867e-05	5.13591e-05	5.40961e-05	1.24086e-05	7.82866e-06	7.90117e-05	6.73485e-06	1.66506e-05	1.29567e-05	8.53902e-06	2.0634e-05	2.02412e-05
f__Peptostreptococcaceae;g__Intestinibacter	5.4746e-05	5.05437e-05	3.39337e-05	3.40911e-05	5.87057e-05	5.50901e-05	2.89612e-05	5.88704e-05	6.76993e-05	5.66237e-05	2.92023e-05	4.0563e-05	5.99032e-05	2.55627e-05	4.44678e-05	4.28229e-05	6.46467e-05	3.89414e-05	7.9008e-05	4.88581e-05	7.43269e-05	1.49808e-05	5.29041e-05	6.49839e-05
f__Cytophagaceae;g__Fibrella	3.53749e-05	1.56015e-05	2.80204e-05	2.82192e-05	3.23355e-05	3.21777e-05	2.45037e-05	3.46475e-05	4.77806e-05	8.85521e-06	3.30916e-05	1.85848e-05	2.03494e-05	5.39049e-05	3.4357e-05	2.37127e-05	1.0649e-05	7.86747e-05	2.12883e-05	4.29291e-05	1.29542e-05	1.30397e-05	5.11025e-05	4.40636e-05
f__Unclassified;g__Thermobaculum	2.8655e-05	6.77523e-06	1.89717e-05	3.31531e-05	2.54426e-05	4.17456e-05	1.23597e-05	2.55373e-05	3.34119e-05	8.93614e-06	2.3273e-05	2.58019e-05	1.73434e-05	2.50038e-05	2.93861e-05	1.30395e-05	1.19728e-05	7.83663e-05	7.28024e-06	3.72325e-05	1.66525e-05	3.58548e-05	4.05336e-05	3.50369e-05
f__Flavobacteriaceae;g__Elizabethkingia	1.83035e-05	3.37079e-05	2.20258e-05	3.54613e-05	5.47952e-05	2.40341e-05	2.05486e-05	4.65893e-05	4.73041e-05	1.31225e-05	1.45067e-05	1.72561e-05	1.42412e-05	1.70919e-05	4.82359e-05	1.11142e-05	1.18294e-05	4.43948e-05	2.24041e-05	7.8055e-05	1.8138e-05	6.63693e-05	2.44414e-05	2.00085e-05
f__Methylococcaceae;g__Methyloglobulus	1.99219e-06	2.29352e-06	9.73091e-06	7.80236e-05	1.07697e-05	2.10958e-05	5.35311e-06	2.79086e-05	3.87276e-05	1.18436e-06	3.87986e-06	6.31598e-05	1.07772e-05	3.37221e-05	2.76552e-05	5.51625e-07	1.97896e-06	2.62096e-05	1.39837e-06	2.37925e-05	9.05452e-06	4.91421e-05	8.69757e-06	1.40884e-05
f__Chromatiaceae;g__Thiorhodococcus	2.4808e-05	8.51602e-06	1.73592e-05	1.62423e-05	4.11661e-05	3.31388e-05	8.16041e-06	3.7813e-05	4.84307e-05	1.25402e-05	4.87334e-05	1.63843e-05	1.29815e-05	1.21565e-07	2.28747e-05	2.42161e-05	3.09328e-05	7.79119e-05	7.21382e-06	2.63306e-05	2.94997e-05	1.22712e-05	4.39757e-05	3.00222e-05
f__Aquificaceae;g__Thermocrinis	6.94865e-06	1.54888e-05	9.6838e-06	5.17982e-06	2.39046e-05	1.02808e-05	9.34676e-06	9.0086e-06	1.78611e-05	1.84841e-06	1.69687e-06	4.11922e-06	5.05839e-06	7.78587e-05	2.78438e-07	1.63962e-05	9.86727e-06	6.97938e-06	3.05931e-06	3.77538e-06	1.29849e-05	5.91448e-06	1.1582e-05	8.42826e-06
f__Lachnospiraceae;g__Shuttleworthia	4.57333e-05	6.71754e-05	3.09756e-05	7.74934e-05	7.54822e-05	6.01744e-05	2.43733e-05	4.51586e-05	4.70554e-05	4.54818e-05	4.52429e-05	2.60671e-05	6.61998e-05	4.16606e-05	6.11595e-05	2.57473e-05	5.30935e-05	2.63797e-05	6.47487e-05	1.28021e-05	4.38967e-05	2.42186e-05	5.03644e-05	3.71352e-05
f__Desulfobacteraceae;g__Desulfobacterium	3.77243e-05	1.07337e-05	2.19866e-05	1.48692e-05	2.38722e-05	6.29273e-05	1.50417e-05	2.46531e-05	3.82866e-05	9.46485e-06	3.33397e-05	3.31634e-05	3.39137e-05	4.62357e-05	3.73348e-05	3.08818e-05	9.3159e-06	7.45152e-05	1.34913e-05	7.74006e-05	1.83284e-05	1.64529e-05	4.86798e-05	5.98803e-05
f__Methanosarcinaceae;g__Methanomethylovorans	1.03916e-05	6.10575e-06	1.08677e-05	6.5552e-06	2.23905e-05	7.69319e-05	3.89365e-06	1.62117e-05	4.04696e-05	6.27252e-06	1.29195e-05	8.43991e-06	6.02845e-06	1.06933e-05	6.04035e-05	4.84023e-06	3.60186e-06	4.00193e-05	1.42486e-05	2.3541e-05	1.45217e-05	1.10652e-05	1.79532e-05	1.6955e-05
f__Neisseriaceae;g__Neisseria	4.28505e-05	4.58486e-05	6.30086e-05	3.35088e-05	5.21665e-05	5.67374e-05	3.44564e-05	5.06885e-05	6.03152e-05	1.46372e-05	6.89166e-05	3.88572e-05	6.64573e-05	6.21485e-05	7.67925e-05	5.75383e-05	3.86723e-05	7.01363e-05	6.97662e-05	3.04231e-05	6.7407e-05	7.15921e-05	4.61413e-05	3.87102e-05
f__Flavobacteriaceae;g__Arenitalea	3.63678e-06	1.75059e-06	1.11687e-05	2.17001e-05	1.95807e-05	1.66522e-05	7.72839e-06	8.0683e-06	5.62285e-06	1.55223e-06	1.09753e-06	1.65752e-05	5.12342e-06	1.60203e-07	2.18936e-05	1.66467e-06	1.62416e-08	6.57302e-05	1.97553e-06	2.98845e-05	5.00806e-06	7.64898e-05	9.06778e-06	1.23578e-05
f__Cystobacteraceae;g__Cystobacter	3.31337e-05	1.13014e-05	2.69772e-05	1.43658e-05	2.56225e-05	4.08752e-05	1.60999e-05	3.22796e-05	4.69209e-05	2.09382e-05	2.903e-05	2.08514e-05	2.95903e-05	3.07782e-05	3.14748e-05	1.68167e-05	1.86732e-05	7.57814e-05	1.19587e-05	2.5257e-05	1.20619e-05	1.2972e-05	4.2549e-05	4.73939e-05
f__Myoviridae;g__Schizot4likevirus	1.21786e-05	6.48701e-06	5.6535e-06	7.20584e-06	2.26163e-05	7.5671e-05	2.58007e-06	9.37778e-07	8.16727e-06	8.4689e-06	1.54797e-06	4.81541e-07	2.13889e-06	0	8.26031e-06	2.49567e-06	6.5063e-07	3.3418e-06	2.22588e-06	2.24287e-06	5.04629e-06	3.5053e-05	1.74923e-05	8.57315e-06
f__Parvularculaceae;g__Parvularcula	1.94769e-05	5.58438e-05	1.62883e-05	1.02601e-05	5.28296e-05	6.99695e-06	2.9038e-05	4.58555e-05	3.04153e-05	1.31661e-05	2.0665e-05	3.13827e-05	1.12173e-05	7.56035e-05	3.86254e-05	3.42794e-05	1.36884e-05	3.7497e-05	2.38247e-06	4.41185e-05	2.55291e-05	2.71139e-05	1.68671e-05	1.12762e-05
f__Flammeovirgaceae;g__Nafulsella	6.27819e-06	5.09644e-06	1.3052e-05	2.27038e-05	2.19016e-05	1.87456e-05	1.18606e-05	1.35918e-05	1.46501e-05	8.53017e-06	2.56672e-06	1.6282e-05	1.1368e-05	8.37227e-06	3.13918e-05	2.85412e-06	5.70109e-06	6.23875e-05	1.79888e-06	3.21558e-05	5.74593e-06	7.5358e-05	1.64673e-05	9.60986e-06
f__Nocardiopsaceae;g__Nocardiopsis	6.95806e-05	2.86592e-05	2.88134e-05	9.18713e-06	1.56643e-05	3.23299e-05	7.42787e-05	3.45575e-05	4.45091e-05	3.9884e-05	3.08262e-05	1.5519e-05	4.27216e-06	2.1985e-05	9.7219e-06	4.84785e-05	5.68294e-05	2.24981e-05	5.43948e-05	2.37409e-05	2.24831e-05	1.30313e-05	3.42779e-05	2.19477e-05
f__Psychromonadaceae;g__Psychromonas	1.95826e-05	1.54297e-05	1.56269e-05	9.46671e-06	2.01926e-05	2.3308e-05	5.14327e-05	2.46069e-05	3.16009e-05	8.01588e-06	1.77251e-05	2.10745e-05	2.17768e-05	4.98487e-05	2.20167e-05	1.50268e-05	6.75775e-06	7.39023e-05	6.5425e-06	1.62636e-05	6.28926e-06	1.47439e-05	2.16795e-05	3.30652e-05
f__Burkholderiaceae;g__Ralstonia	1.91022e-05	4.93085e-05	2.02103e-05	1.20645e-05	4.633e-05	1.04422e-05	2.86149e-05	4.61382e-05	3.15439e-05	1.91494e-05	2.4332e-05	3.50754e-05	1.33857e-06	7.36309e-05	4.68857e-05	3.09095e-05	1.38446e-05	3.6772e-05	3.01859e-06	3.55082e-05	2.43348e-05	4.2219e-05	2.03019e-05	1.3545e-05
f__Clostridiaceae;g__Thermobrachium	4.91907e-05	2.79356e-05	2.18477e-05	1.65898e-05	2.48034e-05	7.34039e-05	1.63957e-05	2.3897e-05	2.88127e-05	1.79608e-05	2.63251e-05	2.06767e-05	2.30684e-05	3.23758e-05	1.7116e-05	5.72617e-05	1.20616e-05	4.8945e-05	1.36867e-05	2.02166e-05	3.01913e-05	1.44908e-05	2.49816e-05	2.40163e-05
f__Saprospiraceae;g__Lewinella	1.1591e-05	2.3222e-05	1.94418e-05	3.30139e-05	2.56326e-05	4.09061e-05	1.3149e-05	2.06023e-05	2.95727e-05	1.37782e-05	1.88323e-05	3.22985e-05	2.33111e-05	7.32552e-05	2.34633e-05	1.20797e-05	6.91364e-06	7.14385e-05	1.34667e-05	5.64406e-05	3.55582e-05	4.94985e-05	2.08439e-05	2.41011e-05
f__Planococcaceae;g__Viridibacillus	2.19513e-06	1.8682e-06	3.35126e-06	3.88854e-06	3.97794e-06	9.04972e-07	4.81163e-07	1.7907e-06	4.87701e-06	7.31531e-05	4.50334e-06	3.08751e-07	6.24742e-07	4.30453e-06	3.51174e-06	1.5573e-06	3.36655e-06	1.06131e-06	1.19425e-07	3.84389e-07	3.52903e-08	1.39957e-07	3.76e-06	6.98688e-07
f__Enterococcaceae;g__Catellicoccus	9.01033e-07	1.55628e-05	1.58066e-05	1.18713e-05	1.89581e-05	9.93116e-06	6.75723e-06	2.65174e-06	2.91691e-06	7.31277e-05	1.90442e-07	2.50507e-06	1.08864e-06	2.16304e-06	2.56355e-07	8.07132e-07	6.36331e-07	7.02544e-07	1.43106e-05	3.90647e-06	2.67806e-06	9.37107e-07	2.18914e-06	1.8534e-05
f__Synergistaceae;g__Thermovirga	7.86286e-07	1.59773e-06	2.17526e-05	0	5.1447e-06	4.79172e-06	8.90504e-07	3.09986e-06	1.12324e-06	7.30582e-05	6.28737e-06	2.47362e-06	6.82982e-07	2.26641e-06	7.80912e-07	2.90949e-06	1.00941e-05	8.00619e-06	5.87641e-07	2.66256e-06	8.21811e-06	6.36744e-07	7.294e-06	2.98447e-05
f__Phyllobacteriaceae;g__Nitratireductor	2.08698e-05	2.7915e-05	2.33022e-05	1.04826e-05	1.12637e-05	1.10735e-05	5.41625e-06	2.09061e-05	1.99906e-05	1.62053e-05	2.17266e-05	6.21561e-05	4.34199e-05	1.02086e-05	1.78961e-06	2.23495e-05	2.3335e-05	9.38728e-06	2.30835e-05	2.57973e-05	7.26306e-05	7.57532e-06	2.36394e-05	2.90448e-05
f__Flavobacteriaceae;g__Mangrovimonas	1.11375e-05	6.01912e-05	2.27484e-05	1.09e-05	6.94597e-05	7.51651e-06	4.18672e-05	7.24401e-05	4.32447e-05	1.57345e-05	2.66839e-05	1.68604e-05	4.36106e-07	2.21197e-05	3.60347e-05	3.75899e-05	1.58901e-05	3.50698e-05	1.73417e-06	5.24887e-05	3.5899e-05	4.03611e-05	2.46332e-05	1.20272e-05
f__Desulfomicrobiaceae;g__Desulfomicrobium	2.83282e-05	8.28813e-06	1.93127e-05	1.53769e-05	2.30122e-05	3.70212e-05	1.27673e-05	2.95083e-05	4.38304e-05	1.12286e-05	2.82194e-05	1.94272e-05	1.76349e-05	1.39441e-05	2.40087e-05	1.82497e-05	4.56156e-06	7.22964e-05	7.47088e-06	3.50686e-05	1.55929e-05	2.10104e-05	3.4832e-05	4.10991e-05
f__Chromobacteriaceae;g__Chromobacterium	1.92635e-07	7.78688e-08	7.21989e-05	0	1.05465e-07	2.63836e-07	0	1.82389e-07	0	0	2.47958e-07	0	6.88921e-07	3.00238e-07	5.65652e-06	0	0	0	0	0	1.22614e-06	9.08246e-08	0	0
f__Unclassified;g__Candidatus Pelagibacter	9.59519e-06	4.12218e-06	7.5533e-06	1.03426e-05	7.03005e-06	7.21805e-05	9.07748e-06	6.88172e-06	1.69777e-05	5.43121e-06	1.36268e-06	2.65318e-06	6.20524e-06	1.4806e-05	6.70197e-06	6.25805e-06	5.21946e-07	3.51958e-06	2.1035e-06	2.48367e-05	3.58352e-06	4.37285e-05	1.46296e-05	1.97739e-05
f__Comamonadaceae;g__Acidovorax	7.3754e-06	3.47235e-06	1.03253e-05	4.40079e-06	2.54117e-06	7.21206e-05	3.0115e-06	1.90301e-06	1.0694e-06	6.40388e-06	3.81253e-05	1.50463e-06	2.89795e-06	3.3139e-06	1.54592e-05	7.11962e-06	2.6941e-06	1.94068e-06	1.27719e-06	3.56116e-06	1.40394e-06	4.12121e-05	1.19515e-05	7.38661e-06
f__Unclassified;g__Candidatus Latescibacter	3.25337e-05	8.11085e-06	2.0478e-05	2.41342e-05	2.36095e-05	3.42567e-05	1.24069e-05	2.45107e-05	3.99693e-05	1.3666e-05	3.0695e-05	2.08826e-05	2.81151e-05	2.82866e-05	2.59386e-05	1.42091e-05	1.11078e-05	7.20964e-05	9.26844e-06	2.99813e-05	1.33153e-05	1.11646e-05	3.36852e-05	4.38613e-05
f__Alteromonadaceae;g__Marinobacter	4.84866e-05	1.40892e-05	2.01556e-05	1.61745e-05	3.61673e-05	4.15924e-05	1.07888e-05	2.95889e-05	4.51908e-05	1.40243e-05	4.19665e-05	2.4712e-05	1.79328e-05	6.91997e-06	2.40866e-05	1.75934e-05	8.36886e-06	7.20955e-05	1.65999e-05	3.44383e-05	2.13693e-05	1.28288e-05	2.80224e-05	3.17314e-05
f__Podoviridae;g__N4likevirus	2.12587e-06	5.41709e-06	1.40399e-05	9.66473e-06	5.28472e-06	2.15899e-06	2.1397e-06	4.13166e-06	3.23501e-06	3.55235e-07	4.04309e-06	2.56225e-07	1.27139e-06	7.17043e-05	2.25604e-07	4.79527e-06	6.41724e-06	1.34192e-05	8.69994e-07	1.59151e-06	3.44775e-06	3.17447e-06	1.16598e-05	7.19733e-06
f__Halanaerobiaceae;g__Halanaerobium	2.76337e-05	3.58547e-05	3.73476e-05	2.49376e-05	2.98917e-05	7.15943e-05	3.87854e-05	5.15862e-05	4.53657e-05	2.83213e-05	7.09603e-05	1.50187e-05	2.56163e-05	2.46533e-05	2.28033e-05	3.00039e-05	2.22179e-05	5.21307e-05	2.48753e-05	1.56209e-05	4.11316e-05	1.04898e-05	2.93003e-05	3.14922e-05
f__Melioribacteraceae;g__Melioribacter	2.80415e-05	1.00581e-05	2.25453e-05	2.15935e-05	2.06038e-05	3.7859e-05	1.48786e-05	2.4793e-05	2.99077e-05	1.31758e-05	1.49716e-05	2.36197e-05	3.70877e-05	4.01327e-05	2.97546e-05	1.61991e-05	4.94858e-06	7.15655e-05	8.52978e-06	2.80562e-05	1.06297e-05	3.98775e-05	2.48729e-05	3.16638e-05
f__Bacillaceae;g__Virgibacillus	5.59523e-05	5.40918e-05	5.89496e-05	2.92085e-05	4.46716e-05	5.2548e-05	2.63525e-05	5.88668e-05	6.36352e-05	3.97434e-05	2.75045e-05	1.33184e-05	1.47855e-05	2.39904e-05	9.50577e-06	3.85635e-05	4.58114e-05	3.51368e-05	3.61305e-05	1.42089e-05	5.14752e-05	6.73266e-06	6.14797e-05	7.15206e-05
f__Unclassified;g__Exiguobacterium	3.92548e-05	4.95918e-05	3.20097e-05	2.25976e-05	4.85497e-05	3.41437e-05	2.85577e-05	4.36063e-05	4.15317e-05	3.73339e-05	1.86349e-05	3.24666e-05	3.90079e-05	2.0409e-05	2.81698e-05	3.51362e-05	3.70626e-05	2.26206e-05	7.12723e-05	1.61406e-05	6.97375e-05	1.15507e-05	3.55594e-05	2.68256e-05
f__Comamonadaceae;g__Delftia	6.95436e-06	1.25868e-05	2.05687e-05	6.96427e-06	2.57064e-05	9.00038e-06	9.16384e-06	2.61298e-05	3.25197e-05	5.65062e-06	7.09857e-05	6.03736e-06	1.03772e-06	5.61695e-06	8.43505e-06	5.80309e-06	2.45001e-05	1.39859e-06	7.56636e-06	3.9237e-05	7.13085e-06	3.92211e-05	2.91316e-06	4.95007e-05
f__Herpesviridae;g__Rhadinovirus	7.0896e-06	5.52775e-06	3.47122e-06	4.10246e-06	4.07647e-06	7.0926e-05	5.86671e-06	3.69212e-06	7.95961e-06	9.05074e-06	2.83531e-06	4.57446e-06	1.15527e-05	6.87983e-06	9.6931e-06	3.20757e-06	5.64413e-06	2.33976e-06	1.88726e-06	1.14817e-06	4.83648e-06	2.248e-05	1.3597e-05	5.46632e-06
f__Chromatiaceae;g__Thiorhodovibrio	2.56356e-05	1.24656e-05	1.694e-05	1.54602e-05	3.16308e-05	3.11717e-05	1.10474e-05	2.6487e-05	4.63868e-05	1.19463e-05	3.113e-05	1.78593e-05	2.57344e-05	2.26036e-05	1.65831e-05	9.77278e-06	9.45744e-06	7.08406e-05	7.14177e-06	2.41313e-05	1.46092e-05	1.19932e-05	3.28907e-05	3.42819e-05
f__Syntrophomonadaceae;g__Dethiobacter	2.83854e-05	3.40185e-05	2.0781e-05	9.15408e-06	2.39602e-05	3.83991e-05	2.36247e-05	2.0989e-05	1.96469e-05	9.04001e-06	2.44902e-05	2.33276e-05	2.60087e-05	2.38624e-05	2.00619e-05	5.66138e-05	7.06315e-05	3.06931e-05	1.13963e-05	1.22533e-05	4.56037e-05	1.12412e-05	2.26923e-05	2.27236e-05
f__Entomoplasmataceae;g__Mesoplasma	3.51551e-06	1.48686e-05	7.31894e-06	6.21714e-06	3.51181e-05	2.22586e-05	6.48199e-06	1.58471e-05	7.0547e-05	3.0458e-06	1.22754e-06	6.55784e-06	0	3.62564e-07	1.18583e-06	3.43291e-06	1.12136e-06	2.31622e-07	2.17629e-05	3.1e-06	2.20671e-07	1.0349e-06	1.23353e-05	7.36941e-06
f__Deferribacteraceae;g__Flexistipes	7.1294e-06	1.59246e-06	5.35454e-06	1.11638e-05	4.01352e-07	7.04489e-05	4.25826e-06	1.15682e-07	1.33471e-07	7.99803e-06	2.27753e-06	4.69685e-08	0	0	0	5.23067e-06	1.57228e-06	2.17588e-06	3.7212e-07	0	2.50123e-06	4.28455e-05	1.14289e-05	6.68401e-06
f__Thermoanaerobacteraceae;g__Carboxydothermus	3.46642e-05	4.86014e-05	1.65781e-05	7.57172e-06	1.53562e-05	7.0319e-05	2.94589e-05	3.33558e-05	2.63924e-05	9.12418e-06	1.20022e-05	1.11884e-05	9.5373e-06	1.56896e-05	2.97483e-05	6.30089e-05	5.85043e-05	1.64973e-05	6.13566e-05	1.29224e-05	3.09267e-05	8.07569e-06	1.9206e-05	2.42242e-05
f__Flavobacteriaceae;g__Gillisia	4.59779e-06	4.40152e-06	1.13446e-05	2.51783e-05	1.81941e-05	1.84788e-05	7.72521e-06	1.22857e-05	8.70287e-06	4.14597e-06	1.45887e-06	2.05123e-05	9.05642e-06	2.10638e-05	2.90806e-05	1.01496e-05	1.1631e-05	7.00341e-05	2.84531e-06	3.94907e-05	8.41368e-06	6.60457e-05	1.51691e-05	9.50169e-06
f__Nostocaceae;g__Aphanizomenon	1.8932e-05	7.31774e-06	1.4393e-05	1.15453e-05	2.4917e-05	2.31755e-05	9.12582e-06	3.32959e-05	5.65877e-05	5.62325e-06	1.91358e-05	9.69421e-06	1.08793e-05	3.79543e-08	6.6219e-06	7.2678e-06	4.31489e-06	6.9844e-05	2.81193e-06	2.0583e-05	1.39828e-05	5.77273e-06	3.44946e-05	2.52266e-05
f__Synergistaceae;g__Thermanaerovibrio	1.94586e-05	8.4052e-06	1.22779e-05	1.12962e-05	2.72133e-05	2.78424e-05	6.88172e-06	2.63924e-05	4.06008e-05	1.00652e-05	2.63833e-05	1.49696e-05	1.09336e-05	2.21028e-07	1.11971e-05	1.08034e-05	1.04044e-05	6.98253e-05	4.96096e-06	2.31332e-05	1.99675e-05	1.13651e-05	2.63673e-05	2.5649e-05
f__Fusobacteriaceae;g__Cetobacterium	2.47518e-05	2.40953e-05	4.58246e-05	2.16722e-05	6.94618e-05	3.29976e-05	1.15239e-05	2.56556e-05	3.47604e-05	1.73381e-05	1.40867e-05	1.0176e-05	1.12597e-05	2.27043e-05	1.7712e-05	1.71953e-05	2.1487e-05	4.25054e-05	2.46647e-05	2.18689e-05	3.46583e-05	3.84304e-05	3.7847e-05	6.62224e-05
f__Carnobacteriaceae;g__Atopobacter	0	3.04254e-06	4.84017e-07	1.94154e-08	2.1911e-07	2.51513e-07	7.96594e-08	0	6.64281e-08	0	8.58521e-07	6.89705e-05	1.64293e-07	0	0	3.22181e-07	2.05079e-06	9.38985e-08	0	1.89308e-07	0	0	0	0
f__Chthonomonadaceae;g__Chthonomonas	3.67105e-05	1.87598e-05	2.73561e-05	1.75751e-05	2.17407e-05	4.8232e-05	1.82459e-05	2.66783e-05	3.56071e-05	1.98303e-05	2.93283e-05	2.71156e-05	2.40784e-05	2.65231e-05	2.68196e-05	3.94524e-05	2.44222e-05	6.88681e-05	1.42513e-05	2.91872e-05	1.83897e-05	1.4702e-05	3.41459e-05	5.01033e-05
f__Unclassified;g__Anaerococcus	2.30796e-05	6.88324e-05	5.3995e-05	2.35715e-05	4.50036e-05	6.22231e-05	1.88754e-05	6.44421e-05	5.75806e-05	3.61747e-05	2.40927e-05	2.59694e-05	4.65775e-05	3.22618e-05	6.27741e-05	3.33726e-05	3.54504e-05	5.02937e-05	4.52076e-05	1.82187e-05	4.34505e-05	3.66184e-05	5.59789e-05	3.78237e-05
f__Campylobacteraceae;g__Arcobacter	1.9464e-05	3.35084e-05	6.42463e-05	3.24769e-05	2.99586e-05	5.30849e-05	4.53018e-05	3.95258e-05	3.093e-05	2.71929e-05	3.25459e-05	2.55168e-05	5.39071e-05	1.71118e-05	1.77334e-05	3.12556e-05	4.39751e-05	1.36691e-05	2.41046e-05	6.58418e-05	1.71094e-05	5.99728e-05	6.84921e-05	3.56365e-05
f__Sporolactobacillaceae;g__Sporolactobacillus	5.11047e-05	2.19991e-05	1.80454e-05	6.7959e-05	2.30798e-05	4.04758e-05	2.20228e-05	3.28778e-05	4.68145e-05	2.13293e-05	2.66391e-05	1.37003e-05	2.4894e-05	4.07577e-05	1.84115e-05	3.33896e-05	4.225e-05	1.84909e-05	2.50477e-05	1.41158e-05	4.98801e-05	3.35776e-05	5.85154e-05	1.77774e-05
f__Flavobacteriaceae;g__Kordia	4.02226e-06	2.45829e-06	1.62e-05	2.29222e-05	2.20367e-05	2.36692e-05	2.15533e-05	1.5623e-05	1.14902e-05	4.12978e-06	3.01107e-06	1.49657e-05	2.67876e-06	6.87984e-07	3.40499e-05	2.36242e-06	2.47407e-06	6.62759e-05	3.21695e-05	3.04468e-05	8.65715e-06	6.78691e-05	1.50658e-05	3.1439e-05
f__Piscirickettsiaceae;g__Methylophaga	1.72329e-05	3.2688e-05	1.20141e-05	6.65229e-06	1.25705e-05	8.99018e-06	2.05779e-05	9.07472e-06	5.49159e-06	1.28706e-05	6.2428e-06	2.07085e-05	3.01998e-05	6.78471e-05	3.12509e-05	1.79733e-05	7.38252e-06	1.13598e-05	6.6317e-06	1.21693e-05	1.12919e-05	1.52735e-05	1.22339e-05	2.15342e-05
f__Unclassified;g__Candidatus Caldatribacteirum	2.94924e-05	1.56542e-05	2.73843e-05	1.3272e-05	2.16494e-05	3.13687e-05	1.50569e-05	2.49939e-05	2.7336e-05	2.17021e-05	6.7532e-05	1.74313e-05	1.06073e-05	6.88892e-06	1.63162e-05	2.58096e-05	2.99578e-05	4.55263e-05	2.35885e-05	6.35728e-05	1.26755e-05	3.47849e-05	2.33452e-05	6.22244e-05
f__Natranaerobiaceae;g__Natranaerobius	4.20609e-05	4.32239e-05	1.74038e-05	1.52731e-05	3.03549e-05	2.48166e-05	1.32626e-05	1.22414e-05	1.50784e-05	6.7493e-05	2.17536e-05	1.39907e-05	9.33937e-06	4.08457e-06	1.36791e-05	2.11427e-05	3.6223e-05	1.5164e-05	1.88619e-05	1.28272e-05	2.73953e-05	1.19075e-05	2.46125e-05	1.57607e-05
f__Flavobacteriaceae;g__Jejuia	1.57625e-05	4.77157e-05	6.72704e-05	5.66097e-05	6.81133e-06	4.32179e-06	2.1342e-05	1.28981e-05	7.0046e-06	5.94608e-06	2.31666e-05	8.40295e-06	5.62921e-07	5.71209e-06	2.07836e-05	7.23542e-06	3.99277e-05	1.62978e-05	2.74329e-05	2.34575e-05	3.39522e-05	1.09183e-05	2.4383e-05	1.43296e-05
f__Leuconostocaceae;g__Weissella	9.79518e-06	1.09628e-05	4.78783e-06	1.1169e-05	3.72009e-06	4.07333e-05	5.98272e-06	5.00306e-06	4.6491e-06	6.70879e-05	8.12596e-06	6.71777e-06	8.09141e-06	7.35504e-06	2.4328e-06	5.97354e-06	6.17125e-06	2.34137e-06	1.17686e-06	9.613e-07	1.96153e-06	3.96368e-06	7.88359e-06	1.00047e-05
f__Methylococcaceae;g__Methylomarinum	9.82725e-06	2.90477e-06	9.00074e-06	1.91925e-05	1.67349e-05	1.96358e-05	7.79694e-06	1.42398e-05	1.68742e-05	3.81504e-06	1.23739e-05	1.68437e-05	3.7778e-06	0	1.83936e-05	2.10206e-06	8.03136e-07	6.68153e-05	2.09335e-06	2.98381e-05	6.62007e-06	3.88051e-05	1.36636e-05	1.59092e-05
f__Rubrobacteraceae;g__Rubrobacter	1.3622e-05	1.87947e-05	1.44343e-05	1.31189e-05	1.20502e-05	2.82546e-05	1.07702e-05	7.02914e-06	5.64176e-06	6.66448e-06	1.35859e-05	1.55879e-05	1.88246e-05	6.67757e-05	2.03825e-05	1.05771e-05	5.70743e-06	4.09583e-05	4.48004e-06	2.03445e-05	7.94881e-06	3.37992e-05	1.08085e-05	2.34033e-05
f__Succinivibrionaceae;g__Succinatimonas	3.5661e-05	2.0842e-05	1.86346e-05	5.43067e-05	3.72774e-05	3.6661e-05	2.20767e-05	6.38038e-05	6.65429e-05	1.24937e-05	2.02149e-05	1.09518e-05	1.85769e-05	3.4177e-06	1.8157e-05	2.47614e-05	2.64106e-05	5.98496e-05	3.7211e-05	3.14055e-05	1.5902e-05	5.59195e-05	2.81325e-05	3.51278e-05
f__Unclassified;g__Microcoleus	1.1963e-05	1.46086e-05	9.28015e-06	1.69484e-05	1.92959e-05	2.08179e-05	7.35349e-06	2.04766e-05	5.79764e-05	3.49149e-06	7.71037e-06	1.76662e-05	6.36676e-06	6.58771e-06	6.94553e-06	1.60938e-05	6.92599e-06	6.7613e-06	6.65153e-05	9.70075e-07	8.01716e-06	1.91096e-06	1.03902e-05	9.21693e-06
f__Metschnikowiaceae;g__Clavispora	2.5112e-05	1.71592e-05	1.61612e-05	4.90101e-06	1.4048e-05	2.4379e-05	1.85666e-05	2.13485e-05	4.03986e-05	4.51099e-05	2.50574e-05	2.21555e-05	6.63591e-05	2.6319e-05	1.70372e-07	1.66249e-05	2.85477e-05	7.14129e-06	1.96072e-05	3.83227e-06	2.59532e-05	7.78998e-06	2.71587e-05	1.08807e-05
f__Hydrogenothermaceae;g__Sulfurihydrogenibium	4.32327e-05	5.48715e-05	4.04712e-05	8.98883e-06	6.63275e-05	2.85451e-05	9.67881e-06	1.85027e-05	2.6034e-05	8.28486e-06	1.49133e-05	1.13533e-05	1.08229e-05	1.21361e-05	1.22296e-05	8.39588e-06	2.45502e-06	3.49695e-05	4.43013e-06	1.64757e-05	8.20778e-06	9.98176e-06	2.07771e-05	2.84237e-05
f__Amoebophilaceae;g__Candidatus Amoebophilus	2.72316e-05	9.41547e-06	1.44722e-05	7.70486e-06	1.52143e-05	3.5033e-05	1.32205e-05	4.13422e-05	4.08454e-05	2.2745e-05	1.37454e-05	2.06147e-05	1.34194e-05	3.16854e-05	1.76398e-05	3.80459e-05	5.41629e-05	6.56796e-05	1.17617e-05	5.02564e-05	3.60694e-05	2.11066e-05	2.32718e-05	2.97892e-05
f__Thermotogaceae;g__Thermosipho	6.36269e-06	2.17853e-05	1.47556e-05	1.02476e-05	8.28606e-06	2.63377e-05	1.59704e-05	6.55907e-05	5.29604e-05	2.07351e-06	2.26638e-06	3.55986e-06	3.34788e-06	5.39635e-06	1.25402e-06	1.43865e-05	1.67866e-05	8.14031e-06	1.53681e-05	4.17918e-06	2.16508e-05	1.55148e-05	1.00033e-05	2.11492e-06
f__Microbotryaceae;g__Microbotryum	4.76047e-06	6.54173e-05	6.50563e-06	1.01915e-06	4.00302e-06	9.77068e-06	4.35185e-06	4.79078e-06	1.58338e-05	1.03071e-05	2.82887e-06	7.61349e-06	9.78062e-06	5.80808e-06	7.85865e-08	8.53723e-07	3.40052e-06	6.63162e-07	9.48123e-07	4.03992e-07	1.23084e-06	1.52319e-06	5.43167e-06	1.10846e-05
f__Synergistaceae;g__Aminiphilus	3.46767e-05	3.4423e-05	3.81562e-05	1.14201e-05	2.38705e-05	6.53694e-05	2.98384e-05	2.76852e-05	2.76865e-05	1.52474e-05	1.17873e-05	2.00799e-05	2.09529e-05	3.04541e-05	2.13947e-05	5.43324e-05	2.43343e-05	4.80503e-05	6.38079e-05	3.21122e-05	3.27718e-05	4.97347e-05	6.46055e-05	4.63484e-05
f__Synergistaceae;g__Cloacibacillus	9.18957e-06	2.71116e-05	1.6477e-05	6.31313e-06	1.83206e-05	1.98433e-05	1.40026e-05	1.14108e-05	1.27565e-05	4.17573e-06	1.36522e-05	1.08629e-05	1.68032e-05	1.55286e-06	3.02159e-06	2.31884e-05	1.56203e-05	4.00831e-05	5.99026e-06	4.83513e-06	6.49902e-05	4.09182e-06	1.50023e-05	2.1619e-05
f__Flavobacteriaceae;g__Weeksella	2.74267e-05	3.73744e-05	2.11888e-05	6.16279e-05	4.86129e-05	3.04582e-05	1.82246e-05	4.16741e-05	4.65708e-05	8.5511e-06	2.33789e-06	2.35868e-05	2.25535e-05	1.55253e-05	1.35674e-05	1.76837e-05	2.64866e-05	2.80748e-05	2.0931e-05	6.49901e-05	1.47669e-05	4.92346e-05	2.82089e-05	2.12705e-05
f__Phycisphaeraceae;g__Phycisphaera	3.25064e-05	6.10263e-06	2.00745e-05	1.46194e-05	1.93669e-05	3.87998e-05	1.49012e-05	2.4131e-05	3.24505e-05	1.60623e-05	2.7153e-05	1.99571e-05	2.66924e-05	3.18911e-05	3.40285e-05	2.17381e-05	5.0712e-06	6.49359e-05	1.00735e-05	3.3586e-05	9.55959e-06	1.30097e-05	3.36302e-05	4.97224e-05
f__Beijerinckiaceae;g__Methyloferula	2.25414e-05	1.01303e-05	2.70179e-06	1.26475e-06	3.61987e-06	5.52284e-06	9.54222e-06	6.46973e-06	6.39395e-06	6.63692e-07	0	7.40058e-06	2.03918e-06	3.31664e-06	0	1.36679e-05	9.59105e-06	1.04678e-05	6.47897e-05	1.68178e-06	1.41413e-05	5.24443e-07	3.87807e-06	6.44869e-06
f__Promicromonosporaceae;g__Xylanimonas	2.19762e-06	3.49455e-06	3.4244e-06	1.8495e-06	2.05187e-06	2.38966e-06	2.32598e-06	7.22596e-06	5.84191e-06	2.74425e-06	1.81422e-06	2.28543e-06	1.00724e-07	2.89297e-06	0	1.3838e-05	9.91374e-06	6.51664e-06	9.42781e-06	1.04579e-06	1.29166e-05	6.47438e-05	1.44885e-06	2.12441e-06
f__Desulfurellaceae;g__Desulfurella	0	0	0	0	0	2.24507e-07	0	5.81099e-08	0	6.45831e-05	7.08451e-08	2.34551e-07	1.47626e-07	0	3.84797e-07	6.87812e-07	0	0	0	0	0	1.55699e-06	0	7.90547e-08
f__Helicobacteraceae;g__Thiovulum	5.4635e-06	2.62363e-06	3.5148e-06	8.30465e-06	1.53177e-06	6.45211e-05	3.82404e-06	3.27138e-06	3.21398e-06	5.01226e-06	1.97424e-06	1.50352e-06	8.42e-06	1.64118e-06	7.56682e-06	4.34047e-06	8.75683e-06	1.38686e-06	5.26241e-07	4.77324e-07	1.96401e-06	1.98019e-05	8.65018e-06	7.72659e-06
f__Unclassified;g__Crocosphaera	3.6839e-06	7.69881e-06	4.44565e-06	4.04816e-05	1.89323e-05	4.45045e-06	1.87134e-05	4.71146e-05	6.44471e-05	4.13509e-06	5.54009e-07	1.32457e-05	1.1612e-05	1.36593e-06	3.19261e-06	9.17739e-06	1.63466e-05	1.51118e-06	1.94989e-06	4.68718e-06	5.63751e-06	3.95163e-05	3.83429e-06	1.48479e-05
f__Cyclobacteriaceae;g__Mariniradius	4.85722e-06	3.88698e-06	1.04715e-05	2.19263e-05	1.82076e-05	1.33759e-05	7.9191e-06	9.13996e-06	9.63611e-06	2.56843e-06	6.60962e-07	1.49227e-05	5.51516e-06	2.25211e-05	2.45647e-05	1.99393e-06	1.21411e-06	6.44198e-05	1.22786e-06	2.48286e-05	4.30107e-06	6.39273e-05	1.15889e-05	9.50967e-06
f__Dictyoglomaceae;g__Dictyoglomus	4.61229e-05	2.05164e-05	3.45781e-05	5.55966e-05	2.68665e-05	3.65592e-05	4.04249e-05	5.73911e-05	5.69376e-05	1.9705e-05	3.6939e-05	1.86005e-05	1.70349e-05	1.98744e-05	1.42762e-05	1.92223e-05	6.37693e-05	5.84093e-05	7.39076e-06	3.35098e-05	2.47227e-05	3.38496e-05	5.19913e-05	4.57582e-05
f__Alicyclobacillaceae;g__Kyrpidia	1.76044e-05	6.38993e-06	6.07755e-06	1.82402e-06	2.3513e-06	7.6967e-06	5.78471e-06	2.03585e-06	1.53247e-06	6.37119e-05	1.96576e-06	5.68155e-06	1.74379e-05	3.15348e-05	2.44146e-05	8.95326e-06	1.09857e-05	6.54845e-06	2.91061e-06	5.72702e-06	6.50646e-06	4.59751e-06	7.2867e-06	1.79924e-05
f__Halobacteroidaceae;g__Halobacteroides	4.79388e-05	1.03645e-05	2.936e-05	1.88454e-05	2.62561e-05	1.86659e-05	6.36909e-05	3.88011e-05	3.79176e-05	1.33282e-05	1.77125e-05	1.1498e-05	1.50619e-05	7.58829e-06	3.93146e-05	1.66111e-05	1.45107e-05	4.13968e-05	5.94197e-05	1.65126e-05	3.47127e-05	4.36978e-06	4.188e-05	2.03727e-05
f__Unclassified;g__Pseudanabaena	2.06776e-05	4.87016e-06	1.14765e-05	1.67632e-05	1.87723e-05	2.45131e-05	4.38403e-06	2.52111e-05	3.89244e-05	1.1537e-05	3.15704e-05	1.47769e-05	7.99991e-06	1.3081e-07	1.16601e-05	5.33281e-06	3.87112e-06	6.36823e-05	1.28744e-05	2.13552e-05	8.11207e-06	5.07872e-06	2.42349e-05	2.74761e-05
f__Flavobacteriaceae;g__Bizionia	2.2066e-08	1.08643e-05	3.88484e-07	7.89962e-07	3.48211e-05	8.46218e-06	0	5.56061e-07	4.23164e-07	1.88112e-05	1.4915e-05	6.33263e-05	3.23575e-06	2.30392e-08	2.95924e-06	1.31082e-08	2.14401e-08	1.59521e-07	1.80712e-06	4.51032e-05	0	6.87514e-07	1.39322e-07	1.2776e-07
f__Peptococcaceae;g__Pelotomaculum	2.65999e-05	3.74177e-05	2.86557e-05	1.52314e-05	3.86176e-05	5.26575e-05	1.06059e-05	2.69802e-05	3.75641e-05	1.55302e-05	2.33178e-05	3.46844e-05	6.31925e-05	6.54711e-06	7.0609e-06	4.77135e-05	3.87452e-05	3.69587e-05	1.81254e-05	2.94588e-05	4.02684e-05	6.86757e-06	2.98008e-05	4.41929e-05
f__Planctomycetaceae;g__Gemmata	4.02481e-05	1.24135e-05	4.18441e-05	1.38398e-05	1.88706e-05	4.75532e-05	2.23553e-05	2.21878e-05	2.71115e-05	1.9301e-05	3.0621e-05	1.72681e-05	2.34955e-05	2.8631e-05	3.69672e-05	4.47463e-05	3.50295e-06	6.2848e-05	2.235e-05	3.60172e-05	1.31851e-05	1.19631e-05	3.73238e-05	5.63823e-05
f__Cytophagaceae;g__Anditalea	1.10269e-05	7.33368e-06	6.78972e-06	4.8011e-05	1.90344e-05	1.32403e-05	1.61841e-05	4.00036e-05	3.80725e-05	1.66065e-05	7.14161e-06	1.39829e-05	2.06148e-05	3.16868e-06	4.94823e-05	5.69771e-06	1.5301e-05	4.25303e-05	1.38919e-06	2.40629e-05	3.9585e-06	6.25638e-05	1.19623e-05	1.77592e-05
f__Piscirickettsiaceae;g__Piscirickettsia	1.37788e-05	2.50739e-05	2.2738e-05	1.46922e-05	1.36782e-05	5.12531e-06	1.84739e-05	2.95361e-05	6.25497e-05	3.18198e-06	2.03428e-05	2.77353e-06	6.96856e-06	1.05082e-06	1.89007e-06	6.08545e-06	2.86679e-05	7.12429e-06	9.93069e-07	7.67576e-06	4.96395e-06	5.59345e-06	1.62825e-05	1.14913e-05
f__Flavobacteriaceae;g__Nonlabens	2.15602e-06	3.12978e-06	7.69909e-06	1.72699e-05	1.82226e-05	1.01236e-05	4.08576e-06	9.83064e-06	9.17837e-06	9.44505e-06	1.90392e-05	1.63494e-05	1.68554e-05	6.2155e-05	3.05602e-05	2.45256e-06	2.63546e-06	4.18388e-05	1.88402e-06	2.71459e-05	3.03701e-06	4.71831e-05	8.91861e-06	9.4393e-06
f__Sinobacteraceae;g__Nevskia	2.17718e-05	2.93912e-06	1.03777e-05	1.16391e-05	1.60288e-05	2.89232e-05	7.05728e-06	2.1123e-05	2.84302e-05	7.51384e-06	2.42981e-05	1.60777e-05	1.30806e-05	1.68026e-05	1.84113e-05	1.00334e-05	2.27195e-06	6.20711e-05	6.00091e-06	2.0443e-05	6.11884e-06	6.54875e-06	2.47127e-05	3.54236e-05
f__Chromatiaceae;g__Nitrosococcus	2.47807e-05	5.38887e-06	1.84976e-05	1.72292e-05	1.84214e-05	2.82373e-05	8.92589e-06	2.35542e-05	3.31556e-05	1.16268e-05	2.55378e-05	1.73526e-05	2.27095e-05	2.02792e-05	3.05488e-05	1.45885e-05	3.9103e-06	6.18619e-05	1.46967e-05	2.30948e-05	9.83758e-06	9.2265e-06	2.58715e-05	3.23181e-05
f__Coriobacteriaceae;g__Cryptobacterium	3.18486e-05	5.81573e-05	1.82137e-05	4.20376e-05	4.67873e-05	6.1067e-05	1.46698e-05	4.85755e-05	4.41255e-05	2.73164e-05	1.56986e-05	3.31008e-05	5.59626e-05	1.40321e-05	1.59705e-05	2.2085e-05	3.03612e-05	9.86599e-06	1.70527e-05	9.79732e-06	6.18612e-05	7.54238e-06	3.60776e-05	2.02018e-05
f__Rhizobiaceae;g__Rhizobium	1.6193e-05	2.32173e-05	3.19383e-05	3.24421e-05	2.20276e-05	1.68344e-05	1.3792e-05	6.1741e-05	5.64319e-05	2.0354e-05	2.07425e-05	2.26594e-05	2.09536e-05	6.60061e-06	1.03083e-05	2.44746e-05	5.2475e-05	1.93248e-05	9.97142e-06	1.72752e-05	4.00849e-05	3.48016e-05	2.81856e-05	2.34093e-05
f__Bacillaceae;g__Anoxybacillus	1.73359e-05	2.33695e-05	1.38652e-05	7.84231e-06	7.5428e-06	2.02198e-05	2.34146e-05	2.50854e-05	1.83474e-05	1.48234e-05	1.89562e-05	6.2113e-06	3.92388e-06	2.30726e-05	1.27812e-05	1.90138e-05	2.67854e-05	7.63261e-06	6.20684e-06	8.07918e-06	2.3932e-05	6.13088e-05	1.80955e-05	1.27147e-05
f__Actinomycetaceae;g__Actinomyces	2.26963e-05	3.13129e-05	2.90686e-05	2.70326e-05	1.92039e-05	2.41881e-05	3.54098e-05	2.21677e-05	2.59487e-05	1.80165e-05	2.78109e-05	2.31287e-05	1.34185e-05	2.54951e-05	2.05975e-05	2.21254e-05	5.56304e-05	2.01104e-05	1.6699e-05	6.09611e-05	2.51484e-05	1.30274e-05	3.5779e-05	2.61949e-05
f__Porphyromonadaceae;g__Coprobacter	4.86134e-06	3.93079e-06	7.92078e-06	4.69204e-05	1.43447e-05	1.25392e-05	1.58965e-05	1.01697e-05	7.75203e-06	1.4506e-05	1.49114e-05	1.3761e-05	1.77871e-05	6.09489e-05	3.51282e-05	1.66747e-06	1.1319e-05	4.72108e-05	6.98141e-06	1.99269e-05	1.15679e-05	5.15031e-05	1.22504e-05	1.73406e-05
f__Colwelliaceae;g__Colwellia	3.32468e-06	6.74231e-06	4.17763e-06	4.91359e-06	3.53094e-06	3.71524e-06	3.95069e-07	4.10758e-06	6.04713e-06	8.02114e-07	2.2844e-06	2.27197e-06	1.58902e-06	1.15841e-06	2.96442e-06	4.559e-06	7.50938e-07	5.01334e-06	2.80482e-06	3.74769e-06	5.88352e-07	6.09424e-05	1.53468e-06	5.24173e-06
f__Flavobacteriaceae;g__Psychroflexus	6.2559e-06	1.22585e-06	4.56607e-06	5.00422e-06	7.04516e-06	1.4664e-05	7.81326e-06	8.7613e-06	1.78566e-05	2.80189e-06	6.07066e-05	1.05329e-05	2.20815e-05	3.47665e-05	3.11949e-05	4.53383e-06	4.10213e-06	1.03321e-05	1.71837e-05	4.18056e-05	6.623e-06	1.03156e-05	7.64219e-06	9.70542e-06
f__Flavobacteriaceae;g__Mesoflavibacter	1.7577e-06	2.05808e-06	5.83001e-06	1.12434e-05	1.13985e-05	8.7116e-06	4.02066e-06	4.26997e-06	4.47044e-06	7.07443e-07	8.65503e-07	1.06058e-05	5.2988e-06	2.23418e-07	1.74468e-05	1.75218e-07	2.16243e-06	3.95029e-05	1.35916e-06	6.07018e-05	3.38931e-06	3.76155e-05	4.24095e-06	6.79111e-06
f__Micrococcaceae;g__Rothia	2.23016e-05	3.44363e-05	2.46854e-05	2.65668e-05	2.17909e-05	7.58052e-06	3.0652e-05	5.02205e-07	2.12843e-06	1.36206e-05	5.31117e-05	6.04368e-05	8.16938e-06	1.73617e-05	7.27427e-06	5.92528e-05	2.5501e-05	1.47625e-05	1.73771e-05	1.31143e-05	1.78601e-05	2.15555e-05	3.61506e-05	2.49881e-05
f__Carnobacteriaceae;g__Carnobacterium	2.72302e-05	3.27765e-05	2.7394e-05	1.77275e-05	2.96913e-05	3.23914e-05	1.09892e-05	4.62495e-05	3.52955e-05	1.47006e-05	2.22964e-05	6.03698e-05	5.89532e-05	1.30306e-05	2.21949e-05	4.05709e-05	2.01048e-05	1.7445e-05	5.32215e-05	1.90621e-05	4.50077e-05	4.32968e-05	2.98977e-05	2.71351e-05
f__Desulfohalobiaceae;g__Desulfovermiculus	1.86266e-05	2.91747e-06	1.14579e-05	1.00829e-05	1.67819e-05	2.24766e-05	4.26192e-06	2.25937e-05	3.19455e-05	7.16465e-06	3.06474e-05	1.38264e-05	6.56046e-06	8.94637e-08	1.19002e-05	3.91655e-06	1.74348e-06	6.03266e-05	3.78147e-06	1.92137e-05	5.96989e-06	4.33913e-06	2.18289e-05	2.50856e-05
f__Oceanospirillaceae;g__Oceanobacter	9.36585e-06	6.02657e-05	3.58584e-05	6.80768e-06	2.79985e-05	5.54646e-05	2.45482e-05	1.42452e-05	1.28602e-05	2.81216e-07	2.26747e-06	2.57325e-05	3.0096e-06	1.54981e-07	1.33883e-07	2.50609e-05	2.10246e-05	1.08208e-05	2.20245e-06	3.00585e-06	4.35779e-05	5.50042e-06	8.67202e-06	1.66621e-05
f__Propionibacteriaceae;g__Propionibacterium	3.12763e-06	2.0696e-05	1.08998e-05	1.69099e-06	1.03353e-05	4.57906e-06	2.54188e-06	2.10339e-06	2.54745e-06	3.98006e-06	1.02465e-06	1.95493e-06	8.44936e-06	1.95384e-06	7.9771e-06	8.1264e-06	1.59133e-05	3.51303e-06	6.27691e-06	1.73797e-06	1.35812e-05	6.01668e-05	7.48147e-06	1.58714e-05
f__Frankiaceae;g__Frankia	1.42901e-05	1.55923e-05	2.57724e-05	2.10482e-05	1.61574e-05	3.6739e-05	1.82277e-05	8.74685e-06	6.94298e-06	1.43478e-05	6.12963e-06	8.27667e-06	1.81942e-05	3.21525e-05	1.33681e-05	1.90829e-05	9.7278e-06	8.35912e-06	3.06273e-05	2.78022e-05	9.67974e-06	6.00459e-05	5.78015e-05	2.64624e-05
f__Flavobacteriaceae;g__Leeuwenhoekiella	2.22328e-05	3.88086e-05	2.48816e-05	2.89348e-05	5.25353e-05	3.44347e-05	1.8887e-05	4.413e-05	3.37778e-05	1.22865e-05	1.23711e-05	1.55212e-05	1.72833e-05	2.22294e-05	3.25423e-05	1.29188e-05	1.01776e-05	3.92008e-05	3.60583e-06	3.85166e-05	1.72583e-05	6.00123e-05	2.188e-05	2.66055e-05
f__Bacillaceae;g__Ornithinibacillus	2.99321e-06	1.02905e-06	8.6757e-07	1.28226e-06	1.0946e-07	1.54468e-07	3.77755e-07	4.85438e-06	6.55432e-06	0	0	0	1.71402e-07	0	9.38672e-07	1.26869e-06	2.14401e-06	2.40521e-06	0	1.33806e-06	1.84237e-06	5.92769e-05	4.7854e-06	3.1537e-06
f__Acidobacteriaceae;g__Acidobacterium	2.25413e-05	6.974e-06	1.73541e-05	2.03311e-05	1.56535e-05	2.07034e-05	8.82965e-06	2.23122e-05	2.58661e-05	5.45465e-05	2.32353e-05	2.19494e-05	1.74071e-05	3.72889e-05	1.97091e-05	9.27289e-06	1.45002e-05	5.9257e-05	1.09535e-05	2.05396e-05	1.65931e-05	1.3743e-05	2.42465e-05	2.65629e-05
f__Chlorobiaceae;g__Pelodictyon	2.2959e-05	1.81577e-05	1.97386e-05	2.27202e-05	1.81109e-05	1.72334e-05	2.17033e-05	3.52449e-05	5.92134e-05	9.56865e-06	3.4904e-05	1.31712e-05	1.11364e-05	6.4307e-06	9.50005e-06	1.4144e-05	4.38119e-05	3.8647e-05	2.50043e-06	1.98157e-05	1.81393e-05	8.07645e-06	2.65853e-05	2.24497e-05
f__Unclassified;g__Helcococcus	2.61285e-05	2.97706e-05	3.49087e-05	2.21337e-05	2.35715e-05	5.91407e-05	1.13018e-05	2.56305e-05	2.37507e-05	1.71466e-05	1.80274e-05	1.16244e-05	1.37978e-05	1.57283e-05	1.29035e-05	2.05864e-05	1.81241e-05	2.12907e-05	1.35538e-05	6.13723e-06	3.28068e-05	1.11219e-05	2.8858e-05	2.92666e-05
f__Actinomycetaceae;g__Actinobaculum	8.01574e-06	1.2501e-05	8.36732e-06	1.16119e-05	1.46374e-05	9.13213e-06	4.29712e-06	5.97894e-06	6.85233e-06	5.91112e-05	1.09339e-06	9.18394e-06	1.09889e-05	5.67241e-06	4.52106e-06	1.89876e-05	6.27925e-06	1.52128e-05	5.30542e-06	4.23681e-06	1.76859e-05	4.33671e-06	7.33616e-06	7.56918e-06
f__Syntrophomonadaceae;g__Syntrophothermus	2.34084e-05	2.40138e-05	1.78123e-05	1.09152e-05	2.30648e-05	1.02379e-05	9.96566e-06	2.08095e-05	2.17227e-05	1.87107e-05	1.04729e-05	2.38424e-05	2.00715e-05	4.885e-06	6.43268e-07	2.49711e-05	3.0703e-05	1.80709e-05	5.89626e-05	1.86986e-05	5.89607e-05	3.22524e-06	1.46649e-05	1.7976e-05
f__Thermoanaerobacteraceae;g__Ammonifex	1.94984e-05	8.06332e-06	1.30538e-05	1.09889e-05	2.22202e-05	2.3915e-05	1.52638e-05	4.66529e-05	4.85704e-05	1.04253e-05	2.93608e-05	1.40027e-05	8.52541e-06	7.72356e-06	8.37521e-06	1.64011e-05	1.14183e-05	5.87516e-05	4.00652e-06	2.66443e-05	9.45115e-06	6.25715e-06	2.08279e-05	2.32913e-05
f__Unclassified;g__Sulfurovum	1.17534e-05	2.63629e-06	5.97049e-06	9.33543e-06	1.27696e-05	1.84188e-05	1.63825e-05	4.5221e-06	1.7229e-05	2.68596e-06	9.21328e-06	3.82207e-06	5.87152e-05	2.27393e-05	5.39094e-05	1.03492e-05	1.57133e-06	8.40902e-06	5.98884e-06	1.52286e-05	7.85465e-06	1.05469e-05	1.39517e-05	1.52526e-05
f__Veillonellaceae;g__Centipeda	1.06138e-05	1.12912e-05	4.44155e-05	1.38155e-05	1.06274e-05	2.45489e-05	6.45978e-06	1.27585e-05	1.51309e-05	6.41591e-06	1.40879e-05	1.19948e-05	1.80696e-05	4.55411e-06	9.99006e-06	1.07057e-05	3.17671e-05	2.72871e-05	1.31354e-05	5.68702e-06	2.4826e-05	2.94275e-06	1.65323e-05	5.8661e-05
f__Bifidobacteriaceae;g__Gardnerella	3.28192e-05	4.11002e-05	3.14238e-05	2.93652e-05	3.72312e-05	4.41508e-05	5.85729e-05	3.66128e-05	5.08174e-05	3.00908e-05	2.08052e-05	3.79923e-05	2.97927e-05	5.31743e-05	3.58457e-05	3.26611e-05	1.61899e-05	3.30229e-05	3.46799e-05	4.06027e-05	2.57583e-05	3.05849e-05	3.37691e-05	2.24563e-05
f__Mimiviridae;g__Cafeteriavirus	4.57211e-06	1.08771e-05	2.00095e-05	9.20469e-07	3.67942e-05	2.50349e-05	2.01471e-05	3.04236e-06	2.30948e-05	3.5127e-05	2.64332e-05	3.41652e-05	9.57606e-09	1.62649e-06	5.34072e-08	2.55181e-06	5.08869e-06	0	1.96508e-05	4.71839e-05	2.5943e-05	4.7758e-05	5.83619e-05	4.36744e-05
f__Flavobacteriaceae;g__Gramella	5.95647e-06	5.52309e-06	1.37577e-05	2.75921e-05	2.58327e-05	1.59961e-05	2.04875e-05	2.77526e-05	3.2999e-05	6.86845e-06	1.05185e-05	3.87827e-05	3.90161e-05	4.51896e-05	4.11257e-05	6.29138e-06	5.99248e-06	4.55038e-05	7.50962e-06	3.95242e-05	1.01366e-05	5.79463e-05	1.93039e-05	1.16685e-05
f__Bradyrhizobiaceae;g__Afipia	2.08121e-05	4.55422e-06	1.085e-05	7.57245e-06	2.03213e-05	1.86498e-05	7.98416e-06	2.24651e-05	4.12993e-05	6.59467e-06	1.735e-05	1.40766e-05	1.66721e-05	2.23476e-05	1.33461e-05	5.50308e-06	3.66358e-06	5.7625e-05	4.8338e-06	2.17387e-05	7.33043e-06	5.45425e-06	2.12408e-05	2.58478e-05
f__Unclassified;g__Halothece	2.32327e-06	1.95784e-06	1.63363e-06	1.46713e-06	1.1728e-06	2.16212e-06	1.79238e-06	1.03776e-06	2.14958e-06	2.86346e-06	1.15549e-06	2.9126e-06	4.04866e-06	1.15267e-06	2.8798e-07	1.15915e-06	2.55978e-06	5.0537e-06	3.98771e-06	5.75588e-05	3.69776e-06	1.00853e-06	2.1509e-06	1.48306e-06
f__Sinobacteraceae;g__Hydrocarboniphaga	2.30653e-05	3.82666e-06	9.4172e-06	1.08821e-05	1.82776e-05	2.23154e-05	3.86385e-06	2.25058e-05	3.24515e-05	7.25131e-06	2.5297e-05	1.18956e-05	7.00989e-06	9.21566e-09	1.17829e-05	4.27879e-06	1.83074e-06	5.74715e-05	3.85173e-06	2.00623e-05	6.39375e-06	4.53609e-06	2.05183e-05	2.32758e-05
f__Myoviridae;g__Spounalikevirus	4.49211e-06	2.82657e-05	2.52286e-05	2.9797e-06	5.73567e-05	1.49045e-05	6.28912e-06	4.12745e-06	1.61111e-05	5.02314e-06	4.73332e-05	2.93703e-06	7.2854e-07	7.2657e-06	6.70982e-06	5.19027e-06	2.76059e-05	9.22538e-07	8.45098e-06	3.07341e-05	5.63716e-06	3.51528e-05	1.11838e-05	4.53682e-05
f__Desulfobulbaceae;g__Desulfofustis	2.35244e-05	3.85899e-06	1.50935e-05	1.03043e-05	1.33251e-05	1.83554e-05	8.82958e-06	1.8688e-05	2.63042e-05	8.01856e-06	1.93768e-05	1.77228e-05	1.95466e-05	3.47539e-05	1.91759e-05	7.99894e-06	3.75302e-06	5.72735e-05	8.52487e-06	2.06062e-05	7.88744e-06	6.3521e-06	2.08782e-05	3.10467e-05
f__Chlorobiaceae;g__Prosthecochloris	1.58104e-05	9.67224e-07	6.86194e-06	3.0925e-06	7.20455e-07	1.11442e-05	8.83264e-06	0	5.48095e-08	1.5682e-06	3.38294e-06	8.71796e-06	2.18146e-05	5.70141e-05	2.78988e-05	1.14992e-05	2.20397e-06	8.88903e-06	4.91471e-06	7.06745e-06	1.80139e-06	7.20633e-06	1.09786e-05	2.58257e-05
f__Micromonosporaceae;g__Salinispora	7.47323e-06	5.87437e-06	5.66014e-06	2.73936e-06	5.74554e-06	7.56843e-06	5.68414e-05	7.75859e-06	1.0202e-05	4.10645e-06	4.93175e-06	7.45434e-06	6.17188e-06	2.44466e-06	2.88755e-06	1.2014e-05	1.75895e-05	4.84962e-05	4.92539e-06	1.21023e-06	6.29749e-06	4.35538e-06	5.77406e-06	8.50392e-06
f__Unclassified;g__Planktothrix	1.81418e-05	1.17903e-05	1.87001e-05	1.472e-05	2.77509e-05	2.86953e-05	1.09113e-05	3.6849e-05	5.66578e-05	6.65537e-06	1.55893e-05	8.00755e-06	1.00554e-05	7.89075e-07	1.12758e-05	1.06271e-05	5.56673e-06	4.67106e-05	1.25312e-05	1.9583e-05	1.33074e-05	9.11453e-06	2.99627e-05	1.93873e-05
f__Lichtheimiaceae;g__Lichtheimia	2.16774e-05	1.34631e-05	1.95415e-05	6.7137e-06	1.4261e-05	1.7537e-05	1.8116e-05	2.07502e-05	4.86421e-05	4.21459e-05	1.43501e-05	2.46551e-05	5.65441e-05	2.70517e-05	4.66035e-07	1.33729e-05	2.12256e-05	5.73892e-06	4.70748e-06	6.29761e-06	4.33278e-06	1.16634e-05	2.25813e-05	1.05976e-05
f__Halanaerobiaceae;g__Halothermothrix	4.21848e-05	2.32982e-05	2.76363e-05	1.4863e-05	2.6e-05	4.21289e-05	1.87516e-05	3.88304e-05	4.82244e-05	1.5398e-05	2.40801e-05	2.72108e-05	3.58e-05	3.07257e-05	2.08164e-05	3.50962e-05	1.67829e-05	5.64491e-05	1.42746e-05	2.25407e-05	2.43944e-05	1.54956e-05	4.09198e-05	4.53276e-05
f__Unclassified;g__Candidatus Contendobacter	2.32515e-05	9.14832e-06	1.21114e-05	1.16583e-05	3.8923e-05	2.44693e-05	8.46029e-06	2.18012e-05	3.90583e-05	7.4585e-06	2.39756e-05	1.66062e-05	1.77915e-05	2.96626e-05	2.21144e-05	7.47915e-06	3.25924e-06	5.64109e-05	7.8925e-06	2.19879e-05	6.81366e-06	7.79669e-06	2.64912e-05	3.45751e-05
f__Ktedonobacteraceae;g__Ktedonobacter	3.32673e-05	2.54571e-05	1.28185e-05	1.56328e-05	2.41196e-05	2.96472e-05	1.64095e-05	1.84767e-05	1.68808e-05	1.16453e-05	9.33753e-06	8.0809e-06	8.38868e-06	4.94408e-06	1.19284e-05	2.72425e-05	2.48427e-05	1.65379e-05	4.17401e-05	8.21328e-06	5.6297e-05	8.14677e-06	1.7614e-05	1.677e-05
f__Thermococcaceae;g__Pyrococcus	4.59989e-06	5.60233e-05	8.6487e-06	3.83316e-07	5.12287e-06	1.40339e-05	3.4928e-07	9.11292e-06	1.35194e-05	3.87363e-06	3.25781e-06	5.29392e-07	2.01422e-07	8.0211e-07	0	4.1399e-06	3.97115e-07	7.47634e-07	1.75113e-06	2.66128e-07	2.05949e-06	2.75815e-07	4.35236e-06	7.13852e-06
f__Carnobacteriaceae;g__Atopococcus	1.01055e-05	1.00121e-05	6.41065e-06	4.34917e-06	1.37418e-05	1.1024e-05	1.00131e-06	2.31129e-06	3.32595e-06	5.57948e-05	2.33547e-06	1.65947e-06	3.64393e-06	1.58256e-06	1.80369e-07	3.95724e-06	1.48545e-05	3.97009e-06	2.63743e-06	1.18731e-06	8.0786e-06	3.68139e-06	1.00777e-05	7.90338e-06
f__Bogoriellaceae;g__Georgenia	0	0	0	0	0	0	0	0	0	5.56275e-05	7.31158e-08	0	0	2.20792e-08	0	0	0	0	0	0	0	0	0	0
f__Syntrophobacteraceae;g__Syntrophobacter	5.55799e-05	2.71049e-05	3.54832e-05	1.7912e-05	2.07907e-05	3.44876e-05	4.47778e-05	5.07874e-05	3.70692e-05	1.30074e-05	1.76294e-05	2.24441e-05	3.44632e-05	4.93637e-05	2.54506e-05	3.05956e-05	6.36187e-06	4.93487e-05	2.63435e-05	2.8447e-05	4.28224e-05	1.20799e-05	3.6314e-05	4.57928e-05
f__Comamonadaceae;g__Comamonas	3.49297e-05	2.04212e-05	3.51148e-05	1.36789e-05	3.73534e-05	4.92879e-05	5.27783e-05	3.55737e-05	3.40348e-05	2.03728e-05	3.01432e-05	2.07897e-05	8.87029e-06	3.21863e-06	1.67602e-05	2.40352e-05	4.54326e-05	4.81992e-05	6.75112e-06	5.53082e-05	1.74846e-05	1.65108e-05	4.26786e-05	3.37656e-05
f__Actinomycetaceae;g__Mobiluncus	3.13522e-05	2.99292e-05	3.78909e-05	1.87888e-05	4.06089e-05	3.37615e-05	1.61008e-05	1.62494e-05	2.9346e-05	5.03463e-06	1.23152e-05	1.11522e-05	1.22811e-05	1.15433e-05	5.10171e-06	1.72615e-05	4.13776e-05	5.49524e-05	1.40519e-05	1.12868e-05	3.56632e-05	6.96422e-06	3.14985e-05	2.93088e-05
f__Alcaligenaceae;g__Taylorella	4.00702e-06	9.39506e-06	6.76665e-06	2.77206e-06	6.12958e-06	1.22111e-05	1.66706e-05	1.11759e-05	6.11034e-06	1.17119e-05	6.56773e-06	1.74463e-05	1.94278e-05	5.49127e-05	2.86453e-05	2.31859e-05	6.86551e-06	1.13238e-05	2.56462e-06	2.80559e-05	9.06258e-06	1.06647e-05	1.69443e-05	2.7337e-06
f__Aerococcaceae;g__Facklamia	3.39676e-05	3.11014e-05	2.46629e-05	1.5184e-05	3.32122e-05	3.01075e-05	1.12454e-05	3.14172e-05	4.99043e-05	6.3012e-06	2.42669e-05	1.58272e-05	3.11134e-05	7.82138e-06	3.50941e-05	1.99415e-05	1.80956e-05	5.46323e-05	1.5975e-05	2.69408e-05	3.88137e-05	2.3054e-05	3.80197e-05	3.86658e-05
f__Unclassified;g__Epulopiscium	4.27145e-05	3.11673e-05	4.18368e-05	2.84787e-05	4.49028e-05	5.39375e-05	1.07934e-05	2.25387e-05	2.93239e-05	2.26721e-05	1.49468e-05	1.47619e-05	1.24893e-05	2.56123e-05	1.70538e-05	2.59877e-05	5.06871e-05	3.78194e-05	3.34916e-05	6.42213e-06	5.44925e-05	7.2437e-06	3.07575e-05	2.82026e-05
f__Cyclobacteriaceae;g__Indibacter	1.47504e-05	1.28334e-05	1.35114e-05	4.23681e-05	9.06712e-06	9.28662e-06	1.01703e-05	3.01045e-05	2.56755e-05	8.797e-06	6.55891e-06	5.34861e-05	1.67081e-05	1.49497e-05	1.50453e-05	1.91822e-05	3.54728e-05	3.89258e-05	1.16471e-05	5.41368e-05	4.40591e-05	3.84717e-05	1.96337e-05	1.57102e-05
f__Nocardioidaceae;g__Kribbella	2.90634e-05	5.40031e-05	1.53365e-05	3.658e-05	4.44732e-05	4.2276e-05	1.39525e-05	1.41475e-05	1.78941e-05	7.3584e-06	8.53429e-06	1.40763e-05	1.50361e-05	9.87334e-06	3.12814e-06	4.28684e-05	2.01606e-05	1.16005e-05	4.50052e-05	2.91179e-05	2.52249e-05	8.56818e-06	1.50766e-05	1.91519e-05
f__Coriobacteriaceae;g__Gordonibacter	2.62987e-05	5.3727e-05	4.04088e-05	3.60994e-05	4.23332e-05	4.44792e-05	3.67331e-05	2.0252e-05	3.02857e-05	1.25451e-05	9.11357e-06	2.59163e-05	1.80303e-05	1.89318e-05	1.40604e-05	2.56631e-05	3.24578e-05	2.54495e-05	9.48283e-06	5.99015e-06	4.31517e-05	4.14828e-06	2.56855e-05	1.90951e-05
f__Unclassified;g__Bryobacter	2.53815e-05	8.22918e-06	8.18489e-06	6.45933e-06	7.18587e-06	9.75596e-06	1.30515e-05	1.22313e-05	1.1838e-05	9.35269e-06	7.93767e-06	8.31803e-06	9.9568e-06	7.56115e-06	1.7819e-06	2.38276e-05	8.88077e-06	1.50579e-05	5.36604e-05	5.84362e-06	1.37551e-05	2.52542e-06	6.50711e-06	6.63555e-06
f__Flavobacteriaceae;g__Algibacter	9.36091e-07	3.4465e-05	1.5696e-05	8.23937e-06	3.59859e-06	3.69385e-06	1.22244e-05	2.3299e-05	1.57788e-05	1.42006e-05	1.33399e-05	2.42539e-05	7.14102e-06	5.36488e-05	2.94616e-05	1.8306e-05	6.66051e-06	1.64755e-05	7.92569e-07	2.26156e-05	9.63467e-06	1.93762e-05	3.40565e-06	6.98289e-06
f__Debaryomycetaceae;g__Candida	1.11943e-05	2.88505e-05	1.22774e-05	7.19263e-06	1.1921e-05	1.52078e-05	1.67822e-05	4.38721e-05	5.3571e-05	2.45017e-05	1.62569e-05	2.33118e-05	4.41649e-05	1.68284e-05	8.23656e-06	7.52889e-06	3.35992e-05	8.0332e-06	5.30099e-06	2.70664e-06	6.4264e-06	6.7378e-06	2.09273e-05	1.7986e-05
f__Coriobacteriaceae;g__Adlercreutzia	1.50346e-05	2.15602e-05	1.00656e-05	1.4026e-05	1.53045e-05	2.26901e-05	7.38164e-06	1.25483e-05	1.38067e-05	2.55767e-05	1.68643e-05	1.73256e-05	1.20998e-05	1.04185e-05	4.88951e-06	1.21123e-05	5.34217e-05	2.08577e-05	4.29962e-05	1.85345e-05	2.87196e-05	4.92006e-06	3.05288e-05	2.46898e-05
f__Halobacteriaceae;g__Halorubrum	1.28007e-05	2.57092e-05	2.93242e-05	1.83638e-06	1.29955e-05	1.65426e-05	1.01079e-05	8.49052e-06	6.63371e-06	5.31431e-05	2.07494e-06	3.35496e-06	4.33567e-06	4.07214e-07	5.58429e-06	2.91975e-05	1.65552e-05	1.2478e-05	7.4604e-07	2.21429e-06	1.52607e-05	3.87198e-06	1.16569e-05	4.09193e-05
f__Flavobacteriaceae;g__Zobellia	5.90577e-06	4.32175e-06	9.49553e-06	1.95637e-05	1.59655e-05	1.63939e-05	9.76052e-06	1.18804e-05	8.01853e-06	4.43612e-06	6.67956e-06	8.34164e-06	3.86694e-06	6.97357e-07	1.50286e-05	3.03869e-06	7.92984e-06	3.24954e-05	5.79065e-06	1.76736e-05	2.91112e-06	5.29497e-05	9.74291e-06	8.18941e-06
f__Alicyclobacillaceae;g__Tumebacillus	9.03962e-06	1.84556e-05	1.52555e-05	1.00106e-05	2.08123e-05	2.33255e-05	5.25843e-05	1.26283e-05	1.17372e-05	5.0114e-06	5.79565e-06	1.68943e-05	2.63097e-05	4.2802e-06	5.26881e-06	2.04654e-05	1.53986e-05	4.70239e-05	7.98349e-06	2.65763e-06	1.67475e-05	4.82316e-06	1.07951e-05	7.25532e-06
f__Unclassified;g__Cyanobacterium	1.59374e-06	3.23118e-06	8.14902e-06	2.96698e-06	1.20194e-06	6.95107e-07	3.42697e-06	2.64681e-07	5.95921e-07	0	1.18916e-07	0	1.75864e-05	7.55108e-06	2.57555e-06	9.31688e-07	1.83178e-08	1.51457e-07	2.4534e-06	5.25578e-05	1.42339e-05	6.23375e-07	1.53025e-06	1.24239e-06
f__Gordoniaceae;g__Gordonia	1.46673e-05	4.56122e-06	2.20042e-05	2.02982e-06	1.52129e-05	2.65044e-05	5.25348e-05	1.06945e-05	7.73356e-06	1.89769e-05	1.56507e-05	1.37568e-05	2.83744e-06	1.26404e-06	2.90966e-05	1.03951e-05	4.94103e-05	5.42612e-06	1.484e-06	2.20047e-05	1.02956e-05	9.92511e-06	2.56608e-05	2.87602e-06
f__Sphingomonadaceae;g__Sphingobium	2.2364e-05	1.56977e-05	1.75963e-05	3.01108e-06	2.91278e-05	2.39295e-05	1.07814e-05	2.96413e-06	2.91955e-06	8.21379e-06	1.98988e-05	1.34898e-05	8.46399e-06	1.80849e-06	1.20241e-05	7.83586e-06	1.44987e-05	5.23416e-05	3.99759e-06	2.46614e-05	1.06093e-05	8.01502e-06	2.22334e-05	3.3086e-05
f__Cunninghamellaceae;g__Absidia	1.59275e-05	1.71208e-05	1.39051e-05	4.90682e-06	1.90631e-05	1.76877e-05	1.4416e-05	1.64352e-05	3.85217e-05	3.79857e-05	1.64033e-05	2.67483e-05	5.21562e-05	2.0556e-05	4.13941e-07	8.30182e-06	1.74673e-05	4.10112e-06	3.60609e-06	3.77617e-06	3.71696e-06	5.17105e-06	2.38378e-05	1.03188e-05
f__Nectriaceae;g__Fusarium	1.40134e-05	2.59176e-05	1.65402e-05	2.5843e-05	4.75237e-05	2.29612e-05	1.58482e-05	1.9781e-05	3.53524e-05	2.2999e-05	1.00461e-05	1.9294e-05	5.20182e-05	1.21574e-05	4.93805e-06	1.59568e-05	1.90494e-05	1.37614e-05	1.71436e-05	9.82245e-06	1.53006e-05	7.48795e-06	2.01692e-05	1.97097e-05
f__Thermoproteaceae;g__Pyrobaculum	2.75787e-06	6.0866e-06	2.14245e-05	5.61751e-08	3.05995e-06	2.57383e-05	1.53281e-05	1.11245e-06	8.88589e-07	1.12278e-05	9.77762e-07	1.68899e-06	7.92259e-08	0	2.91864e-06	3.13757e-06	7.0504e-06	7.77479e-07	9.9313e-06	2.25843e-05	5.23337e-06	5.19932e-05	4.13762e-05	1.19088e-05
f__Francisellaceae;g__Francisella	8.14079e-06	4.4078e-06	9.58864e-06	2.42815e-06	5.72711e-06	1.73093e-06	5.17001e-05	6.82274e-06	5.88504e-06	1.968e-06	3.79248e-06	2.56902e-06	2.07727e-05	6.01206e-07	1.90569e-05	6.70666e-06	5.24084e-06	4.4562e-05	9.44818e-06	9.93791e-07	2.47657e-06	1.35948e-05	3.29874e-06	9.53327e-06
f__Unclassified;g__Finegoldia	2.69009e-05	2.87545e-05	3.4087e-05	1.56225e-05	2.57227e-05	4.76347e-05	2.55644e-05	3.35179e-05	3.75838e-05	1.59076e-05	5.16527e-05	1.35329e-05	1.12686e-05	6.95865e-06	4.63858e-05	3.8188e-05	4.25448e-05	1.63816e-05	4.99952e-05	5.00516e-05	3.91584e-05	4.12556e-05	3.34403e-05	5.01145e-05
f__Xanthomonadaceae;g__Xanthomonas	2.07031e-05	1.76976e-05	1.28855e-05	1.13773e-05	1.52927e-05	1.83774e-05	5.75493e-06	3.23254e-05	5.16413e-05	1.34033e-05	2.96941e-05	3.05535e-05	2.00553e-05	1.89586e-05	1.58637e-05	7.94202e-06	1.05503e-05	4.78842e-05	1.00669e-05	2.18972e-05	1.64701e-05	8.82152e-06	1.94705e-05	2.93692e-05
f__Thermaceae;g__Meiothermus	1.44004e-05	7.34864e-06	2.40423e-05	8.67136e-06	1.28559e-05	2.05059e-05	9.01167e-06	1.81695e-05	2.36362e-05	7.43731e-06	2.01703e-05	1.28741e-05	6.54875e-06	8.23821e-07	4.59735e-06	6.62003e-06	5.47396e-06	5.16238e-05	8.72246e-06	1.82486e-05	1.07116e-05	7.409e-06	1.631e-05	2.13635e-05
f__Thermococcaceae;g__Thermococcus	2.77347e-05	1.44515e-05	1.82665e-05	1.02811e-05	4.86453e-05	2.91323e-05	1.26441e-05	2.60442e-05	5.08325e-05	1.01416e-05	1.98227e-05	1.72755e-05	2.0724e-05	2.75697e-05	2.15066e-05	2.28746e-05	2.29389e-05	4.24221e-05	7.6094e-06	2.207e-05	1.74835e-05	1.32844e-05	3.18784e-05	3.86703e-05
f__Chromatiaceae;g__Thiohalocapsa	2.39342e-05	1.02456e-05	2.79837e-05	2.02484e-05	2.13157e-05	1.99381e-05	3.14827e-05	3.31391e-05	3.29691e-05	9.87828e-06	2.97636e-05	7.26099e-06	4.36446e-06	1.68017e-07	4.71687e-06	2.10434e-05	5.0679e-05	3.77799e-05	1.75138e-05	3.18509e-05	1.00956e-05	9.22528e-06	3.74859e-05	2.85984e-05
f__Flavobacteriaceae;g__Imtechella	6.91018e-06	1.42909e-06	8.46972e-06	1.40639e-05	1.17446e-05	1.31309e-05	6.43658e-06	4.46863e-06	4.76176e-06	1.90632e-06	8.67221e-07	1.12665e-05	7.59256e-06	1.37438e-05	1.72331e-05	4.08908e-06	8.385e-07	5.04274e-05	3.49812e-06	2.00501e-05	4.82423e-06	3.62451e-05	7.57434e-06	1.19819e-05
f__Hahellaceae;g__Endozoicomonas	3.09649e-05	1.6326e-05	1.48447e-05	1.22623e-05	1.9969e-05	2.64047e-05	1.30281e-05	2.11164e-05	2.50239e-05	5.12422e-06	1.34017e-05	1.17592e-05	7.2371e-06	4.9415e-07	1.56661e-05	3.27943e-05	1.1156e-05	4.60453e-05	5.03287e-05	2.01494e-05	1.76556e-05	1.18405e-05	2.16413e-05	2.54398e-05
f__Unclassified;g__Gloeocapsa	3.03193e-06	5.9959e-06	1.70616e-05	2.3685e-06	8.42608e-06	2.36305e-07	8.95481e-06	8.73457e-06	4.52387e-06	6.0737e-06	5.01142e-05	6.83387e-07	5.86887e-07	2.41286e-08	7.45597e-06	8.10527e-06	1.85447e-05	3.40402e-07	5.56588e-06	2.51625e-05	3.19439e-06	3.31454e-05	5.65966e-06	2.47689e-05
f__Moraxellaceae;g__Moraxella	1.31209e-05	6.57897e-06	1.25576e-05	1.30428e-05	2.40171e-05	1.04828e-05	6.7648e-06	8.18343e-06	6.79918e-06	1.48377e-05	2.00518e-06	1.15139e-05	2.09057e-05	1.12053e-05	3.47287e-05	1.22374e-05	1.56868e-06	2.87029e-05	5.00171e-05	3.43465e-05	7.50745e-06	3.5714e-05	8.91158e-06	8.22577e-06
f__Holophagaceae;g__Holophaga	8.29383e-06	4.94908e-05	2.87363e-05	9.2604e-06	3.3198e-05	2.07611e-05	2.01297e-05	1.9381e-05	2.79376e-05	1.34391e-06	3.89415e-06	1.20189e-05	5.2774e-06	1.03956e-05	2.79832e-05	1.90204e-05	1.6869e-05	1.13101e-05	5.55628e-06	8.11897e-06	3.34494e-05	8.26057e-06	1.27719e-05	1.34531e-05
f__Sporolactobacillaceae;g__Tuberibacillus	3.60309e-05	3.38962e-05	1.73749e-05	4.08821e-06	1.1785e-05	2.56464e-05	1.32838e-05	1.44131e-05	1.30669e-05	8.13146e-06	8.66612e-07	2.81024e-06	1.09661e-05	4.93851e-05	1.20068e-06	2.42591e-05	2.38571e-05	1.47643e-05	8.73964e-06	3.74825e-06	3.97897e-05	2.59668e-06	1.18976e-05	1.06864e-05
f__Planococcaceae;g__Planomicrobium	2.15526e-05	3.18296e-05	2.32787e-05	1.69002e-05	2.11633e-05	2.4988e-05	8.37334e-06	1.8634e-05	1.73575e-05	1.00995e-05	8.85589e-06	2.18352e-05	2.2735e-05	2.79656e-06	5.24871e-06	2.46074e-05	1.63131e-05	1.29834e-05	1.53087e-05	1.56069e-05	4.92262e-05	6.12258e-06	2.08365e-05	2.02365e-05
f__Desulfobacteraceae;g__Desulfosarcina	3.33332e-05	3.44759e-06	1.60983e-05	8.50242e-06	1.54722e-05	2.6023e-05	1.46665e-05	1.72158e-05	2.67671e-05	9.29678e-06	1.38958e-05	2.13008e-05	2.10448e-05	4.44868e-05	2.65432e-05	1.7209e-05	2.91886e-06	4.91234e-05	8.13385e-06	1.91674e-05	9.17726e-06	1.02171e-05	2.74497e-05	4.1051e-05
f__Aspergillaceae;g__Penicillium	6.84706e-06	1.18304e-05	6.02171e-06	1.14414e-06	4.8059e-06	4.90836e-05	3.48696e-06	1.61326e-05	1.26919e-05	8.62564e-06	3.61131e-06	4.62639e-06	1.05416e-05	7.84815e-06	4.11644e-08	5.60442e-06	9.8056e-06	2.46113e-06	2.67452e-06	6.84831e-06	3.76373e-06	6.39892e-06	5.21586e-06	4.97707e-06
f__Unclassified;g__Terrimonas	1.67086e-06	1.81181e-06	4.81132e-06	1.1799e-05	9.76788e-06	9.70559e-06	9.86369e-06	7.50145e-06	5.75508e-06	6.70371e-07	3.58306e-07	1.88774e-05	4.0619e-06	4.69447e-05	1.8128e-05	1.79086e-06	5.6311e-06	3.38852e-05	2.38987e-06	3.73917e-05	2.91007e-06	4.85628e-05	8.20331e-06	8.60479e-06
f__Simkaniaceae;g__Simkania	4.18915e-06	1.05639e-05	1.7758e-05	2.66384e-05	2.67519e-05	1.93505e-05	6.17229e-06	6.03125e-06	7.84511e-06	4.57182e-06	1.77118e-06	1.7433e-05	4.52047e-06	6.55804e-06	1.30008e-05	6.86898e-06	2.18994e-05	3.80391e-05	1.7375e-05	1.96458e-05	1.78771e-05	4.84671e-05	2.27695e-05	9.7089e-06
f__Rhodospirillaceae;g__Rhodovibrio	1.32964e-05	2.6453e-06	7.8679e-06	9.09797e-06	1.22143e-05	1.87976e-05	4.40685e-06	2.13765e-05	2.88326e-05	5.35127e-06	1.8147e-05	1.18116e-05	5.44434e-06	0	9.51668e-06	4.90202e-06	1.0731e-06	4.81917e-05	3.51987e-06	2.14713e-05	5.974e-06	4.31108e-06	1.76272e-05	2.31541e-05
f__Nostocaceae;g__Nodularia	2.01527e-05	4.96462e-06	1.28166e-05	8.09545e-06	1.76609e-05	1.64164e-05	4.45626e-06	1.60036e-05	2.70548e-05	6.24138e-06	1.59492e-05	7.39115e-06	6.18571e-06	0	9.04019e-06	8.56269e-06	3.56616e-06	4.77033e-05	6.20766e-06	2.07376e-05	1.59914e-05	4.03253e-06	2.19413e-05	1.73789e-05
f__Acidobacteriaceae;g__Candidatus Koribacter	2.74603e-05	1.13105e-05	1.55422e-05	9.6083e-06	3.48422e-05	2.55678e-05	7.96713e-06	2.23007e-05	4.71436e-05	1.1538e-05	1.80638e-05	1.60187e-05	1.6908e-05	1.77954e-05	1.25878e-05	1.64553e-05	1.43108e-05	4.77011e-05	8.84321e-06	2.19002e-05	1.38855e-05	9.23937e-06	2.7122e-05	2.79392e-05
f__Halobacteriaceae;g__Natrialba	9.93874e-07	1.90016e-07	1.90011e-06	3.37579e-07	1.05658e-07	7.50127e-06	5.15635e-07	1.85173e-06	1.46931e-06	3.69806e-07	2.96682e-06	4.76742e-05	1.20174e-06	2.03642e-06	1.39219e-07	9.27623e-08	9.20654e-07	3.63988e-08	8.14452e-06	2.16696e-07	1.64387e-06	3.52073e-08	7.92667e-08	2.32684e-08
f__Leptospiraceae;g__Leptonema	2.46126e-05	6.93936e-06	1.16887e-05	1.00971e-05	1.67593e-05	2.20691e-05	1.01897e-05	1.76617e-05	2.82895e-05	7.34493e-06	1.94483e-05	1.56954e-05	2.26555e-05	3.33441e-05	1.66559e-05	1.054e-05	8.42993e-06	4.72498e-05	6.62539e-06	2.22875e-05	1.14459e-05	7.02281e-06	2.22642e-05	3.03562e-05
f__Anaplasmataceae;g__Wolbachia	5.71805e-06	5.51051e-06	3.15181e-05	5.88961e-06	1.44203e-06	2.34137e-05	1.35779e-05	4.94539e-07	3.23077e-06	1.0058e-05	6.36518e-07	3.43893e-06	4.00736e-06	7.65412e-07	0	9.95843e-08	6.28982e-06	6.43681e-06	8.79188e-06	1.77389e-05	4.79933e-06	4.70652e-05	3.4779e-05	1.09241e-05
f__Enterobacteriaceae;g__Proteus	1.51342e-05	1.94296e-06	3.62611e-06	5.89166e-07	1.94908e-06	1.24011e-06	1.35378e-05	1.20011e-05	5.24446e-06	7.42001e-06	2.91946e-05	1.30381e-06	7.39216e-06	4.65796e-06	1.65401e-05	9.61518e-06	6.36555e-07	1.98235e-06	4.69419e-05	2.55932e-07	6.19965e-06	4.13442e-06	5.40691e-07	1.94565e-06
f__Glomerellaceae;g__Colletotrichum	1.51508e-05	1.39439e-05	1.2537e-05	5.21918e-06	1.57997e-05	2.38923e-05	1.16756e-05	1.23918e-05	2.85052e-05	2.89463e-05	1.34667e-05	2.15538e-05	4.64618e-05	1.6644e-05	3.92452e-06	1.09901e-05	1.34448e-05	7.77858e-06	1.29403e-05	3.53715e-06	1.15549e-05	4.48443e-06	2.5724e-05	2.07274e-05
f__Ustilaginaceae;g__Pseudozyma	3.49569e-06	6.06866e-06	2.02089e-05	9.51216e-07	3.56123e-06	2.2105e-05	1.13848e-05	2.29101e-06	8.58092e-06	1.50343e-05	3.16795e-06	7.24243e-06	9.58582e-06	5.20019e-06	8.51435e-08	1.89742e-06	6.70787e-06	5.74456e-07	9.15537e-06	1.80857e-05	5.35541e-06	4.64087e-05	3.61783e-05	9.98208e-06
f__Thermotogaceae;g__Marinitoga	1.67469e-05	1.59961e-05	2.86539e-05	1.51682e-05	3.24072e-05	2.67196e-05	3.63991e-05	1.968e-05	2.79826e-05	1.39998e-05	1.90517e-05	1.78451e-05	5.63401e-06	8.46281e-07	1.00341e-05	8.52062e-06	3.58965e-06	4.63696e-05	2.38283e-05	2.86937e-05	6.74719e-06	6.36253e-06	2.28887e-05	2.10528e-05
f__Thermodesulfobiaceae;g__Coprothermobacter	3.3573e-05	1.96887e-05	1.79164e-05	1.22765e-05	2.22687e-05	2.5951e-05	1.35996e-05	2.59036e-05	3.12584e-05	1.21608e-05	1.41936e-05	1.19831e-05	1.55313e-05	5.55532e-06	9.17201e-06	3.16186e-05	1.91594e-05	4.62583e-05	7.82595e-06	1.71805e-05	2.29389e-05	5.10992e-06	2.18937e-05	2.21467e-05
f__Rhodothermaceae;g__Salinibacter	1.24675e-05	1.43612e-06	7.03006e-06	1.49009e-05	0	9.66423e-06	6.20232e-06	1.34148e-05	1.81316e-05	8.72841e-06	4.57281e-06	7.61561e-06	1.76474e-05	2.10613e-05	4.62287e-05	8.42001e-06	9.751e-06	2.99774e-05	1.6192e-06	8.21526e-08	5.49996e-06	3.29735e-06	1.60323e-05	1.62785e-05
f__Methanosaetaceae;g__Methanosaeta	2.1788e-05	8.79603e-06	2.17119e-05	3.27314e-05	1.34771e-05	2.10211e-05	1.7272e-05	4.279e-05	4.61718e-05	1.13296e-05	1.30044e-05	9.18512e-06	2.01111e-05	2.7281e-05	1.89845e-05	2.4571e-05	1.18552e-05	3.45087e-05	9.17614e-06	1.7343e-05	6.95702e-06	5.2202e-06	1.77753e-05	3.56406e-05
f__Plectosphaerellaceae;g__Verticillium	1.44612e-05	2.72467e-06	4.05971e-06	9.31253e-07	4.48579e-06	2.9271e-06	1.68139e-06	2.8546e-06	5.12299e-06	4.44603e-06	1.35479e-06	2.45483e-06	4.53142e-06	2.07441e-06	0	8.66456e-06	1.79987e-06	3.46378e-06	4.59989e-05	6.8801e-07	5.34937e-07	1.38763e-06	2.96239e-06	1.59978e-06
f__Unclassified;g__Caldithrix	2.64124e-05	1.74875e-05	2.3208e-05	1.15565e-05	3.24458e-05	4.20931e-05	1.52045e-05	2.24307e-05	3.22659e-05	1.22493e-05	1.71642e-05	2.12843e-05	2.17961e-05	2.43742e-05	2.07896e-05	2.29229e-05	1.12068e-05	4.55303e-05	1.42501e-05	1.65331e-05	8.74403e-06	1.56755e-05	3.69542e-05	4.2522e-05
f__Carnobacteriaceae;g__Granulicatella	7.29033e-08	1.06353e-07	0	1.43009e-06	1.92649e-07	1.88547e-07	4.45364e-07	3.0563e-06	8.2734e-06	1.95805e-06	2.91371e-06	5.01098e-07	7.22644e-06	2.27261e-06	9.99979e-06	2.34644e-06	2.76222e-06	1.6868e-06	1.10507e-05	4.53393e-05	2.52055e-06	1.86702e-07	3.03474e-07	7.03194e-08
f__Legionellaceae;g__Legionella	1.21891e-05	2.48956e-06	7.49712e-06	4.51996e-06	1.88559e-06	3.89189e-05	4.39767e-06	8.90739e-06	9.43093e-06	6.66344e-06	5.07934e-06	1.06232e-05	1.43475e-05	2.14248e-06	1.47356e-05	1.69626e-05	1.19943e-05	4.02427e-06	4.75269e-06	8.39373e-06	1.63062e-06	2.75523e-05	1.16666e-05	4.51907e-05
f__Sphaerobacteraceae;g__Sphaerobacter	2.70745e-05	1.7825e-05	1.34099e-05	8.99064e-06	1.50295e-05	2.17769e-05	1.59248e-05	1.6801e-05	1.9443e-05	5.01447e-06	1.30893e-05	1.47703e-05	1.92026e-05	3.33369e-05	1.70804e-05	1.17829e-05	8.00979e-06	4.51108e-05	1.10198e-05	1.45442e-05	1.72391e-05	7.26257e-06	1.97022e-05	3.03683e-05
f__Methylococcaceae;g__Methylosarcina	9.18805e-06	1.77544e-06	8.0361e-07	5.77013e-07	2.02185e-06	3.70503e-06	4.82929e-07	6.44512e-07	8.9089e-07	6.60038e-07	0	1.47518e-07	4.71583e-08	0	0	8.15269e-06	7.87736e-07	6.29255e-06	4.48737e-05	1.03669e-07	2.04142e-06	4.39782e-07	5.01155e-06	2.52536e-07
f__Candidatus Brocadiaceae;g__Candidatus Kuenenia	1.4918e-05	7.04995e-06	1.34356e-05	1.71599e-05	2.15236e-05	2.2691e-05	1.09792e-05	4.98443e-06	4.61705e-06	2.88146e-06	3.70023e-06	1.77043e-05	1.65052e-05	3.42981e-05	2.5988e-05	1.42036e-05	3.16867e-06	4.45952e-05	1.93625e-05	2.07829e-05	5.98869e-06	4.48542e-05	1.25314e-05	2.39924e-05
f__Methanosarcinaceae;g__Methanohalobium	5.5522e-06	3.49771e-06	3.37807e-06	4.1786e-05	2.92132e-06	1.5143e-06	8.92642e-06	4.48217e-05	3.46213e-05	3.73727e-06	1.86985e-07	4.81491e-07	8.24729e-06	7.24632e-07	2.23435e-06	3.63075e-06	1.37035e-05	2.01451e-06	2.06584e-07	7.20923e-06	2.8078e-06	2.03092e-05	1.71008e-06	1.11887e-05
f__Pasteurellaceae;g__Mannheimia	1.1365e-05	4.10097e-06	8.19048e-06	1.00792e-05	1.42832e-05	1.14449e-05	3.56613e-06	1.4608e-05	2.06441e-05	1.22368e-05	1.44351e-05	7.48863e-06	9.70313e-06	1.96521e-06	2.21515e-05	3.3967e-06	2.80652e-06	4.47191e-05	2.71572e-06	1.14567e-05	4.34936e-06	5.13709e-06	1.56814e-05	1.19339e-05
f__Pseudonocardiaceae;g__Actinomycetospora	9.53942e-06	7.64429e-07	8.43141e-07	0	9.89321e-07	1.91856e-07	0	1.15387e-06	4.82026e-07	8.37727e-08	0	0	0	0	0	8.77262e-06	3.2447e-07	2.16654e-06	4.47077e-05	1.87198e-07	4.09098e-07	0	1.3666e-07	4.45879e-07
f__Archaeoglobaceae;g__Archaeoglobus	7.24082e-06	4.46999e-05	2.26755e-05	1.31146e-06	4.16665e-05	2.55813e-05	3.14832e-05	2.78167e-05	2.24616e-05	4.24796e-06	6.12315e-06	8.24734e-06	7.99838e-06	1.06071e-05	4.11644e-08	8.43095e-06	5.85368e-06	4.03113e-06	1.29074e-06	3.89298e-06	9.77249e-06	1.61985e-06	7.52256e-06	8.23412e-06
f__Thermoanaerobacteraceae;g__Desulfovirgula	1.5522e-05	2.97119e-06	5.40189e-06	4.0195e-06	1.81034e-06	4.55944e-06	8.71056e-06	6.65465e-06	5.88428e-06	3.079e-06	4.96838e-06	8.24603e-06	2.02798e-05	4.46144e-05	1.1983e-05	2.42232e-05	9.75333e-06	9.26901e-06	6.36491e-06	1.73994e-06	5.74066e-06	8.64066e-06	8.00729e-06	1.82858e-05
f__Alteromonadaceae;g__Microbulbifer	1.4713e-05	2.69167e-06	8.79733e-06	1.15417e-05	1.27501e-05	1.90894e-05	4.64825e-06	1.62205e-05	2.74227e-05	4.94448e-06	1.64782e-05	8.64776e-06	6.14362e-06	6.95829e-07	1.06144e-05	9.33063e-06	2.60173e-06	4.46143e-05	3.50086e-06	1.80606e-05	5.09279e-06	5.15842e-06	2.01519e-05	2.13093e-05
f__Sphingobacteriaceae;g__Mucilaginibacter	2.23282e-05	1.80796e-05	1.6896e-05	3.54768e-05	3.04651e-05	3.8367e-05	7.32289e-06	2.35043e-05	2.57136e-05	1.56908e-05	3.5441e-05	2.42597e-05	1.05699e-05	1.38064e-05	4.45779e-05	3.41352e-05	1.426e-05	4.42722e-05	2.99921e-05	3.18721e-05	4.27158e-05	1.43337e-05	2.59134e-05	3.39919e-05
f__Planococcaceae;g__Kurthia	1.85689e-05	6.83928e-06	9.6171e-06	9.64514e-06	1.63585e-05	2.47252e-05	8.02282e-06	1.60766e-05	2.50903e-05	6.91987e-06	1.82999e-05	1.68618e-05	2.20105e-05	1.91099e-05	2.65939e-05	1.685e-05	1.35718e-05	4.45774e-05	1.03151e-05	1.5639e-05	1.12417e-05	7.21827e-06	2.08127e-05	2.75797e-05
f__Catenulisporaceae;g__Catenulispora	9.63286e-06	6.67524e-07	1.06249e-06	0	1.105e-06	1.95457e-07	0	1.05682e-06	6.84832e-07	1.0973e-07	0	1.45858e-08	2.75409e-08	0	0	7.66696e-06	3.27937e-07	2.04205e-06	4.4478e-05	1.21087e-07	2.17549e-07	0	9.94466e-08	5.01443e-07
f__Thermotogaceae;g__Kosmotoga	2.62895e-05	3.06503e-05	2.55813e-05	4.55463e-06	1.28628e-05	1.69793e-05	1.71026e-05	1.30209e-05	1.06256e-05	2.62971e-06	6.67531e-06	8.25531e-06	4.1004e-06	1.58443e-06	8.75e-07	4.10706e-05	1.41507e-05	1.96723e-05	4.42285e-05	5.84202e-06	1.85961e-05	5.44314e-06	1.17406e-05	1.31717e-05
f__Veillonellaceae;g__Negativicoccus	1.7594e-05	5.59788e-06	9.73029e-06	2.53738e-05	1.05475e-05	2.24235e-05	3.86858e-06	3.38779e-05	4.36995e-05	8.62338e-06	1.3926e-05	6.92985e-06	1.46545e-05	1.70922e-05	1.49476e-05	1.38265e-05	1.10111e-05	3.44142e-05	1.35361e-05	1.33386e-05	1.28907e-05	6.9343e-06	1.13494e-05	1.34969e-05
f__Bradyrhizobiaceae;g__Bradyrhizobium	3.66457e-05	2.22809e-05	3.34351e-05	1.87716e-05	2.02265e-05	3.85482e-05	1.67261e-05	2.60861e-05	3.37464e-05	1.92853e-05	1.96055e-05	2.78072e-05	2.01731e-05	5.21399e-06	1.82009e-05	2.31978e-05	9.23151e-06	4.35357e-05	1.55265e-05	3.3018e-05	1.89915e-05	1.75115e-05	3.26644e-05	3.17576e-05
f__Syntrophaceae;g__Desulfomonile	1.27285e-05	4.13975e-06	8.08547e-06	6.84049e-06	1.85257e-05	1.82413e-05	4.04939e-06	1.52324e-05	2.0897e-05	6.21951e-06	2.01709e-05	1.04924e-05	9.73755e-06	2.29241e-05	8.17269e-06	1.18647e-05	1.75231e-05	4.32243e-05	2.26292e-06	1.50347e-05	1.69393e-05	4.89114e-06	1.60014e-05	1.64698e-05
f__Micrococcaceae;g__Arthrobacter	1.62404e-05	2.99831e-05	8.5953e-06	2.62229e-06	5.33877e-06	1.05769e-05	1.19746e-05	1.7565e-05	4.31808e-05	2.46038e-06	1.16475e-06	3.54044e-06	1.23444e-06	9.46295e-06	1.45966e-06	1.56654e-05	1.80351e-05	7.1265e-06	2.41651e-06	1.16906e-06	3.62104e-06	8.3282e-06	6.36702e-06	1.06177e-05
f__Planococcaceae;g__Bhargavaea	1.17368e-05	2.9214e-05	2.09324e-05	4.66647e-06	1.3179e-05	1.58413e-05	1.80242e-05	1.76961e-05	1.52599e-05	2.29838e-06	9.83489e-06	8.76651e-06	1.37277e-05	2.95464e-06	7.7611e-08	4.31335e-05	2.71545e-05	1.313e-05	5.96533e-06	1.31287e-05	3.86512e-05	2.80313e-06	1.33383e-05	1.12156e-05
f__Rhodospirillaceae;g__Magnetospirillum	2.54248e-05	3.49111e-06	9.37858e-06	8.46211e-06	1.91666e-05	2.90994e-05	1.33868e-05	2.68195e-05	3.0418e-05	4.80856e-06	1.79342e-05	1.01738e-05	3.58329e-06	2.15678e-07	1.14746e-05	7.66401e-06	7.23763e-06	4.30963e-05	2.46546e-06	1.21596e-05	7.08485e-06	1.53564e-05	1.30303e-05	1.86752e-05
f__Rhodospirillaceae;g__Thalassospira	4.29392e-05	4.70273e-06	1.07766e-05	6.32931e-06	1.30181e-05	2.83164e-05	6.65162e-06	1.59387e-05	2.33731e-05	8.08513e-06	1.87505e-05	1.27545e-05	1.30891e-05	3.31763e-06	1.71589e-05	6.69617e-06	1.92694e-06	3.62259e-05	3.00891e-06	1.68065e-05	4.25708e-06	1.00874e-05	1.50947e-05	1.84153e-05
f__Sphingobacteriaceae;g__Olivibacter	9.16093e-06	5.34056e-06	1.91542e-05	1.64421e-05	1.40714e-05	9.23852e-06	8.94017e-06	1.2601e-05	1.06529e-05	6.11409e-06	2.957e-05	2.02477e-05	4.28111e-05	3.82898e-05	3.10205e-05	7.6237e-06	4.37414e-06	3.88124e-05	2.46089e-06	2.30533e-05	4.93237e-06	3.68457e-05	1.41698e-05	6.20541e-06
f__Staphylococcaceae;g__Salinicoccus	4.27879e-05	2.27753e-05	1.67699e-05	1.51017e-05	2.54034e-05	1.80348e-05	4.92203e-06	1.42254e-05	1.71736e-05	1.36215e-05	1.65593e-05	4.08518e-06	7.0608e-06	2.7247e-06	5.70205e-06	1.51914e-05	1.53088e-05	6.0347e-06	6.14397e-06	6.50134e-06	9.33456e-06	1.1295e-05	3.09453e-05	1.24581e-05
f__Hydrogenothermaceae;g__Persephonella	1.01839e-05	6.40795e-06	1.26217e-05	1.66861e-05	1.49381e-05	1.25812e-05	8.91458e-06	9.05695e-06	6.57199e-06	4.74541e-06	1.5409e-05	1.07972e-05	4.07564e-06	9.99178e-08	4.27824e-05	2.39788e-06	9.19027e-08	3.08192e-05	7.06021e-06	1.59626e-05	2.845e-06	4.10227e-05	9.19655e-06	5.79505e-06
f__Microascaceae;g__Scedosporium	1.22229e-05	8.8027e-06	1.27371e-05	7.67522e-06	1.22464e-05	1.42447e-05	8.90355e-06	1.19037e-05	2.55629e-05	2.45743e-05	1.6367e-05	1.80024e-05	4.26231e-05	1.54243e-05	5.71541e-06	1.40357e-05	1.3917e-05	1.16429e-05	2.91337e-06	3.29815e-06	4.9208e-06	3.87471e-06	1.47707e-05	9.0917e-06
f__Desulfobacteraceae;g__Desulfatiglans	1.94043e-05	4.64061e-06	1.00371e-05	9.26718e-06	1.04465e-05	1.64679e-05	8.20851e-06	1.35868e-05	2.05478e-05	4.49424e-06	1.2674e-05	1.50258e-05	2.18487e-05	4.25479e-05	1.84211e-05	9.22406e-06	1.83994e-05	3.58461e-05	5.03483e-06	1.02337e-05	8.88552e-06	6.58859e-06	1.99085e-05	2.90469e-05
f__Xanthomonadaceae;g__Rudaea	1.54877e-05	2.543e-06	1.01846e-05	4.91842e-06	1.24698e-05	1.7335e-05	3.85087e-06	1.20474e-05	1.72449e-05	4.86762e-06	1.46772e-05	9.0645e-06	4.17861e-06	0	7.18378e-06	1.22545e-05	3.18009e-06	4.25331e-05	2.95176e-06	1.9438e-05	5.94615e-06	4.82991e-06	1.50025e-05	1.95328e-05
f__Carnobacteriaceae;g__Lacticigenium	2.50474e-05	8.8451e-06	1.28847e-05	1.21245e-05	8.6624e-06	6.7175e-06	2.08187e-05	1.65085e-05	1.10969e-05	1.19231e-05	1.99383e-05	3.07172e-06	3.62514e-06	2.37003e-06	3.02341e-06	1.89666e-05	4.25016e-05	7.85018e-06	6.8246e-06	3.62046e-05	1.06236e-05	9.24886e-06	2.24416e-05	1.6668e-05
f__Alcaligenaceae;g__Bordetella	1.96926e-05	1.38458e-05	1.15057e-05	8.16711e-06	1.36018e-05	3.34503e-05	1.05882e-05	1.20162e-05	1.82181e-05	7.15804e-06	1.02105e-05	1.22618e-05	2.07453e-05	8.89569e-06	1.70526e-05	2.00695e-05	2.24361e-05	1.31977e-05	1.16588e-05	5.52292e-06	4.23756e-05	2.88493e-05	2.48596e-05	3.0955e-05
f__Alteromonadaceae;g__Marinimicrobium	2.0801e-07	1.76896e-07	1.18403e-05	0	4.62355e-08	4.23695e-05	4.04482e-05	9.90474e-07	1.12666e-06	1.23051e-05	1.02772e-07	1.1599e-05	2.86743e-07	2.63258e-06	7.16212e-08	1.65484e-06	1.16553e-06	2.69731e-06	0	1.40738e-06	7.86245e-08	1.26604e-07	2.80873e-06	6.76923e-07
f__Paenibacillaceae;g__Thermobacillus	1.66051e-05	2.04993e-05	1.74638e-05	2.0029e-05	2.45718e-05	1.00291e-05	1.91873e-05	2.76348e-05	2.75746e-05	2.36326e-05	1.46252e-05	5.04929e-06	6.48238e-06	5.96275e-06	8.89871e-06	4.22599e-05	4.14164e-05	2.35577e-05	1.71999e-05	5.34749e-06	2.85436e-05	1.32814e-05	2.74696e-05	1.20333e-05
f__Pseudoalteromonadaceae;g__Pseudoalteromonas	2.04501e-05	1.06157e-05	2.38099e-05	1.20134e-05	1.28248e-05	2.64289e-05	1.08397e-05	3.21565e-05	3.55864e-05	6.80252e-06	7.47871e-06	9.37359e-06	1.9036e-05	2.96026e-05	1.87176e-05	1.80634e-05	6.58849e-06	2.48261e-05	1.2547e-05	4.20256e-05	1.49501e-05	3.22501e-05	1.42777e-05	2.25407e-05
f__Planococcaceae;g__Ureibacillus	2.24924e-05	3.06393e-05	2.06069e-05	4.19234e-05	2.84902e-05	4.13558e-05	1.40991e-05	4.03206e-05	4.14101e-05	1.68843e-05	1.09796e-05	2.30358e-05	2.87558e-05	1.00816e-05	3.0322e-05	1.36667e-05	2.37568e-05	1.48066e-05	4.34778e-06	6.88755e-06	1.55618e-05	2.37913e-05	1.9648e-05	2.23093e-05
f__Sphingomonadaceae;g__Novosphingobium	1.17281e-05	2.83986e-05	1.36649e-05	7.74562e-06	8.24288e-06	7.2824e-06	2.15579e-06	2.04643e-05	2.23747e-05	1.10737e-05	4.77549e-06	2.35518e-05	1.37593e-05	4.15878e-05	7.30253e-06	1.94991e-05	9.91495e-06	8.87968e-06	9.28652e-06	1.17042e-05	2.49448e-05	3.80855e-06	1.51853e-05	1.06401e-05
f__Microbacteriaceae;g__Leucobacter	1.511e-05	2.01517e-06	1.06265e-05	9.13966e-06	1.01554e-05	1.78524e-05	6.8938e-06	1.48464e-05	2.17119e-05	5.43952e-06	1.84963e-05	1.04325e-05	2.01702e-05	1.83795e-05	1.2262e-05	5.28766e-06	4.90683e-06	4.1575e-05	6.19849e-06	1.27704e-05	5.67142e-06	4.95196e-06	1.73714e-05	2.21174e-05
f__Orbiliaceae;g__Dactylellina	1.33702e-05	1.10711e-05	1.97681e-05	1.23416e-05	2.59979e-05	2.59351e-05	2.16488e-05	1.70891e-05	1.42644e-05	1.10248e-05	1.47105e-05	1.45164e-05	1.51877e-05	2.13216e-06	6.71928e-08	9.02453e-06	4.09295e-05	6.00167e-06	1.23981e-06	1.68702e-05	6.18274e-06	7.40421e-06	2.86439e-05	4.15559e-05
f__Rhodocyclaceae;g__Thauera	1.78191e-05	1.58521e-05	1.45659e-05	7.48323e-06	1.85794e-05	2.0253e-05	1.25798e-05	1.87385e-05	1.99134e-05	6.4158e-06	1.73317e-05	1.4286e-05	1.02722e-05	1.40116e-05	1.58788e-05	9.86466e-06	6.86117e-06	4.14876e-05	2.95211e-06	1.52293e-05	1.7666e-05	6.00833e-06	2.49967e-05	2.65376e-05
f__Beijerinckiaceae;g__Methylocapsa	1.02265e-05	1.80023e-06	5.00435e-06	8.07764e-06	1.11977e-05	1.42323e-05	2.2688e-06	1.3743e-05	1.76582e-05	3.74841e-06	1.24754e-05	6.60846e-06	3.78799e-06	0	6.35012e-06	3.54707e-06	2.60189e-06	4.14656e-05	3.22917e-06	1.43685e-05	3.45845e-06	2.50676e-06	1.30266e-05	1.59893e-05
f__Synergistaceae;g__Aminomonas	2.88816e-05	3.90747e-06	1.25309e-05	9.30282e-06	1.00752e-05	2.22342e-05	7.71741e-06	1.53203e-05	1.99456e-05	1.04385e-05	1.5724e-05	2.17711e-05	1.96601e-05	3.0348e-05	3.41405e-05	1.1765e-05	6.76975e-06	4.1357e-05	7.41833e-06	1.55333e-05	5.22474e-06	7.40828e-06	1.81071e-05	3.06194e-05
f__Ectothiorhodospiraceae;g__Nitrococcus	0	6.8267e-06	2.52729e-07	0	2.22809e-05	6.10679e-06	0	8.55727e-07	1.63613e-06	2.18378e-06	4.77326e-07	1.42117e-06	9.58378e-07	1.11108e-07	7.59793e-07	0	2.21534e-08	0	0	0	1.02487e-06	4.13166e-05	8.58944e-06	1.99261e-07
f__Methylococcaceae;g__Methylococcus	1.81518e-05	1.51703e-05	1.32133e-05	7.98715e-06	1.85914e-05	1.78621e-05	1.01814e-05	1.6883e-05	2.20953e-05	8.25498e-06	1.46939e-05	1.33301e-05	1.11068e-05	1.31077e-05	1.1953e-05	1.54651e-05	7.88106e-06	4.12982e-05	3.91507e-06	1.53018e-05	1.28552e-05	4.46652e-06	1.72081e-05	2.30418e-05
f__Rhodocyclaceae;g__Aromatoleum	1.27803e-05	1.92099e-06	7.33776e-06	7.40244e-06	1.36151e-05	1.42602e-05	2.8785e-06	1.65562e-05	2.39408e-05	4.85624e-06	1.62516e-05	9.9468e-06	4.46684e-06	0	7.29998e-06	3.36376e-06	1.26662e-06	4.12753e-05	2.42339e-06	1.83602e-05	4.85427e-06	3.61552e-06	1.45967e-05	1.77121e-05
f__Desulfobulbaceae;g__Desulfurivibrio	2.13955e-05	3.2931e-06	8.10548e-06	5.16257e-06	1.05322e-05	1.53475e-05	2.96244e-06	1.23743e-05	1.84612e-05	3.923e-06	1.391e-05	1.00503e-05	4.93948e-06	0	8.65035e-06	1.29017e-05	3.44619e-06	3.76381e-05	4.09299e-05	1.66825e-05	3.93208e-06	2.52015e-06	1.44308e-05	1.61741e-05
f__Aeromonadaceae;g__Aeromonas	1.51985e-05	4.10586e-06	9.79392e-06	1.27787e-05	1.64869e-05	1.90789e-05	5.98291e-06	1.53842e-05	2.30066e-05	1.08091e-05	1.33729e-05	1.36529e-05	1.5004e-05	1.82597e-05	1.65121e-05	6.35749e-06	1.01168e-05	3.60498e-05	6.39303e-06	1.21959e-05	8.15507e-06	1.51741e-05	1.61578e-05	4.0805e-05
f__Sphingomonadaceae;g__Sphingomonas	3.40224e-05	5.3726e-06	1.02038e-05	9.36358e-06	1.08062e-05	2.47536e-05	1.33061e-05	1.52287e-05	1.86885e-05	1.28208e-05	2.41794e-05	2.00384e-05	2.54244e-05	3.44501e-05	1.96422e-05	1.44909e-05	1.12153e-05	4.05175e-05	5.85593e-06	1.64858e-05	7.7545e-06	1.45516e-05	2.03938e-05	2.89522e-05
f__Methylococcaceae;g__Methylobacter	1.08454e-05	6.41226e-06	1.18271e-05	3.95873e-05	4.55552e-06	9.30389e-06	5.43398e-06	1.47964e-05	2.11476e-05	7.04143e-06	3.5735e-06	4.043e-05	1.86335e-05	3.57057e-05	1.3784e-05	1.02992e-05	1.53763e-06	5.21448e-06	8.65693e-06	2.0732e-05	7.40542e-06	8.56478e-06	1.5067e-05	1.626e-05
f__Succinivibrionaceae;g__Anaerobiospirillum	1.15025e-05	2.50541e-06	1.09633e-05	1.14035e-05	1.21965e-05	1.87899e-05	3.68979e-06	1.91241e-05	2.63846e-05	6.38946e-06	1.89261e-05	1.07388e-05	4.03997e-05	8.96504e-06	2.41659e-05	6.31835e-06	4.12481e-06	3.97984e-05	9.02345e-06	1.36733e-05	6.1058e-06	5.17082e-06	1.83141e-05	1.98185e-05
f__Leptospiraceae;g__Turneriella	1.46813e-05	5.28097e-06	1.48053e-05	5.23857e-06	1.83266e-05	4.03313e-05	3.13314e-06	1.07969e-05	1.4495e-05	3.11471e-06	1.10386e-05	7.71506e-06	3.13381e-06	2.96436e-06	4.72274e-06	4.04446e-06	8.5599e-06	2.91134e-05	3.30254e-06	1.04416e-05	3.32872e-06	8.19162e-06	1.53781e-05	2.37468e-05
f__Beutenbergiaceae;g__Beutenbergia	1.51814e-05	9.62533e-06	1.53873e-05	1.11913e-05	1.24862e-05	3.03525e-05	6.52105e-06	1.54557e-05	1.76652e-05	5.90463e-06	1.46894e-05	1.24408e-05	9.57958e-06	1.62311e-06	5.39286e-06	1.35713e-05	1.85658e-05	4.01871e-05	1.22837e-05	1.43364e-05	2.03601e-05	9.40051e-06	1.6887e-05	1.6792e-05
f__Solirubrobacteraceae;g__Solirubrobacter	9.87459e-06	7.32136e-06	1.87774e-05	3.53371e-06	2.90418e-06	3.58489e-06	2.99233e-06	9.81436e-07	1.46254e-06	9.41486e-07	3.35484e-06	3.10589e-06	3.97143e-05	1.53745e-05	1.03308e-05	9.98978e-06	1.22441e-05	4.74582e-06	8.81555e-06	4.58566e-06	3.64409e-06	2.54768e-06	9.06454e-06	8.15263e-06
f__Veillonellaceae;g__Anaeroglobus	1.4211e-05	4.84203e-06	9.52466e-06	2.48294e-05	1.11523e-05	2.02217e-05	6.19452e-06	1.32979e-05	2.2861e-05	2.7184e-06	1.50443e-06	2.33535e-05	2.23885e-06	3.82318e-06	8.26814e-08	4.26677e-06	8.43003e-06	4.97931e-06	1.21652e-05	1.73492e-06	9.52788e-06	1.79966e-06	3.96924e-05	1.16027e-06
f__Chromatiaceae;g__Thioflavicoccus	1.04486e-05	3.85346e-06	9.9119e-06	6.81428e-06	1.34909e-05	1.34679e-05	3.61436e-06	1.55111e-05	2.05927e-05	4.46818e-06	1.26246e-05	5.63703e-06	4.51201e-06	5.99018e-08	7.05718e-06	4.84155e-06	1.32891e-06	3.96489e-05	3.21458e-06	1.4347e-05	4.05152e-06	4.14105e-06	1.36797e-05	1.44087e-05
f__Unclassified;g__Trichosporon	1.30125e-05	1.07917e-05	1.19121e-05	4.11681e-06	1.004e-05	1.33924e-05	1.08593e-05	1.04433e-05	2.90546e-05	2.24081e-05	1.08699e-05	1.86322e-05	3.94296e-05	2.71502e-05	4.21891e-06	6.97048e-06	1.43711e-05	4.14641e-06	4.3013e-06	3.12774e-06	3.90791e-06	4.86635e-06	1.49618e-05	1.11071e-05
f__Methylophilaceae;g__Methylophilus	1.37016e-05	3.15402e-06	8.28426e-06	7.80345e-06	1.1182e-05	8.31174e-06	3.26933e-06	1.29477e-05	1.82492e-05	2.6158e-06	1.05134e-05	7.55253e-06	6.53462e-06	0	5.60265e-06	6.49983e-06	1.47657e-06	3.9386e-05	3.1778e-06	1.9423e-05	3.99241e-06	5.55847e-06	1.99507e-05	2.16926e-05
f__Saccharomycetaceae;g__Kluyveromyces	9.89237e-06	8.40493e-06	1.3853e-05	5.01776e-06	7.94068e-06	1.04555e-05	1.01092e-05	1.12757e-05	2.4533e-05	1.85479e-05	1.67525e-05	1.53016e-05	3.91588e-05	1.50218e-05	4.39501e-06	9.85474e-06	1.58775e-05	2.65133e-06	1.31722e-05	3.51608e-06	9.8592e-06	7.11122e-06	1.68251e-05	9.7145e-06
f__Ectothiorhodospiraceae;g__Thioalkalivibrio	2.86511e-05	1.22962e-05	2.12543e-05	1.45811e-05	1.85475e-05	2.56205e-05	1.2793e-05	1.92057e-05	2.72371e-05	3.10339e-05	3.40893e-05	2.42574e-05	2.78767e-05	3.91016e-05	3.49466e-05	2.27121e-05	1.10793e-05	3.75816e-05	3.67095e-06	2.10429e-05	1.40856e-05	1.42516e-05	2.3984e-05	2.73647e-05
f__Unclassified;g__Wallemia	1.47701e-05	3.1057e-05	1.45236e-05	2.70604e-06	1.1121e-05	1.87538e-05	2.05269e-05	1.56104e-05	3.88649e-05	2.8737e-05	1.3734e-05	1.62607e-05	3.83506e-05	1.84733e-05	8.72309e-08	8.5937e-06	1.73303e-05	4.45348e-06	2.93587e-06	2.63306e-06	3.46565e-06	4.87994e-06	1.69043e-05	9.31479e-06
f__Nautiliaceae;g__Caminibacter	3.72842e-06	5.8277e-06	2.84851e-06	3.05197e-05	4.78245e-06	4.94902e-06	1.14948e-05	3.88158e-05	3.27765e-05	5.46675e-06	9.3931e-07	1.00051e-06	1.77719e-05	1.60526e-06	5.29102e-06	4.78653e-06	1.39775e-05	2.99997e-07	6.04886e-06	4.91553e-06	1.41399e-05	2.50743e-05	1.85196e-06	1.03569e-05
f__Unclassified;g__Candidatus Accumulibacter	1.22588e-05	4.37877e-06	9.65597e-06	5.99368e-06	1.12957e-05	1.46161e-05	5.42545e-06	1.353e-05	1.98727e-05	5.0412e-06	1.16327e-05	3.86832e-05	1.12136e-05	1.13324e-05	1.2876e-05	5.64617e-06	1.24978e-06	2.9467e-05	2.79073e-06	1.31559e-05	4.96412e-06	2.30489e-05	1.22891e-05	1.6889e-05
f__Cytophagaceae;g__Microscilla	7.01359e-06	1.00681e-05	8.02581e-06	1.2071e-05	3.7021e-05	3.36717e-05	6.16536e-06	1.40497e-05	1.66923e-05	2.77546e-06	6.36105e-06	1.38088e-05	3.091e-05	2.9757e-07	3.13973e-05	4.92465e-06	5.14766e-06	3.86379e-05	8.05613e-06	2.01889e-05	6.10418e-06	3.31375e-05	1.42312e-05	9.12985e-06
f__Cytophagaceae;g__Leadbetterella	4.0001e-06	1.55518e-06	4.16274e-06	2.05916e-06	4.97865e-06	1.3396e-06	3.14225e-06	1.07371e-06	1.77445e-06	2.11392e-06	3.32779e-05	4.19573e-06	8.53212e-06	3.85636e-05	1.99967e-05	2.77019e-06	1.37233e-06	2.22281e-06	3.2561e-06	7.20967e-07	1.01573e-06	8.11133e-06	2.14522e-06	5.22278e-06
f__Prochlorococcaceae;g__Prochlorococcus	1.6041e-05	3.05681e-06	1.30971e-05	6.30931e-06	1.23063e-05	1.74724e-05	7.30973e-06	1.51968e-05	2.38131e-05	8.00228e-06	2.36284e-05	1.22395e-05	1.0058e-05	3.27629e-06	1.22588e-05	5.38061e-06	1.69622e-06	3.83926e-05	3.95953e-06	1.28718e-05	5.73882e-06	2.65652e-06	1.59961e-05	1.61547e-05
f__Bradyrhizobiaceae;g__Nitrobacter	5.268e-06	3.20457e-05	1.39042e-05	9.6565e-06	3.83067e-05	9.43714e-06	1.11604e-05	3.25766e-05	2.14905e-05	3.9838e-06	6.75239e-06	4.38301e-06	4.47553e-06	6.2825e-06	3.27108e-06	9.52066e-06	1.3094e-05	1.21313e-05	1.36098e-06	1.51105e-05	2.49802e-05	2.67722e-05	1.27264e-05	6.01779e-06
f__Enterobacteriaceae;g__Pluralibacter	6.99032e-07	8.35007e-07	2.01598e-06	6.96541e-08	2.37573e-06	2.01842e-06	8.38226e-08	1.48384e-06	2.37713e-06	2.57209e-06	1.19173e-06	1.28818e-06	2.07817e-07	7.52165e-06	5.01705e-06	3.09182e-06	1.40014e-06	1.79843e-06	7.93298e-06	3.82849e-05	3.90313e-07	1.63249e-07	1.60258e-06	4.25985e-06
f__Saccharomycetaceae;g__Kazachstania	2.42882e-06	2.31942e-06	3.56592e-06	6.98081e-07	8.92279e-06	4.6733e-06	3.80577e-05	3.66569e-06	7.74796e-06	9.87553e-06	3.42293e-06	4.3462e-06	9.30376e-06	5.75795e-06	1.60347e-06	1.59582e-06	3.43282e-06	1.42723e-06	1.26661e-06	6.24204e-07	2.53035e-05	1.31118e-06	3.81888e-06	3.64963e-06
f__Alteromonadaceae;g__Marinobacterium	2.5502e-05	4.49459e-06	9.6419e-06	7.4913e-06	1.38981e-05	1.50622e-05	7.21947e-06	1.68504e-05	2.70425e-05	1.20125e-05	1.90086e-05	1.28906e-05	1.69032e-05	1.45941e-05	1.68162e-05	9.08053e-06	2.50862e-06	3.79578e-05	3.63499e-06	1.16432e-05	4.25558e-06	7.05897e-06	1.66796e-05	2.64174e-05
f__Unclassified;g__Reinekea	3.96057e-06	1.63586e-06	7.04401e-06	1.97461e-05	1.3957e-05	1.29576e-05	3.70672e-06	4.81328e-06	5.17639e-06	5.32437e-07	2.1188e-06	7.8067e-06	1.42835e-06	0	1.11991e-05	8.57023e-07	9.66374e-07	3.78926e-05	3.64691e-06	1.80862e-05	3.41617e-06	3.77822e-05	6.18927e-06	5.88646e-06
f__Nostocaceae;g__Nostoc	1.96786e-05	5.10005e-06	1.6104e-05	1.19093e-05	1.43494e-05	2.53387e-05	7.73361e-06	1.49824e-05	2.14317e-05	6.00538e-06	1.5354e-05	1.08082e-05	1.0838e-05	1.77354e-05	3.45595e-05	8.70098e-06	4.18259e-06	3.78619e-05	4.15968e-06	1.79036e-05	6.42205e-06	1.54767e-05	1.91683e-05	2.60314e-05
f__Unclassified;g__Gracilimonas	2.1132e-05	9.38526e-06	8.80318e-06	6.77011e-06	1.29272e-05	1.41201e-05	4.5823e-06	1.72191e-05	2.4679e-05	4.63816e-06	1.38562e-05	8.74003e-06	4.62637e-06	7.23625e-07	6.55551e-06	7.10429e-06	6.17188e-06	3.77554e-05	1.34494e-05	2.53845e-05	2.72021e-05	4.84422e-06	1.80467e-05	1.78811e-05
f__Unclassified;g__Geminocystis	3.05184e-06	5.58535e-07	4.32736e-06	1.04867e-05	8.77512e-06	7.91336e-06	3.25811e-06	3.33599e-06	2.79241e-06	4.1024e-07	2.98588e-07	8.63335e-06	1.18217e-06	7.21331e-08	1.1093e-05	1.08873e-06	1.71521e-07	3.28966e-05	1.19608e-06	1.37928e-05	1.08642e-06	3.77326e-05	3.26009e-06	3.68073e-06
f__Flavobacteriaceae;g__Maribacter	1.3363e-06	4.50648e-06	1.3284e-05	3.77211e-05	1.03026e-05	7.98463e-06	6.05966e-06	1.51505e-05	1.79085e-05	2.76663e-06	5.11437e-06	3.73586e-05	6.06081e-06	1.84295e-05	3.84214e-06	3.11748e-06	3.45487e-06	4.06676e-06	4.57868e-06	7.35101e-06	8.85162e-06	2.62521e-06	6.62297e-06	7.40376e-06
f__Saccharomycetaceae;g__Naumovozyma	1.17168e-05	4.18522e-06	6.59541e-06	6.89624e-06	1.58009e-05	1.37208e-05	5.09671e-06	1.48676e-05	2.79488e-05	5.04983e-06	1.39108e-05	8.14508e-06	7.26007e-06	1.27998e-06	7.20299e-06	3.3187e-06	2.95297e-06	3.76581e-05	9.01296e-06	1.27658e-05	5.28842e-06	3.10453e-06	1.61145e-05	1.37619e-05
f__Bacillaceae;g__Fictibacillus	8.6136e-06	3.75709e-05	6.10517e-06	4.30087e-06	1.71122e-05	6.35836e-06	1.60398e-05	1.32407e-05	1.34707e-05	1.69931e-06	1.84414e-06	2.75222e-06	2.53051e-06	1.0034e-05	9.11419e-06	1.12763e-05	1.03966e-05	2.72522e-06	8.01341e-06	1.40195e-06	5.80483e-06	2.32357e-06	7.81558e-06	7.89657e-06
f__Dermacoccaceae;g__Kytococcus	0	0	0	8.42626e-07	0	0	1.08038e-07	0	0	0	0	0	0	0	0	0	0	0	0	8.70817e-07	0	3.7497e-05	0	5.30325e-07
f__Enterobacteriaceae;g__Pantoea	4.2722e-06	2.80933e-06	1.8866e-05	1.53068e-05	4.2963e-06	7.43843e-06	8.52104e-07	6.76287e-06	5.60667e-06	3.57711e-06	3.86183e-06	2.4478e-06	4.22798e-06	4.44423e-06	2.25281e-07	2.9652e-06	3.46195e-06	1.1054e-05	3.52548e-06	3.73574e-05	5.00223e-06	7.18243e-06	6.78168e-06	2.89058e-06
f__Thermotogaceae;g__Fervidobacterium	1.03446e-05	1.83324e-05	8.43859e-06	5.18743e-06	5.00462e-06	2.13536e-05	6.03546e-06	1.36753e-05	1.16103e-05	7.45269e-06	3.29701e-06	5.59315e-06	7.19706e-06	5.87203e-06	5.00142e-06	1.71001e-05	3.73089e-05	1.65828e-05	4.56794e-06	1.97492e-06	3.59013e-05	3.66343e-06	9.86555e-06	1.24363e-05
f__Tricholomataceae;g__Laccaria	2.86679e-06	6.04168e-06	2.00406e-05	2.02243e-07	1.91364e-06	2.19136e-05	1.16934e-05	1.84861e-06	3.83613e-06	1.11079e-05	1.80129e-06	3.30815e-06	5.54954e-06	2.09342e-06	9.83371e-08	1.57355e-06	8.53328e-06	6.65788e-07	7.96521e-06	1.97196e-05	5.1562e-06	3.72843e-05	3.65497e-05	7.73716e-06
f__Enterobacteriaceae;g__Cronobacter	1.60148e-05	2.84184e-06	7.92998e-06	7.89361e-06	1.20738e-05	3.72667e-05	4.14224e-06	1.52361e-05	2.38321e-05	7.25797e-06	1.76794e-05	8.64761e-06	1.0618e-05	2.17812e-06	5.28225e-06	4.40937e-06	4.23592e-06	3.50183e-05	3.0838e-06	1.42869e-05	5.31418e-06	3.6797e-06	2.07522e-05	1.48883e-05
f__Sinobacteraceae;g__Solimonas	5.71805e-06	5.39279e-06	3.45407e-06	7.79215e-07	2.73917e-06	3.53177e-06	1.42569e-06	2.76662e-07	1.02303e-06	9.61997e-07	3.25163e-06	2.98275e-05	3.72024e-05	6.88871e-07	3.82928e-06	7.51483e-06	2.46252e-06	4.52342e-07	4.41057e-06	2.4626e-06	1.80628e-06	1.73279e-06	2.62338e-07	7.72774e-07
f__Spiroplasmataceae;g__Spiroplasma	3.17471e-06	1.28355e-05	2.79167e-06	2.28748e-06	2.82293e-05	1.74886e-05	1.86008e-06	1.73564e-05	3.70739e-05	7.86767e-06	5.89814e-07	4.75743e-07	3.17144e-06	5.23671e-06	8.95542e-08	2.40266e-06	1.5983e-06	3.55023e-06	2.09308e-06	1.90391e-06	4.25753e-06	2.58756e-05	6.65465e-06	1.33269e-05
f__Oceanospirillaceae;g__Nitrincola	1.15942e-05	2.5499e-06	7.07729e-06	6.34958e-06	1.2424e-05	1.475e-05	2.69078e-06	1.90629e-05	2.85638e-05	6.09466e-06	1.33667e-05	7.66948e-06	5.46902e-06	2.16723e-06	4.99317e-06	2.13889e-06	1.30195e-06	3.70468e-05	2.78576e-06	1.35692e-05	4.42611e-06	2.71359e-06	1.38102e-05	1.60934e-05
f__Nitrospinaceae;g__Nitrospina	3.43739e-06	3.32161e-06	8.23473e-06	0	1.75792e-06	9.68363e-06	2.52631e-06	2.42682e-06	2.32019e-06	4.67959e-06	2.08682e-06	1.02214e-05	3.69502e-05	3.80592e-08	3.21548e-06	8.02497e-06	3.64224e-07	1.94938e-06	6.47737e-06	3.05997e-06	1.42849e-06	1.30347e-06	4.01726e-06	7.40229e-06
f__Xanthomonadaceae;g__Lysobacter	1.96788e-06	5.31248e-07	2.13152e-06	2.09634e-06	1.05068e-05	4.89374e-06	3.69335e-05	4.26801e-07	2.23834e-07	9.01223e-07	1.04059e-06	2.66847e-06	4.62408e-08	0	2.69987e-06	5.51656e-06	6.50722e-07	7.98655e-07	4.50743e-07	3.93127e-06	2.32486e-05	2.06574e-06	3.97394e-06	5.36311e-06
f__Neisseriaceae;g__Snodgrassella	7.71015e-06	2.18135e-05	5.70546e-06	5.73753e-06	7.87156e-06	1.1116e-05	3.69242e-05	2.38461e-05	1.48734e-05	9.32382e-06	3.11127e-06	1.60557e-05	4.8483e-06	8.62075e-06	3.77612e-06	1.1553e-05	1.50502e-05	1.84903e-05	5.7794e-06	1.29193e-05	2.77139e-05	2.23233e-06	9.7023e-06	6.71023e-06
f__Dipodascaceae;g__Yarrowia	1.01729e-05	7.66195e-06	1.08262e-05	2.43069e-06	9.31015e-06	1.01523e-05	1.21095e-05	1.3158e-05	2.06117e-05	2.00649e-05	1.00904e-05	1.60422e-05	3.69043e-05	1.43403e-05	2.14322e-07	6.6137e-06	1.48919e-05	2.90424e-06	2.23593e-06	2.76801e-06	2.45165e-06	4.04136e-06	1.23893e-05	5.35198e-06
f__Tectiviridae;g__Tectivirus	0	0	0	0	0	0	0	0	0	0	0	0	0	0	0	0	2.75361e-07	0	3.67831e-05	0	0	0	0	0
f__Thermoactinomycetaceae;g__Laceyella	1.15508e-05	8.44047e-06	8.56828e-06	1.15342e-05	1.95919e-05	1.5115e-05	4.22071e-06	1.59282e-05	2.17212e-05	3.5751e-06	1.30733e-05	8.10364e-06	3.77527e-06	2.15754e-07	4.86035e-06	2.27512e-06	3.94683e-06	3.6758e-05	8.83464e-06	1.66604e-05	5.60355e-06	4.47503e-06	1.42317e-05	1.81891e-05
f__Pseudeurotiaceae;g__Pseudogymnoascus	1.27735e-05	3.48242e-05	1.65172e-05	9.91758e-06	1.69628e-05	2.31375e-05	1.79449e-05	2.99425e-05	3.65908e-05	3.10727e-05	1.29558e-05	2.34256e-05	3.29675e-05	1.92451e-05	5.2016e-06	3.38601e-05	2.70077e-05	1.48461e-05	6.9837e-06	1.52917e-05	1.57751e-05	1.63677e-05	2.97274e-05	1.44082e-05
f__Syntrophaceae;g__Desulfobacca	1.83716e-05	3.00245e-06	1.19505e-05	7.83262e-06	9.95337e-06	1.54341e-05	7.40578e-06	1.18051e-05	1.87951e-05	7.49707e-06	1.13808e-05	1.28265e-05	2.23851e-05	3.43472e-05	1.64369e-05	9.49743e-06	2.03521e-06	3.65825e-05	5.51582e-06	1.17079e-05	5.99232e-06	7.9895e-06	1.83532e-05	2.32951e-05
f__Phyllobacteriaceae;g__Phyllobacterium	1.79279e-06	7.64499e-07	2.65728e-06	1.21813e-06	3.68581e-07	2.95734e-06	6.74868e-07	1.54031e-06	2.17211e-06	2.36381e-06	2.31246e-06	2.72443e-06	1.23723e-06	3.01971e-07	1.901e-06	5.76169e-07	1.79287e-06	1.38363e-06	8.63125e-07	4.67345e-07	2.29164e-06	3.65151e-05	1.37494e-06	1.26207e-06
f__Unclassified;g__Leptolyngbya	1.33361e-05	8.24519e-06	1.21327e-05	8.20036e-06	2.58293e-05	2.52463e-05	1.12132e-05	2.13123e-05	3.60502e-05	1.52335e-05	1.37798e-05	1.46356e-05	5.66171e-06	1.13704e-05	3.63992e-05	5.13135e-06	1.08288e-06	2.97869e-05	8.40661e-06	1.64694e-05	1.10958e-05	8.02559e-06	1.85171e-05	1.86671e-05
f__Unclassified;g__Coleofasciculus	6.50916e-06	6.22433e-06	5.90862e-06	3.66036e-06	8.04757e-06	3.63601e-05	1.62294e-06	1.13474e-05	1.60071e-05	2.93e-06	4.02106e-06	4.87564e-06	1.0433e-05	6.01485e-07	9.99818e-06	2.8977e-05	5.58278e-06	1.78878e-05	8.92095e-06	5.91554e-06	9.11215e-06	1.27338e-06	1.18348e-05	1.04961e-05
f__Methylothermaceae;g__Methylohalobius	1.20867e-05	3.50407e-06	1.01735e-05	6.24717e-06	9.6132e-06	1.64439e-05	3.71764e-06	1.43011e-05	1.87646e-05	4.95461e-06	1.65695e-05	8.08239e-06	4.16345e-06	0	8.43219e-06	7.92878e-06	8.64256e-07	3.63523e-05	4.13957e-06	1.4356e-05	4.59222e-06	3.46817e-06	1.41983e-05	1.6879e-05
f__Nitrospiraceae;g__Thermodesulfovibrio	2.08195e-05	1.08248e-05	2.20014e-05	1.00295e-05	1.57141e-05	3.18154e-05	1.01797e-05	1.66332e-05	2.75198e-05	2.31526e-05	2.27155e-05	1.84824e-05	2.84951e-05	9.58871e-06	2.90879e-05	1.92652e-05	1.43846e-05	3.63355e-05	9.8516e-06	2.43219e-05	5.90633e-06	1.25083e-05	2.6368e-05	3.39573e-05
f__Hyphomicrobiaceae;g__Devosia	1.78438e-05	3.19687e-06	5.71762e-06	3.62101e-06	1.20123e-05	1.58682e-05	4.3863e-06	5.97635e-06	1.49364e-05	4.29928e-06	2.43091e-06	5.44848e-06	8.32379e-06	2.07223e-05	3.62555e-05	6.79384e-06	3.18979e-06	7.36365e-06	1.82753e-05	1.80007e-05	1.03669e-05	7.56044e-06	1.12253e-05	1.05632e-05
f__Parachlamydiaceae;g__Parachlamydia	2.04471e-05	2.91764e-06	1.0339e-05	6.41873e-06	1.13461e-05	2.01222e-05	5.79973e-06	1.30715e-05	1.8231e-05	4.88526e-06	1.1564e-05	8.75246e-06	1.10007e-05	1.21395e-05	1.23423e-05	8.31311e-06	2.32064e-06	3.62158e-05	4.56844e-06	1.84093e-05	4.44217e-06	5.3353e-06	1.67163e-05	2.40892e-05
f__Flavobacteriaceae;g__Mesonia	1.15446e-06	2.17359e-06	4.72011e-06	1.3405e-05	1.05442e-05	7.7023e-06	4.76739e-06	4.70521e-06	4.57628e-06	3.1315e-07	1.0184e-07	1.09433e-05	2.55048e-06	0	1.34845e-05	7.13664e-06	1.79689e-07	3.23541e-05	3.20446e-06	2.07008e-05	2.32328e-06	3.6072e-05	5.8502e-06	4.22156e-06
f__Burkholderiaceae;g__Lautropia	1.41344e-05	2.60555e-06	8.1703e-06	5.8e-06	1.04537e-05	1.0637e-05	5.96621e-06	1.27239e-05	1.85334e-05	4.5984e-06	1.18655e-05	8.81108e-06	1.24339e-05	1.93596e-05	1.37062e-05	4.52462e-06	1.6154e-06	3.6071e-05	2.71987e-06	1.30021e-05	4.56968e-06	4.36333e-06	1.24824e-05	1.51432e-05
f__Xanthomonadaceae;g__Stenotrophomonas	1.13218e-05	3.82549e-06	8.68278e-06	5.73642e-06	8.45363e-06	2.13465e-05	4.24902e-06	2.1312e-05	1.80551e-05	3.52141e-06	1.26549e-05	7.86381e-06	6.51595e-06	9.32133e-07	1.88868e-05	1.97151e-05	2.51673e-05	3.60411e-05	3.07556e-06	1.6291e-05	2.39024e-05	1.1913e-05	1.61378e-05	1.93065e-05
f__Unclassified;g__Cyanothece	9.79611e-06	7.34906e-06	1.07003e-05	2.0994e-05	7.04697e-06	3.58142e-05	8.75568e-06	7.03654e-06	1.13188e-05	1.27594e-05	6.86142e-06	8.97023e-06	3.51371e-05	2.66512e-05	5.99571e-06	9.8893e-06	8.20872e-06	9.93939e-06	1.17191e-05	6.78052e-06	7.67744e-06	7.94304e-06	1.03093e-05	1.20993e-05
f__Pasteurellaceae;g__Histophilus	1.65151e-06	6.93014e-07	5.02585e-06	1.15161e-05	1.11678e-05	8.75045e-06	3.69336e-06	3.92499e-06	3.25292e-06	3.56936e-07	3.1073e-06	1.40108e-05	7.90854e-06	0	1.20825e-05	8.47102e-08	1.3431e-07	3.57205e-05	5.01835e-07	1.78459e-05	2.98158e-06	3.55707e-05	3.68895e-06	4.18909e-06
f__Verrucariaceae;g__Endocarpon	3.19552e-06	5.39231e-06	2.06215e-05	1.06746e-06	3.901e-06	1.00273e-05	3.25262e-06	5.67547e-06	1.01469e-05	1.07265e-05	3.60445e-06	3.56151e-05	9.23494e-06	4.05673e-06	2.96975e-07	3.70377e-06	9.55585e-06	6.23561e-06	1.14996e-06	1.08738e-07	2.37406e-06	1.14585e-06	7.78782e-06	3.19386e-05
f__Chromobacteriaceae;g__Chitinibacter	9.86579e-07	1.61625e-06	1.28397e-06	1.18125e-07	1.96327e-06	2.25206e-07	8.30164e-07	5.83814e-07	0	1.9667e-07	0	8.23485e-07	2.22129e-07	1.67625e-05	0	5.11032e-06	3.5423e-05	1.21103e-07	2.35544e-07	6.44402e-07	2.2813e-06	9.79203e-08	2.29165e-07	0
f__Cystobacteraceae;g__Hyalangium	1.01163e-05	1.38435e-05	8.88167e-06	6.52958e-06	1.45135e-05	1.51321e-05	7.50467e-06	1.74013e-05	2.45552e-05	3.92125e-06	1.48336e-05	1.00083e-05	6.0179e-06	0	1.39382e-05	7.06679e-06	1.0936e-06	3.53491e-05	2.62277e-06	1.42221e-05	4.21974e-06	4.00706e-06	1.4191e-05	1.43035e-05
f__Acetobacteraceae;g__Granulibacter	4.56592e-07	5.46321e-06	1.84514e-05	0	0	1.78698e-05	1.13945e-05	5.92115e-08	1.36634e-07	5.98433e-06	0	8.71111e-07	0	4.76727e-08	0	0	5.40558e-06	0	6.40982e-06	1.30171e-05	3.96619e-06	3.52161e-05	2.90176e-05	5.76935e-06
f__Criblamydiaceae;g__Criblamydia	1.34077e-05	6.03835e-06	8.97335e-06	6.709e-06	1.43848e-05	1.98668e-05	4.09201e-06	1.41232e-05	1.5372e-05	4.48593e-06	1.31846e-05	6.78027e-06	4.13845e-06	5.23109e-06	7.02333e-06	7.43181e-06	1.40021e-06	3.50323e-05	8.4653e-06	1.25979e-05	4.36286e-06	4.32262e-06	1.68142e-05	1.71299e-05
f__Bradyrhizobiaceae;g__Rhodopseudomonas	1.46335e-05	4.99508e-06	1.34517e-05	6.6245e-06	1.28844e-05	3.4003e-05	6.2318e-06	1.5388e-05	2.01753e-05	6.04632e-06	1.74844e-05	1.45136e-05	2.5347e-05	1.48493e-05	9.30707e-06	4.0373e-06	1.50378e-06	3.49834e-05	3.19947e-06	1.27014e-05	8.94689e-06	4.067e-06	1.5334e-05	2.04007e-05
f__Flavobacteriaceae;g__Galbibacter	3.34373e-06	3.48687e-06	3.6543e-06	3.97722e-06	3.41164e-06	8.23355e-07	2.47906e-06	4.02185e-06	4.20411e-06	2.10769e-06	2.03254e-06	9.78523e-07	3.70409e-06	1.9952e-05	9.22459e-06	3.13377e-06	2.89851e-06	5.61956e-06	2.54391e-06	3.47495e-05	2.63401e-06	3.55586e-06	6.87625e-06	2.1822e-06
f__Rhodospirillaceae;g__Tistrella	1.41349e-05	1.57127e-05	7.17802e-06	2.71995e-06	3.455e-05	3.15018e-06	1.56604e-05	2.92573e-05	1.83251e-05	2.51841e-06	1.96496e-05	5.16625e-06	8.2527e-08	8.54282e-06	1.80267e-05	1.78318e-05	5.0111e-06	1.51832e-05	1.12752e-06	1.17423e-05	1.00211e-05	3.67263e-06	7.99551e-06	5.29174e-07
f__Unclassified;g__Candidatus Chloracidobacterium	1.17247e-05	1.02133e-05	6.39847e-06	5.70515e-06	1.21198e-05	1.60495e-05	3.15158e-06	2.34474e-05	3.32267e-05	5.20279e-06	1.21565e-05	7.45315e-06	3.59644e-06	0	4.17672e-06	2.50435e-06	1.15438e-06	3.44846e-05	2.42241e-06	1.28563e-05	5.46974e-06	2.39132e-06	1.22052e-05	2.60647e-05
f__Patulibacteraceae;g__Patulibacter	1.13236e-05	7.27105e-06	4.75e-06	1.54788e-06	5.06283e-07	4.38069e-06	5.06779e-06	3.58289e-07	3.5596e-07	9.65379e-07	1.63179e-06	6.86486e-06	1.28661e-05	3.42556e-05	1.07504e-05	5.54711e-06	3.45195e-06	4.85725e-06	9.79496e-06	2.15788e-06	1.2133e-06	3.42696e-06	1.18094e-05	1.36098e-05
f__Vibrionaceae;g__Aliivibrio	1.11635e-05	2.18381e-06	5.77352e-06	5.41263e-06	1.01991e-05	1.47499e-05	2.16585e-06	1.19351e-05	1.65178e-05	3.73835e-06	1.26138e-05	6.01241e-06	4.55782e-06	0	6.76374e-06	2.2799e-06	1.30517e-06	3.42396e-05	2.34242e-06	1.21402e-05	4.13851e-06	2.83116e-06	1.19719e-05	1.38958e-05
f__Ferrimonadaceae;g__Ferrimonas	1.0312e-05	2.78644e-06	5.21185e-06	5.40561e-06	7.17399e-06	1.50899e-05	3.43438e-06	1.3288e-05	1.84977e-05	7.20665e-06	1.02346e-05	5.11763e-06	2.97428e-06	0	7.63973e-06	6.05109e-06	1.11091e-06	3.39985e-05	2.3537e-06	1.54422e-05	2.68386e-06	2.30928e-06	1.27943e-05	1.48092e-05
f__Rhodospirillaceae;g__Caenispirillum	3.39969e-05	1.05179e-05	2.51154e-06	1.02314e-06	1.3828e-06	1.45121e-05	1.85097e-06	2.47606e-05	2.77969e-05	7.82288e-06	7.36686e-07	5.80964e-07	2.37678e-06	1.0598e-06	1.60594e-07	6.45632e-07	1.04496e-06	5.61715e-06	1.60021e-06	0	1.24511e-06	4.23868e-07	1.92812e-06	1.96084e-05
f__Thermoactinomycetaceae;g__Thermoactinomyces	5.79423e-06	1.26382e-05	6.39163e-06	3.0419e-06	1.61166e-05	9.19801e-06	4.45485e-06	1.07977e-05	1.45664e-05	6.94714e-06	1.04817e-05	1.75636e-06	9.22956e-06	4.10463e-06	1.72735e-06	2.32028e-06	1.42969e-05	7.99821e-06	6.15234e-06	4.75269e-06	3.39355e-05	6.21532e-06	5.2485e-06	6.13725e-06
f__Erysipelotrichaceae;g__Eggerthia	6.46233e-06	1.33381e-05	1.16076e-05	7.53191e-06	1.28791e-05	3.3882e-05	5.59523e-06	2.2857e-05	2.2734e-05	5.54523e-06	9.2386e-06	7.22377e-06	1.31378e-05	1.30889e-05	2.66541e-05	5.6232e-06	1.09059e-05	4.38818e-06	2.1397e-05	2.88522e-06	2.38975e-05	1.58725e-06	2.58878e-05	1.38484e-05
f__Rivulariaceae;g__Calothrix	5.92211e-06	4.4316e-06	4.1783e-06	9.38313e-06	6.45681e-06	1.08684e-05	2.22128e-06	9.85006e-06	9.43464e-06	1.26484e-05	4.85183e-06	7.82079e-06	2.47905e-05	4.36629e-06	3.37199e-05	4.53417e-06	1.48094e-06	4.14811e-06	8.73092e-06	1.28055e-06	5.72868e-06	1.89815e-06	1.53937e-06	5.21389e-06
f__Alteromonadaceae;g__Catenovulum	1.17419e-05	2.57666e-06	7.82809e-06	5.76119e-06	1.13977e-05	1.64703e-05	4.3424e-06	1.19268e-05	1.90259e-05	3.72424e-06	1.33358e-05	8.55041e-06	3.61682e-06	2.64848e-08	1.10283e-05	9.37735e-06	1.59374e-06	3.36338e-05	2.84233e-06	1.77938e-05	4.02779e-06	5.89172e-06	1.55682e-05	1.92091e-05
f__Comamonadaceae;g__Variovorax	1.18511e-05	4.97972e-06	1.05617e-05	5.63242e-06	9.0924e-06	1.37118e-05	3.70056e-06	1.1102e-05	1.61741e-05	1.38295e-05	1.0949e-05	6.99644e-06	4.25444e-06	1.00779e-06	7.30392e-06	9.38798e-06	7.30099e-06	3.34646e-05	4.25084e-06	1.11138e-05	6.22751e-06	2.37752e-06	1.30634e-05	1.58901e-05
f__Acetobacteraceae;g__Rubritepida	1.07104e-05	4.00379e-06	6.54864e-06	5.41688e-06	8.98781e-06	1.42401e-05	2.6788e-06	1.19764e-05	1.65917e-05	3.69687e-06	1.17143e-05	7.32519e-06	3.58148e-06	5.31947e-08	5.64508e-06	4.42999e-06	3.36211e-06	3.3454e-05	3.0553e-06	1.24013e-05	4.7838e-06	2.73152e-06	1.24754e-05	1.30396e-05
f__Comamonadaceae;g__Curvibacter	9.67745e-06	3.21911e-06	6.69452e-06	6.59111e-06	1.12898e-05	1.3172e-05	2.66489e-06	1.24015e-05	1.53723e-05	5.12866e-06	1.38506e-05	5.01644e-06	3.63971e-06	0	6.17237e-06	2.55392e-06	1.56448e-06	3.34177e-05	3.3353e-06	9.83285e-06	6.26078e-06	2.31251e-06	1.40421e-05	1.18696e-05
f__Pyronemataceae;g__Pyronema	1.68418e-05	7.17386e-06	8.57645e-06	7.79174e-06	6.13194e-06	1.86474e-05	7.44199e-06	1.7291e-05	2.85329e-05	1.65659e-05	1.72442e-05	1.11428e-05	1.7868e-05	7.42401e-06	2.15138e-06	7.91864e-06	5.08056e-06	3.34157e-05	7.96058e-06	1.44412e-05	5.20195e-06	6.22325e-06	2.01611e-05	1.57135e-05
f__Acidothermaceae;g__Acidothermus	1.03137e-05	1.59407e-06	5.69028e-06	6.05335e-06	9.85389e-06	1.05713e-05	2.13593e-06	1.24936e-05	1.81705e-05	3.5476e-06	1.44215e-05	6.70371e-06	3.55151e-06	5.2787e-08	6.1715e-06	2.12141e-06	8.24089e-07	3.33631e-05	1.93128e-06	1.25618e-05	3.78593e-06	1.77682e-06	1.06162e-05	1.31179e-05
f__Enterobacteriaceae;g__Hafnia	6.73433e-06	2.60317e-06	2.98685e-06	1.1782e-06	2.06248e-06	7.93922e-06	2.46778e-06	9.02517e-06	6.15935e-06	2.35215e-07	1.86038e-05	1.90314e-06	5.04581e-06	1.18162e-05	1.01532e-05	1.90559e-05	3.32926e-05	1.41826e-05	1.38914e-06	3.69636e-06	2.29868e-05	8.46349e-06	5.07765e-06	1.0732e-05
f__Veillonellaceae;g__Anaeroarcus	6.32886e-06	1.22006e-05	2.56824e-05	1.24907e-05	1.05009e-05	9.05755e-06	4.66377e-06	1.62163e-05	1.11979e-05	6.46419e-06	5.98524e-06	4.24347e-06	6.22161e-06	6.47247e-06	2.27814e-06	1.30305e-05	1.19817e-05	1.44788e-05	8.32668e-06	2.14115e-06	8.74124e-06	5.28091e-06	1.35751e-05	3.31886e-05
f__Flavobacteriaceae;g__Formosa	4.17677e-06	5.59921e-06	1.01203e-05	1.50007e-05	1.52436e-05	9.9495e-06	7.31154e-06	1.1103e-05	1.20684e-05	2.39485e-06	3.31914e-06	1.28701e-05	1.13585e-05	2.73419e-06	1.40983e-05	5.29647e-06	2.94706e-06	3.31401e-05	6.94642e-06	2.02333e-05	6.41616e-06	3.1585e-05	1.22717e-05	6.7228e-06
f__Desulfovibrionaceae;g__Desulfocurvus	9.15907e-06	2.79437e-06	5.42709e-06	5.18276e-06	1.16412e-05	1.86581e-05	2.40363e-06	1.08565e-05	1.92942e-05	3.73883e-06	1.4286e-05	8.89001e-06	3.18565e-06	4.95987e-07	7.99099e-06	1.55452e-05	1.45599e-06	3.31231e-05	3.0133e-06	1.55774e-05	3.94554e-06	4.80959e-06	1.51014e-05	1.68752e-05
f__Desulfovibrionaceae;g__Lawsonia	1.04942e-05	2.08934e-06	5.32506e-06	8.49998e-06	7.81523e-06	1.52171e-05	4.2264e-06	1.53919e-05	2.13177e-05	9.00058e-06	1.59842e-05	9.04392e-06	3.19954e-06	1.91993e-07	8.63504e-06	5.42408e-06	2.37282e-06	3.31069e-05	3.32999e-06	9.95811e-06	4.07829e-06	3.2071e-06	1.59385e-05	1.75939e-05
f__Flavobacteriaceae;g__Gelidibacter	1.98241e-06	2.2965e-07	6.75492e-07	8.28758e-07	8.98907e-07	2.17101e-06	1.49706e-07	7.78254e-07	6.56368e-07	3.32758e-07	3.29921e-05	4.594e-07	1.3879e-06	8.02636e-06	2.39084e-06	6.39364e-08	2.10467e-06	1.84939e-06	5.46124e-08	1.9069e-07	8.5274e-07	5.78928e-08	8.12997e-07	2.73991e-07
f__Rhodospirillaceae;g__Niveispirillum	1.66407e-05	4.43371e-06	6.25807e-06	6.72991e-06	9.73143e-06	1.34519e-05	5.21886e-06	1.21566e-05	1.62959e-05	4.13366e-06	1.14885e-05	9.07188e-06	1.06578e-05	1.72215e-05	1.01951e-05	3.88689e-06	2.76505e-06	3.28818e-05	3.04635e-06	1.01197e-05	4.71747e-06	4.10005e-06	1.36014e-05	1.74682e-05
f__Alteromonadaceae;g__Alteromonas	3.04356e-06	3.88287e-06	5.72609e-06	1.59535e-05	4.1483e-06	1.51074e-05	9.12032e-06	5.14559e-06	8.32342e-06	1.66404e-05	8.08761e-06	2.96213e-05	2.23734e-05	6.5231e-06	3.28297e-05	9.66891e-06	4.42822e-06	3.35769e-06	5.3931e-06	6.01328e-06	3.58053e-06	2.34128e-06	1.06743e-05	1.22337e-05
f__Brucellaceae;g__Ochrobactrum	1.29644e-05	4.76456e-06	2.73842e-05	4.2666e-06	2.89651e-06	1.50883e-05	6.96614e-06	1.72023e-05	2.15506e-05	5.62617e-06	1.05371e-05	5.42992e-06	9.78673e-06	1.53817e-05	2.16116e-05	7.77239e-06	2.04511e-05	3.27997e-05	2.33066e-06	5.97311e-06	6.28407e-06	6.93487e-06	2.83651e-05	2.29099e-05
f__Unclassified;g__Stanieria	1.41731e-05	2.58211e-06	7.9797e-06	5.84191e-06	8.61662e-06	1.16986e-05	3.71892e-06	1.09499e-05	1.50108e-05	4.40551e-06	1.09408e-05	8.41899e-06	1.21665e-05	1.72154e-05	1.22434e-05	4.6962e-06	2.77614e-06	3.27836e-05	3.47051e-06	9.22421e-06	4.27203e-06	3.88819e-06	1.44518e-05	1.87673e-05
f__Kofleriaceae;g__Haliangium	1.19891e-05	5.64766e-06	1.53241e-05	6.724e-06	1.28833e-05	1.73419e-05	7.11684e-06	1.66455e-05	2.37482e-05	1.50996e-05	1.6219e-05	1.19555e-05	1.64204e-05	4.27625e-06	1.01454e-05	1.16137e-05	3.11706e-06	3.26472e-05	6.2039e-06	1.12282e-05	6.19257e-06	4.1378e-06	1.72391e-05	1.57202e-05
f__Pseudoalteromonadaceae;g__Algicola	1.22667e-05	2.09725e-06	4.50422e-06	5.78588e-06	9.56684e-06	2.15901e-05	3.58802e-06	1.15064e-05	1.83426e-05	4.30396e-06	1.18412e-05	6.8597e-06	4.40384e-06	0	5.00964e-06	4.39136e-06	1.01157e-06	3.25539e-05	2.47225e-06	9.82339e-06	3.7425e-06	3.5221e-06	1.09241e-05	1.31281e-05
f__Propionibacteriaceae;g__Propionimicrobium	2.79401e-06	4.77361e-06	1.67565e-06	2.03652e-05	6.14853e-06	5.12024e-06	1.88269e-05	7.82954e-06	5.38873e-06	5.97465e-06	1.19625e-05	9.75592e-07	3.85638e-07	6.60574e-08	2.74733e-08	8.64848e-06	3.24901e-05	8.17076e-06	2.16191e-05	1.62566e-05	2.5273e-06	2.03033e-05	1.4188e-05	1.49857e-05
f__Deferribacteraceae;g__Calditerrivibrio	2.28003e-06	2.07442e-06	6.31975e-06	9.33209e-06	9.63615e-06	1.16578e-05	4.3612e-06	7.28286e-06	7.684e-06	4.95714e-06	5.57736e-06	1.33422e-05	1.66651e-05	4.16337e-06	2.46931e-05	1.48273e-06	4.05023e-06	2.44397e-05	3.70085e-07	1.23659e-05	2.49212e-06	3.23888e-05	5.02729e-06	3.83185e-06
f__Unclassified;g__Candidatus Microthrix	2.15703e-05	1.5562e-05	1.13613e-05	1.06892e-05	2.03465e-05	1.49838e-05	5.61332e-06	5.68514e-06	9.51322e-06	1.0162e-05	1.94217e-06	1.44404e-05	2.75671e-05	1.93596e-05	8.24997e-06	8.85811e-06	1.44028e-05	9.54115e-06	2.40075e-05	4.03987e-06	3.22892e-05	1.22605e-05	1.91139e-05	1.34128e-05
f__Retroviridae;g__Betaretrovirus	9.72697e-07	3.22282e-05	1.32273e-06	8.87705e-07	4.33044e-06	6.2837e-06	1.32434e-06	6.98444e-06	1.20334e-05	5.39943e-07	7.64926e-07	6.52772e-06	6.40962e-06	5.28528e-06	8.23386e-07	7.86171e-07	1.41156e-06	2.16093e-06	3.50768e-07	1.42907e-06	3.31619e-06	2.01653e-06	5.25677e-07	2.08126e-06
f__Methanomicrobiaceae;g__Methanoplanus	1.41644e-06	5.8701e-06	5.09019e-06	1.43668e-06	6.47614e-06	3.22178e-05	1.25325e-06	2.47005e-06	1.7476e-06	8.98022e-07	2.58019e-07	2.59113e-06	3.51491e-06	2.30906e-07	7.74545e-06	4.11459e-06	3.45476e-06	1.56279e-06	3.97938e-06	2.41591e-06	3.12597e-06	4.28325e-07	2.6863e-06	9.99338e-07
f__Erythrobacteraceae;g__Erythrobacter	0	0	0	0	0	0	4.98637e-08	4.42082e-06	4.60168e-06	1.93061e-07	3.1916e-05	0	0	3.15996e-06	0	0	0	0	0	0	0	0	0	0
f__Mycobacteriaceae;g__Amycolicicoccus	1.18233e-05	8.67536e-07	5.7033e-06	5.84415e-06	6.75029e-06	1.18147e-05	3.47735e-06	1.02529e-05	1.36706e-05	3.50069e-06	1.09443e-05	1.01778e-05	1.03559e-05	1.47367e-05	1.04833e-05	3.23613e-06	1.47636e-06	3.18951e-05	2.5246e-06	6.7796e-06	2.92067e-06	3.27929e-06	1.46075e-05	1.81168e-05
f__Idiomarinaceae;g__Idiomarina	8.14592e-06	5.23934e-06	3.76563e-06	1.18009e-06	8.72304e-06	1.27531e-05	6.2181e-06	1.2926e-05	3.18774e-05	1.86091e-05	1.57459e-05	3.12818e-05	3.55898e-06	3.57121e-06	1.32142e-05	3.70916e-06	6.42107e-06	8.87408e-06	3.73572e-06	4.25917e-06	2.76535e-06	2.09e-06	7.51926e-06	1.19751e-05
f__Enterobacteriaceae;g__Yersinia	3.59511e-06	1.3384e-05	2.91825e-05	1.71501e-05	1.1011e-05	3.92682e-06	6.00184e-06	1.97045e-05	1.95402e-05	1.03613e-05	2.47245e-06	1.40283e-05	3.40267e-06	5.35658e-06	1.70114e-05	1.36834e-05	2.66885e-05	1.23503e-05	1.9723e-06	1.86586e-06	1.99486e-05	4.49188e-06	9.15928e-06	3.17805e-05
f__Diatrypaceae;g__Eutypa	8.84107e-06	1.99474e-06	5.99003e-06	5.85621e-06	1.05435e-05	1.18759e-05	1.95653e-06	1.14539e-05	1.74307e-05	4.19623e-06	1.24656e-05	6.34573e-06	3.66823e-06	3.13123e-07	5.31407e-06	2.82374e-06	1.20658e-06	3.16646e-05	2.26735e-06	1.0311e-05	3.41629e-06	2.02157e-06	1.19644e-05	1.21627e-05
f__Unclassified;g__Thermoanaerobaculum	1.5039e-05	1.44043e-06	1.22712e-05	3.50595e-06	8.7735e-06	1.6213e-05	5.43917e-06	4.37782e-07	1.94271e-07	1.99281e-06	1.06207e-06	5.59514e-06	9.8978e-06	2.43695e-05	1.165e-05	7.81135e-06	1.32637e-06	3.15262e-05	5.63336e-06	2.86342e-06	1.62751e-06	6.53702e-06	1.14397e-05	1.37032e-05
f__Bacillaceae;g__Caldalkalibacillus	1.64923e-05	4.47705e-06	7.33412e-06	1.32062e-05	7.18394e-06	1.5908e-05	2.25905e-05	1.50258e-05	1.87501e-05	1.80245e-05	4.11707e-06	7.07155e-06	1.08346e-05	1.26849e-06	1.36862e-05	1.57534e-05	1.01901e-05	5.6382e-06	3.14625e-06	6.76057e-06	1.88189e-05	3.56563e-06	3.15189e-05	8.87095e-06
f__Rhodobacteraceae;g__Gemmobacter	1.16465e-05	1.89654e-06	5.48466e-06	5.89838e-06	1.12735e-05	1.12155e-05	2.2728e-06	1.10746e-05	1.57318e-05	3.4813e-06	1.21665e-05	7.42821e-06	4.54815e-06	3.40183e-08	4.86441e-06	2.22159e-06	8.38547e-07	3.14511e-05	1.52464e-06	1.19979e-05	4.1721e-06	2.44486e-06	1.11705e-05	1.19421e-05
f__Desulfobacteraceae;g__Desulfotignum	2.34971e-05	1.12397e-05	1.32383e-05	1.15129e-05	1.13945e-05	1.9416e-05	9.36509e-06	6.85582e-06	6.29281e-06	2.36584e-06	3.88276e-06	9.48622e-06	1.17651e-05	2.72369e-05	9.59223e-06	3.13342e-05	1.75847e-05	2.07977e-05	6.87952e-06	2.48047e-05	2.62975e-05	8.55144e-06	2.01894e-05	3.10721e-05
f__Synergistaceae;g__Jonquetella	8.17324e-06	1.73662e-05	6.46262e-06	5.25303e-06	9.39311e-06	1.15111e-05	4.64422e-06	1.69374e-05	2.69352e-05	1.33641e-06	2.01878e-06	8.75215e-06	1.17072e-05	3.6838e-07	2.62379e-06	2.05107e-05	4.14101e-06	5.89255e-06	3.11406e-05	3.00501e-06	1.48059e-05	1.10134e-06	9.00267e-06	6.72789e-06
f__Schizophyllaceae;g__Schizophyllum	1.24602e-05	3.74877e-06	9.63936e-06	6.21939e-06	1.1706e-05	1.29498e-05	4.51372e-06	1.45583e-05	2.30706e-05	7.84421e-06	1.46829e-05	9.95431e-06	1.17433e-05	4.59548e-06	4.72518e-06	3.59303e-06	3.81431e-06	3.10698e-05	2.36967e-06	1.14473e-05	3.9392e-06	2.6814e-06	1.27449e-05	1.26177e-05
f__Nocardiaceae;g__Smaragdicoccus	1.39963e-05	1.75483e-06	6.18252e-06	6.02026e-06	8.77889e-06	1.53574e-05	4.5075e-06	1.08547e-05	1.50349e-05	3.72072e-06	1.20626e-05	1.00271e-05	8.70672e-06	1.41669e-05	1.25196e-05	7.27957e-06	1.27617e-06	3.10628e-05	3.63145e-06	1.24632e-05	3.79454e-06	4.00059e-06	1.29669e-05	2.06786e-05
f__Nostocaceae;g__Anabaena	8.65711e-06	1.83295e-06	8.38562e-06	4.18807e-06	2.78932e-07	1.05508e-05	4.91119e-06	1.83625e-05	2.43026e-05	7.70324e-06	2.3629e-06	6.82759e-06	1.49845e-05	1.87831e-05	1.31829e-05	5.20682e-06	2.58364e-06	3.10166e-05	1.97703e-06	6.1865e-07	6.93347e-06	2.3797e-06	1.67361e-05	1.71338e-05
f__Flavobacteriaceae;g__Empedobacter	5.04144e-06	3.34271e-06	8.35243e-06	1.37322e-05	9.833e-06	5.7634e-06	7.46214e-06	6.8831e-06	8.06923e-06	1.67444e-06	1.19422e-06	5.73805e-06	3.35233e-06	0	2.46842e-05	1.44046e-06	9.61164e-07	2.51108e-05	2.08641e-06	1.2135e-05	4.67856e-06	3.08901e-05	9.46935e-06	4.50154e-06
f__Vibrionaceae;g__Photobacterium	4.83559e-06	2.97673e-06	1.5513e-05	1.49344e-05	1.84007e-06	1.55719e-05	3.07066e-05	6.10623e-06	4.74937e-06	9.94995e-06	2.31388e-06	1.35388e-05	1.23548e-05	7.02846e-06	2.17196e-06	5.41722e-06	5.0182e-06	3.4098e-06	1.47233e-05	1.34714e-06	7.62875e-06	9.82094e-07	3.50376e-06	3.99474e-06
f__Halobacteriaceae;g__Halosarcina	1.67928e-05	1.34026e-05	1.36532e-05	5.09935e-06	2.40937e-05	1.40834e-05	1.75822e-06	8.6722e-06	1.17019e-05	3.54272e-06	1.32421e-05	7.36769e-06	3.90766e-06	2.0331e-06	5.48782e-06	6.94059e-06	2.83156e-06	3.05689e-05	2.093e-06	7.71654e-06	5.58074e-06	2.2944e-06	1.26615e-05	1.1153e-05
f__Alteromonadaceae;g__Gayadomonas	3.43174e-06	2.24749e-06	8.18335e-07	0	2.17819e-07	1.02927e-06	1.03619e-07	9.35452e-06	5.28787e-06	1.83193e-06	2.20407e-07	0	0	1.71503e-06	2.88308e-06	1.52334e-05	3.0548e-05	1.24947e-05	9.34839e-08	1.93802e-08	1.86205e-05	9.34452e-06	1.83952e-06	2.03207e-06
f__Bacillaceae;g__Halobacillus	7.69584e-06	9.58769e-06	6.95701e-06	9.77678e-06	9.17678e-06	1.1684e-05	3.26195e-06	1.41186e-05	8.61918e-06	5.42795e-06	1.04032e-05	9.41933e-06	2.63475e-06	7.40683e-06	1.57526e-05	1.4478e-05	4.02333e-06	8.1739e-06	3.9988e-06	1.82361e-06	8.25195e-06	3.05447e-05	1.40992e-05	3.97991e-06
f__Shewanellaceae;g__Shewanella	2.08043e-05	1.58033e-05	1.08762e-05	1.44286e-05	6.18013e-06	2.57216e-05	7.55174e-06	7.0898e-06	9.43819e-06	1.304e-05	5.29748e-06	8.93754e-06	1.58955e-05	1.26742e-05	1.33997e-05	1.89834e-05	2.9143e-05	8.34452e-06	3.04996e-05	1.7109e-05	1.0803e-05	2.21814e-05	2.72402e-05	1.69273e-05
f__Microbacteriaceae;g__Leifsonia	3.8988e-06	1.18832e-06	9.30676e-07	9.33875e-06	1.62321e-06	3.66292e-06	1.53842e-06	2.37418e-06	5.22553e-06	5.36331e-06	4.29158e-06	4.72434e-06	1.36577e-05	3.04908e-05	2.29453e-07	7.03167e-06	4.83757e-06	6.8809e-07	5.93501e-06	1.19819e-06	4.64354e-06	6.83277e-07	4.03355e-06	1.25331e-06
f__Rhodobacteraceae;g__Roseobacter	7.93148e-06	1.97386e-06	4.40559e-06	4.93836e-06	6.29381e-06	1.09832e-05	2.21466e-06	9.7108e-06	1.27379e-05	2.90721e-06	1.18181e-05	7.32162e-06	3.38563e-06	0	5.03931e-06	2.95218e-06	1.35057e-06	3.0401e-05	1.87342e-06	6.88156e-06	3.59881e-06	1.62913e-06	1.39597e-05	1.15391e-05
f__Synergistaceae;g__Anaerobaculum	1.35229e-05	1.61725e-05	1.16663e-05	4.67001e-06	1.04676e-05	1.5053e-05	2.30163e-05	8.16229e-06	7.1172e-06	2.88104e-06	4.8706e-06	8.38912e-06	1.38933e-05	1.43965e-05	7.53431e-06	3.03686e-05	1.39733e-05	8.5385e-06	2.8711e-06	6.74362e-06	2.199e-05	3.97722e-06	1.11524e-05	1.39474e-05
f__Comamonadaceae;g__Polaromonas	1.95738e-06	1.61205e-05	3.67892e-06	1.47061e-05	2.25818e-06	1.57232e-05	2.32223e-06	1.90569e-05	2.11639e-05	2.12047e-05	4.74653e-06	1.40607e-05	2.95503e-06	7.47369e-06	3.09323e-07	3.08208e-06	6.39612e-06	5.6246e-06	2.71549e-05	6.09491e-06	3.58594e-06	3.75985e-06	3.03662e-05	2.42055e-05
f__Pseudonocardiaceae;g__Kutzneria	2.36362e-06	3.39731e-06	4.97953e-06	2.45787e-06	4.64527e-06	3.02558e-05	4.29557e-06	5.18029e-06	3.86873e-06	1.80844e-06	4.45549e-07	8.11789e-07	2.45676e-06	1.38507e-06	0	1.5903e-06	1.51683e-06	2.11969e-06	2.82755e-05	2.41894e-06	8.89568e-06	9.08352e-07	2.16011e-06	3.40221e-06
f__Methylococcaceae;g__Methylocaldum	1.01708e-05	4.68652e-06	7.44015e-06	5.31734e-06	1.0657e-05	1.4441e-05	3.61161e-06	1.46215e-05	1.92946e-05	3.99126e-06	1.19118e-05	6.88282e-06	3.33667e-06	1.47092e-05	9.02219e-06	6.1153e-06	1.74659e-06	3.02011e-05	2.75e-06	1.41714e-05	4.11772e-06	3.47322e-06	1.47524e-05	1.60237e-05
f__Thiotrichaceae;g__Thiothrix	7.25338e-06	5.23495e-06	4.52508e-06	7.14529e-06	3.22321e-06	2.36856e-05	3.7181e-06	2.96686e-06	7.64328e-06	5.26088e-06	2.21326e-06	1.4764e-05	9.00036e-06	3.01668e-05	1.27571e-05	5.36585e-06	4.56324e-06	1.27661e-05	3.67504e-06	8.42788e-06	9.26404e-06	7.55425e-06	9.94644e-06	5.13047e-06
f__Unclassified;g__Oscillatoria	2.01893e-05	1.02104e-05	1.40666e-05	1.92073e-06	3.68875e-06	1.42211e-05	7.05355e-06	1.37119e-05	1.23494e-05	1.14348e-05	2.51674e-06	9.94136e-06	1.91671e-05	2.57231e-05	1.51905e-05	2.50719e-05	3.00329e-05	1.73766e-05	6.45001e-06	1.19932e-06	2.64684e-05	9.31128e-06	1.24332e-05	1.29858e-05
f__Rhodobacteraceae;g__Rubellimicrobium	2.60437e-07	9.12397e-07	2.60905e-06	1.66308e-07	8.396e-06	8.5608e-06	5.97053e-07	1.31512e-06	9.57831e-06	3.5333e-06	0	6.62503e-07	0	7.88576e-06	2.9998e-05	0	7.44762e-08	3.751e-06	3.31622e-06	4.64054e-06	3.44545e-06	4.28788e-06	2.98443e-06	8.8154e-07
f__Onygenaceae;g__Uncinocarpus	0	4.5665e-07	1.08818e-06	0	3.95854e-07	5.07609e-06	3.09171e-07	7.01316e-07	1.20237e-06	7.20674e-08	3.08272e-07	1.48569e-06	0	2.19037e-08	0	2.20067e-08	7.77489e-06	1.03005e-07	0	0	0	0	1.79325e-06	2.99276e-05
f__Aspergillaceae;g__Aspergillus	1.03072e-05	1.88316e-05	1.70235e-05	8.27342e-06	1.24283e-05	1.7355e-05	1.81377e-05	1.9017e-05	2.9717e-05	1.82163e-05	8.3337e-06	1.98142e-05	2.26774e-05	1.03885e-05	9.0063e-07	1.30528e-05	1.83418e-05	9.2173e-06	6.55056e-06	4.01576e-06	1.57796e-05	1.98405e-05	1.78602e-05	8.27902e-06
f__Methanospirillaceae;g__Methanospirillum	5.82037e-06	1.30726e-05	8.39878e-06	6.21162e-07	1.96596e-05	2.20017e-05	1.11193e-05	9.97521e-06	7.27875e-06	9.53174e-07	4.21049e-07	9.52767e-06	1.13212e-06	7.44014e-07	2.58135e-08	1.01838e-05	4.61139e-06	2.13725e-05	2.08605e-06	2.96916e-05	1.70245e-05	3.91681e-07	5.41116e-06	2.40192e-06
f__Oxalobacteraceae;g__Massilia	1.20668e-05	3.74829e-06	1.34515e-05	9.80686e-06	1.0241e-05	1.53039e-05	3.96864e-06	1.22083e-05	1.48556e-05	6.19877e-06	1.91975e-05	6.40942e-06	9.79249e-06	4.88495e-07	8.2914e-06	1.13383e-05	4.88444e-06	2.96603e-05	1.73917e-05	1.42094e-05	5.5576e-06	5.46175e-06	1.55309e-05	1.89812e-05
f__Bacillaceae;g__Oceanobacillus	3.86838e-06	4.83718e-06	6.23556e-06	7.52078e-07	2.96452e-05	9.01572e-06	2.05769e-06	8.82157e-06	1.02906e-05	1.23498e-06	1.15277e-06	1.63736e-06	6.43527e-07	2.57207e-06	6.21044e-06	1.11568e-05	1.51471e-05	5.50309e-06	7.76103e-07	1.20464e-06	9.01882e-06	4.72389e-07	8.01562e-06	7.98182e-06
f__Symbiobacteriaceae;g__Symbiobacterium	2.27807e-05	1.04686e-05	8.09773e-06	6.46496e-06	4.70097e-06	1.05622e-05	1.02811e-05	6.91194e-06	5.1483e-06	4.23654e-06	9.41889e-06	8.15644e-06	9.13627e-06	1.78851e-05	1.07669e-05	2.95873e-05	1.72596e-05	1.16844e-05	1.03376e-05	7.68712e-06	1.38784e-05	5.39525e-06	1.11993e-05	1.5862e-05
f__Gallionellaceae;g__Gallionella	8.93799e-06	1.97319e-06	6.1236e-06	4.93726e-06	8.8707e-06	1.11227e-05	2.28166e-06	1.40457e-05	2.10793e-05	3.37673e-06	1.24435e-05	1.0121e-05	4.60934e-06	0	6.46749e-06	2.92006e-06	1.29127e-06	2.92964e-05	1.82057e-06	1.15315e-05	3.88435e-06	4.30758e-06	1.01731e-05	1.18844e-05
f__Nannocystaceae;g__Plesiocystis	8.17943e-06	5.62905e-06	1.10087e-05	1.10943e-06	3.21682e-06	8.43044e-06	5.69616e-06	8.07218e-06	1.14767e-05	1.6673e-05	1.52114e-05	2.03225e-05	2.91089e-05	4.25402e-06	1.78809e-05	5.05669e-06	5.18845e-06	5.68772e-06	6.71476e-06	1.15831e-06	2.82575e-06	1.75217e-06	6.44174e-06	5.12633e-06
f__Acetobacteraceae;g__Gluconobacter	9.53341e-06	4.03201e-06	4.51516e-06	1.18712e-05	9.95325e-06	1.30236e-05	3.38121e-06	1.94879e-05	2.10519e-05	4.52109e-06	1.19946e-05	7.07112e-06	9.47363e-06	1.47384e-06	7.05438e-06	2.56149e-06	1.7713e-06	2.90767e-05	7.13687e-06	9.13226e-06	4.16579e-06	2.47145e-06	1.14375e-05	1.33721e-05
f__Bifidobacteriaceae;g__Parascardovia	1.61562e-05	8.20622e-06	4.45119e-06	2.90359e-05	3.86137e-06	2.45721e-05	7.93995e-06	9.59661e-06	9.67513e-06	1.01595e-05	7.54741e-06	2.05141e-06	3.59297e-06	8.93828e-06	9.19897e-06	2.02818e-06	5.44002e-06	3.65637e-06	9.65566e-06	4.12348e-06	1.05288e-05	1.52102e-05	7.62247e-06	3.16017e-06
f__Nitrosomonadaceae;g__Nitrosomonas	9.49907e-06	3.43763e-06	5.77585e-06	5.36488e-06	1.36336e-05	1.25488e-05	3.88572e-06	2.89121e-05	2.74489e-05	3.46182e-06	1.79133e-05	6.86853e-06	4.04011e-06	0	4.53564e-06	3.56725e-06	1.38443e-06	2.74166e-05	2.18703e-06	9.80091e-06	4.53016e-06	4.72745e-06	1.48219e-05	1.08673e-05
f__Desulfohalobiaceae;g__Desulfohalobium	8.36603e-06	2.43141e-06	8.13621e-06	1.49661e-05	9.35151e-06	2.34987e-05	2.10596e-06	1.14134e-05	1.5147e-05	3.58382e-06	1.03829e-05	5.14448e-06	3.22932e-06	2.83742e-06	4.3636e-06	3.17835e-06	1.09443e-06	2.89019e-05	1.84838e-06	1.09263e-05	3.35711e-06	2.08211e-06	1.16084e-05	1.13336e-05
f__Thermotogaceae;g__Petrotoga	4.44334e-06	1.24994e-06	6.5562e-06	1.12553e-05	2.22541e-06	1.31719e-05	9.71231e-07	3.90091e-06	3.53162e-06	7.66236e-06	2.85198e-05	1.46143e-06	9.44139e-06	8.72765e-07	2.41588e-06	5.88809e-06	5.10617e-06	1.89408e-06	2.7158e-05	2.97232e-06	1.58643e-06	2.59017e-05	5.75927e-06	2.15202e-06
f__Bartonellaceae;g__Bartonella	1.05281e-05	1.09459e-05	1.22686e-05	7.27437e-06	1.57411e-05	2.84622e-05	9.08519e-06	1.61734e-05	2.25954e-05	1.10754e-05	4.01329e-06	5.02491e-06	1.67099e-05	6.50977e-06	2.58222e-05	2.64306e-06	5.02757e-06	2.11278e-06	1.12827e-05	8.31658e-06	5.61682e-06	2.10781e-05	4.04579e-06	7.02272e-06
f__Carnobacteriaceae;g__Allofustis	2.82347e-05	9.90331e-06	5.4289e-06	3.88026e-06	5.64615e-06	1.04771e-05	3.15647e-06	9.41536e-06	6.52318e-06	1.02091e-05	8.87264e-06	6.64488e-06	2.32569e-05	4.17005e-06	3.9213e-06	1.25219e-05	7.28921e-06	8.15745e-06	1.72807e-05	2.0604e-06	1.43798e-05	1.82453e-06	8.4279e-06	2.19087e-05
f__Pneumocystidaceae;g__Pneumocystis	9.32123e-06	7.36859e-06	8.01244e-06	3.00784e-06	7.03605e-06	8.9476e-06	1.05135e-05	8.74569e-06	2.05071e-05	2.19933e-05	1.27665e-05	1.10943e-05	2.81975e-05	1.17702e-05	9.69355e-08	6.68574e-06	9.99985e-06	2.58787e-06	2.03103e-06	3.90242e-06	3.00644e-06	3.16683e-06	1.29378e-05	6.43742e-06
f__Herpetosiphonaceae;g__Herpetosiphon	1.37612e-05	1.22991e-05	7.98025e-06	3.5898e-06	9.69817e-06	8.84403e-06	5.13268e-06	2.73954e-06	3.73908e-06	1.10059e-06	2.78845e-06	5.93699e-06	1.03155e-05	2.81731e-05	7.07791e-06	5.57524e-06	1.63292e-06	5.22468e-06	3.81221e-06	5.37328e-07	8.75625e-06	2.76747e-06	9.59208e-06	1.45267e-05
f__Fusobacteriaceae;g__Psychrilyobacter	2.36295e-06	6.33111e-06	4.74691e-06	1.50281e-06	4.16043e-06	1.02649e-05	2.8113e-06	1.06408e-05	1.03257e-05	2.54755e-06	4.58379e-06	1.86628e-06	5.55878e-06	5.41389e-06	7.33062e-07	2.57491e-06	1.49946e-05	1.44675e-06	2.87709e-06	1.76158e-06	2.36905e-05	7.84942e-07	2.71917e-06	2.80235e-05
f__Sneathiellaceae;g__Sneathiella	8.68724e-06	1.58236e-06	5.01354e-06	5.15115e-06	8.16487e-06	1.70789e-05	1.99361e-06	1.05585e-05	1.52284e-05	3.9657e-06	1.10187e-05	5.9019e-06	3.0046e-06	1.29976e-08	5.87963e-06	2.27951e-06	1.00388e-06	2.80186e-05	3.32509e-06	1.04005e-05	5.0185e-06	2.27027e-06	9.86611e-06	1.1585e-05
f__Unclassified;g__Candidatus Competibacter	9.23805e-06	2.3091e-06	5.64969e-06	5.57262e-06	7.62241e-06	1.24568e-05	2.8277e-06	1.09168e-05	1.62278e-05	2.76896e-06	1.04835e-05	1.01422e-05	3.50921e-06	0	6.24578e-06	4.7327e-06	8.50238e-07	2.77333e-05	2.61282e-06	1.22448e-05	4.62647e-06	2.58805e-06	1.03748e-05	1.50841e-05
f__Orbaceae;g__Gilliamella	4.33346e-06	1.13269e-05	6.36363e-06	3.14651e-06	9.48938e-06	2.04425e-05	1.20125e-05	2.61113e-05	2.75577e-05	1.38243e-06	2.74443e-07	1.14334e-06	3.16946e-06	4.80364e-06	3.90976e-06	4.78748e-06	6.60806e-06	8.20892e-06	1.80885e-05	6.92337e-07	7.48118e-06	1.01131e-05	5.36081e-06	1.23277e-05
f__Lactobacillaceae;g__Pediococcus	1.63903e-05	2.20732e-05	1.34825e-05	9.222e-06	2.75215e-05	2.0723e-05	1.04202e-05	1.68003e-05	1.62048e-05	4.72311e-06	7.04976e-06	1.3543e-05	1.00868e-05	3.65702e-06	1.26792e-05	1.52159e-05	4.20621e-06	1.31397e-05	3.09129e-06	7.53521e-06	1.51265e-05	1.5906e-06	1.68326e-05	7.19157e-06
f__Methanococcaceae;g__Methanococcus	1.68346e-05	1.43071e-05	9.6071e-06	3.45392e-06	7.70424e-06	2.36173e-05	1.99915e-05	1.19603e-05	1.59818e-05	6.86028e-06	8.31845e-06	6.81329e-06	9.71516e-06	2.06474e-05	2.21959e-05	1.64464e-05	7.60846e-06	5.50127e-06	2.01001e-05	9.08763e-07	6.77348e-06	5.84961e-06	2.74978e-05	1.04491e-05
f__Beijerinckiaceae;g__Chelatococcus	6.63711e-06	0	1.99019e-06	2.1704e-06	0	8.86283e-07	3.14293e-06	1.61834e-07	3.73443e-07	6.37688e-07	2.30426e-07	3.17867e-06	1.16438e-05	2.74157e-05	5.54222e-06	2.83951e-06	1.97323e-06	3.66489e-06	3.30952e-06	0	1.39735e-06	8.9679e-06	5.94441e-06	1.01565e-05
f__Alteromonadaceae;g__Alishewanella	3.84746e-06	8.69236e-06	3.17051e-06	1.26394e-07	5.26509e-06	4.19146e-06	2.70821e-06	5.53858e-06	5.20412e-06	1.76958e-06	3.2776e-08	1.5721e-06	3.19079e-06	1.37774e-07	0	1.32885e-05	2.22974e-05	3.37422e-07	0	3.56244e-07	2.73837e-05	5.69718e-07	3.57779e-06	9.23143e-07
f__Desulfonatronumaceae;g__Desulfonatronum	9.46262e-06	2.41249e-06	3.36918e-06	2.339e-07	2.41242e-06	9.06956e-06	8.44195e-06	8.16949e-06	6.28487e-06	6.10046e-07	1.11695e-06	3.39728e-07	6.74284e-08	5.66972e-08	6.66908e-06	1.82119e-05	2.73366e-05	1.25792e-05	7.57883e-06	7.88757e-06	2.08644e-05	8.32339e-06	1.03816e-05	1.17475e-05
f__Listeriaceae;g__Brochothrix	2.80461e-06	5.4387e-06	1.68519e-06	2.01088e-07	8.53384e-06	5.24261e-06	4.20566e-06	9.2626e-07	2.91957e-07	1.80678e-06	3.40018e-07	8.60687e-07	2.0631e-06	2.7186e-05	3.06867e-06	3.98075e-06	2.2988e-06	8.70227e-07	4.72386e-06	0	1.05533e-06	1.5782e-07	5.8526e-06	7.40196e-06
f__Methylococcaceae;g__Methylomonas	1.01066e-05	5.19917e-06	6.4692e-06	1.08175e-05	4.69333e-06	8.99587e-06	6.2239e-06	2.33826e-06	5.06725e-06	7.03624e-06	5.75988e-06	1.26425e-05	2.28266e-05	2.71797e-05	1.44829e-05	9.83026e-06	5.1954e-06	4.98496e-06	3.03963e-06	2.10334e-05	4.66792e-06	3.94039e-06	1.63627e-05	1.57265e-05
f__Deferribacteraceae;g__Denitrovibrio	1.32832e-05	1.37237e-05	2.00547e-05	1.60443e-05	6.42316e-06	8.47587e-06	1.02357e-05	8.42576e-06	9.57786e-06	1.31804e-05	3.1072e-06	1.84741e-05	1.72423e-05	2.23888e-05	5.67552e-06	2.65122e-05	1.71579e-05	2.00278e-05	1.80686e-05	1.30039e-05	2.71377e-05	6.33919e-06	1.81449e-05	1.38552e-05
f__Oceanospirillaceae;g__Marinospirillum	5.82583e-07	4.42735e-06	1.16601e-05	0	3.18956e-08	1.67562e-05	8.04204e-06	0	0	5.62094e-06	2.51789e-08	1.58386e-06	0	5.8806e-07	0	3.05568e-08	5.52275e-06	0	5.67762e-06	1.23702e-05	4.0354e-06	2.55724e-05	2.69565e-05	5.67554e-06
f__Erysipelotrichaceae;g__Erysipelothrix	1.42407e-05	9.86738e-06	5.06373e-06	1.7648e-05	9.10236e-06	1.82435e-05	7.07619e-06	6.85516e-06	8.74836e-06	1.58312e-05	6.77695e-06	5.6005e-06	1.02687e-06	8.37321e-06	1.3292e-05	2.4106e-05	9.76688e-06	1.67907e-05	2.69305e-05	1.63161e-06	9.44379e-06	2.09294e-06	1.09139e-05	4.27074e-06
f__Malasseziaceae;g__Malassezia	8.28486e-06	6.57023e-06	1.32693e-05	3.16698e-06	7.77927e-06	1.02724e-05	8.06571e-06	8.63916e-06	2.5328e-05	1.98081e-05	8.48813e-06	1.11579e-05	2.6856e-05	1.23602e-05	1.48445e-06	7.05956e-06	9.71655e-06	3.05031e-06	4.23324e-06	2.04915e-06	3.51862e-06	3.96912e-06	1.08735e-05	5.12741e-06
f__Desulfobacteraceae;g__Desulforegula	1.61148e-05	2.44991e-06	9.78074e-06	5.23105e-06	8.53844e-06	2.67973e-05	8.04538e-06	1.22285e-05	1.41133e-05	5.00004e-06	1.09048e-05	1.34779e-05	2.04479e-05	1.82524e-05	2.07507e-05	1.37479e-05	1.92582e-06	2.56888e-05	2.50875e-05	1.10676e-05	4.02643e-06	1.56028e-05	1.27389e-05	2.19122e-05
f__Methanocellaceae;g__Methanocella	1.19579e-05	1.02146e-05	1.09298e-05	9.89099e-06	1.06282e-05	2.67501e-05	6.78106e-06	1.55104e-05	1.69105e-05	7.53684e-06	1.73824e-06	1.2083e-05	9.87136e-06	1.95351e-06	1.02179e-05	9.21067e-06	2.95842e-06	1.04845e-05	3.36981e-06	6.02115e-06	5.13376e-06	7.74451e-06	1.46138e-05	4.72927e-06
f__Flavobacteriaceae;g__Gaetbulibacter	0	0	0	0	0	0	0	0	0	1.3687e-06	0	9.93754e-07	2.11095e-06	2.66484e-05	2.70752e-06	0	1.84071e-07	0	0	0	0	0	0	0
f__Saccharomycetaceae;g__Saccharomyces	8.76547e-06	1.34721e-05	8.12673e-06	3.76521e-06	9.14916e-06	9.87802e-06	9.07921e-06	1.07366e-05	1.91195e-05	1.87612e-05	9.481e-06	9.26087e-06	2.65481e-05	9.2705e-06	1.85045e-06	8.09993e-06	1.67946e-05	4.04412e-06	3.00599e-06	6.64453e-06	6.02112e-06	5.11888e-06	1.19037e-05	6.45515e-06
f__Mycoplasmataceae;g__Ureaplasma	4.0851e-06	7.21856e-06	1.40318e-05	1.68381e-06	2.62803e-05	1.15813e-05	2.07787e-06	2.59065e-06	1.93709e-05	1.25288e-05	5.73934e-06	5.54561e-06	9.45667e-08	3.15846e-07	2.11328e-06	4.15112e-06	2.56591e-06	5.43825e-06	2.09569e-06	9.8227e-06	3.19311e-06	4.20377e-06	1.75955e-05	2.06049e-05
f__Pasteurellaceae;g__Actinobacillus	1.64541e-05	1.35078e-05	1.83876e-05	1.19863e-05	8.61099e-06	2.6173e-05	1.7777e-05	1.76227e-05	1.61823e-05	1.40041e-05	1.3955e-05	1.10532e-05	7.65182e-06	8.37309e-06	7.22348e-06	1.74904e-05	1.76993e-05	1.35638e-05	2.44613e-05	6.0778e-06	1.35966e-05	2.1447e-05	1.48223e-05	1.10803e-05
f__Methylobacteriaceae;g__Microvirga	4.60106e-06	3.56275e-07	8.07154e-07	9.14693e-07	1.90114e-07	1.10973e-06	2.16341e-06	4.05901e-07	5.93205e-08	8.43918e-07	2.16344e-06	5.35583e-06	2.61582e-05	1.55618e-05	5.43257e-06	1.46289e-06	2.23429e-07	1.96075e-06	1.61154e-06	1.37497e-06	7.47597e-07	9.89511e-07	2.54079e-06	4.60546e-06
f__Chromatiaceae;g__Rheinheimera	1.33527e-06	1.63312e-06	2.3292e-06	3.34646e-06	4.71217e-06	4.68579e-06	9.70681e-07	3.53322e-06	7.15939e-06	1.66716e-05	4.94573e-06	1.57743e-05	6.01588e-06	2.13007e-06	9.40812e-06	3.36316e-06	2.60907e-05	5.01545e-06	3.51055e-06	2.73629e-06	3.28601e-06	6.08894e-07	1.09438e-05	2.42592e-06
f__Carnobacteriaceae;g__Dolosigranulum	9.92894e-07	5.632e-06	4.56791e-06	1.78213e-06	1.55044e-06	3.44101e-06	1.74401e-06	3.32965e-06	3.87692e-06	1.31032e-06	9.91216e-07	1.46635e-06	6.16308e-06	2.57269e-05	1.44789e-06	3.26636e-06	7.05553e-06	2.97208e-07	8.74501e-06	8.97319e-07	1.0743e-06	1.11908e-06	1.67087e-06	3.37283e-07
f__Pasteurellaceae;g__Bibersteinia	1.5926e-06	1.91149e-06	1.34403e-06	5.61443e-06	1.57216e-06	7.65979e-06	1.86919e-06	2.6145e-06	2.09769e-06	3.67286e-06	3.29112e-06	9.06639e-06	3.48096e-06	4.1047e-06	1.49173e-06	1.96167e-06	9.12272e-06	2.16232e-06	1.96169e-05	5.00553e-06	1.11253e-06	3.42272e-06	1.85111e-05	2.56308e-05
f__Erysipelotrichaceae;g__Bulleidia	1.78394e-05	2.55201e-05	1.51561e-05	5.14145e-06	1.5585e-05	1.4582e-05	8.11114e-06	1.44382e-05	1.65448e-05	2.38867e-05	1.21528e-05	1.90808e-05	1.65822e-05	8.43642e-06	1.79658e-05	1.77734e-05	1.81477e-05	8.94438e-06	2.01064e-05	1.5926e-05	2.36919e-05	1.2077e-05	2.52022e-05	1.14326e-05
f__Aerococcaceae;g__Aerococcus	6.10038e-06	1.88789e-05	8.25736e-06	4.42867e-06	1.06304e-05	2.18728e-05	8.89161e-06	1.09039e-05	1.17571e-05	4.43847e-06	5.46877e-06	7.15333e-06	7.8608e-06	3.63518e-06	3.07272e-06	2.09458e-05	2.54449e-05	1.03369e-05	1.29439e-06	2.08988e-06	2.20722e-05	1.41694e-06	9.96235e-06	5.67408e-06
f__Unclassified;g__Candidatus Fervidibacter	8.12961e-06	1.08636e-06	3.65603e-06	4.53062e-06	6.91536e-06	9.53331e-06	1.67668e-06	9.58014e-06	1.24038e-05	2.64653e-06	1.00936e-05	4.84531e-06	2.73499e-06	0	4.81992e-06	2.04391e-06	6.22506e-07	2.54277e-05	1.6939e-06	8.03422e-06	2.42504e-06	1.55715e-06	8.90186e-06	9.88933e-06
f__Rhodospirillaceae;g__Novispirillum	2.53809e-05	5.85531e-07	1.07831e-06	1.55221e-07	3.80229e-07	5.91121e-06	4.32152e-07	5.47966e-07	1.9862e-06	1.06496e-05	7.00372e-07	8.60404e-07	6.57383e-06	1.06352e-06	8.29039e-07	3.157e-07	6.75251e-07	2.50066e-07	1.98973e-07	9.1665e-08	1.21349e-07	1.75913e-07	9.03394e-07	5.35908e-07
f__Alcanivoracaceae;g__Alcanivorax	2.02376e-05	1.08018e-05	1.32824e-05	1.0148e-05	1.33845e-05	8.81379e-06	1.02921e-05	2.32387e-05	2.33223e-05	1.29151e-05	1.52465e-05	1.42664e-05	1.26813e-05	1.11972e-05	1.66808e-05	2.45346e-05	3.40175e-06	6.18135e-06	2.5188e-05	8.57602e-06	2.37418e-05	5.62789e-06	1.79317e-05	8.81321e-06
f__Cytophagaceae;g__Flectobacillus	3.60826e-06	1.24074e-06	4.84894e-06	1.98994e-05	1.36353e-06	6.6734e-06	2.22142e-05	1.66692e-05	8.51421e-06	1.72926e-06	5.21613e-06	6.14755e-06	8.04702e-06	1.08152e-06	2.50875e-05	3.66095e-06	6.48182e-06	5.41851e-06	1.11665e-05	9.99558e-07	6.48958e-06	5.93731e-07	1.79098e-06	5.41953e-07
f__Cystobacteraceae;g__Stigmatella	5.65402e-06	9.93195e-06	9.06461e-06	2.15037e-06	4.3118e-06	7.35222e-06	4.57164e-06	4.3215e-06	4.5936e-06	5.28843e-06	2.22233e-06	2.2703e-06	8.3607e-06	1.19164e-05	4.78216e-06	6.89399e-06	1.96363e-05	3.23918e-06	6.88226e-06	2.49591e-05	1.47208e-05	2.94354e-06	8.09935e-06	9.31007e-06
f__Saccharomycetaceae;g__Tetrapisispora	7.3141e-06	7.03353e-06	7.68904e-06	2.6435e-06	8.13893e-06	1.86555e-05	9.17526e-06	9.58554e-06	1.93589e-05	1.8042e-05	9.69992e-06	8.85106e-06	2.4672e-05	1.23986e-05	7.98954e-07	6.08229e-06	8.60873e-06	2.56991e-06	2.41425e-06	1.64098e-06	3.98322e-06	3.74784e-06	1.08413e-05	3.71325e-06
f__Nitrosopumilaceae;g__Nitrosopumilus	1.03742e-06	1.26976e-06	1.58583e-07	9.67544e-06	2.24351e-06	6.96898e-06	2.73339e-06	4.43618e-06	1.04132e-05	3.81918e-07	4.14013e-08	2.0332e-06	2.36089e-06	1.40025e-06	1.96949e-06	3.89233e-06	1.59659e-06	9.06993e-07	2.25955e-05	7.1512e-07	9.84317e-07	2.45322e-05	2.25411e-05	5.91485e-06
f__Paenibacillaceae;g__Saccharibacillus	1.30025e-05	1.14045e-05	2.00472e-05	3.45706e-06	9.86419e-06	1.26186e-05	2.24113e-06	1.17105e-05	1.19655e-05	9.15064e-06	6.2937e-06	1.36765e-05	1.23066e-05	3.51039e-06	2.45844e-06	9.66371e-06	5.37759e-06	1.03251e-05	5.05136e-06	2.24336e-06	1.00953e-05	3.79294e-06	9.34545e-06	2.43632e-05
f__Acetobacteraceae;g__Roseomonas	2.17073e-05	2.49819e-06	5.56341e-06	1.75562e-06	1.60122e-06	6.23945e-06	3.95798e-06	9.53711e-08	1.60165e-07	8.03143e-07	1.27977e-06	5.72788e-06	1.07149e-05	2.43582e-05	1.04697e-05	1.14129e-05	2.74008e-06	5.06479e-06	2.60611e-06	3.65724e-06	8.30559e-06	2.7654e-06	6.41083e-06	1.6772e-05
f__Micromonosporaceae;g__Actinoplanes	9.01722e-06	1.59519e-05	1.89451e-05	1.30398e-05	1.22052e-05	1.33584e-05	3.56373e-06	1.00103e-05	1.52468e-05	2.97336e-06	7.29679e-06	8.20979e-06	1.144e-05	1.36914e-06	7.46414e-08	1.09005e-05	9.55608e-06	3.42296e-06	1.34046e-06	1.48615e-06	1.29501e-05	3.16311e-06	2.43486e-05	6.52452e-06
f__Bacillaceae;g__Gracilibacillus	6.14746e-06	1.95571e-05	8.51801e-06	7.99586e-06	9.62305e-06	2.41704e-05	5.87142e-06	6.45045e-06	1.24274e-05	1.15528e-05	1.29238e-05	3.79453e-06	1.75993e-06	7.03855e-06	2.87271e-06	8.80965e-06	4.91596e-06	6.62343e-06	3.62899e-06	1.34231e-06	5.61414e-06	1.30306e-06	1.33823e-05	9.17932e-06
f__Bacillales Family X. Incertae Sedis;g__Thermicanus	1.86186e-05	1.78648e-05	1.12664e-05	1.21833e-05	1.81671e-05	2.41107e-05	2.82431e-06	6.15758e-06	1.08216e-05	7.85673e-06	1.3466e-05	1.66107e-05	1.38873e-05	4.98281e-06	1.43734e-05	1.52676e-05	1.47642e-05	1.21412e-05	2.24469e-05	7.59188e-06	7.65343e-06	3.86226e-06	1.57366e-05	1.22966e-05
f__Oxalobacteraceae;g__Janthinobacterium	4.22989e-06	1.3115e-06	2.74327e-06	1.67823e-06	1.23382e-06	1.23141e-05	3.04251e-06	5.64593e-06	6.74512e-06	2.86695e-06	4.35243e-06	5.14458e-06	6.47783e-06	2.40667e-05	7.37731e-06	5.62773e-06	1.92874e-05	6.89503e-06	4.88156e-06	9.39064e-07	2.00345e-06	5.45826e-06	8.31321e-06	8.33359e-06
f__Segniliparaceae;g__Segniliparus	1.0362e-05	1.86171e-05	6.77679e-06	4.18503e-06	2.39781e-05	7.01785e-06	9.49977e-06	1.79572e-05	1.59149e-05	2.35836e-06	2.60015e-06	1.18552e-05	4.85689e-07	5.6447e-06	4.39041e-06	2.21979e-05	6.16102e-06	1.06944e-05	3.06605e-06	1.5028e-05	1.15356e-05	1.35394e-05	6.21815e-06	7.59711e-06
f__Aurantimonadaceae;g__Martelella	2.50758e-06	1.15141e-05	2.40585e-06	9.54099e-06	2.80853e-06	5.97985e-06	1.68211e-06	3.10668e-06	1.99556e-06	2.99728e-06	1.69215e-06	1.21576e-05	3.51633e-06	3.59171e-06	5.83881e-07	8.76213e-06	9.3162e-06	1.61638e-06	1.06541e-05	6.49481e-06	2.3926e-05	1.1551e-06	3.00434e-06	2.31755e-06
f__Culicosporidae;g__Edhazardia	2.00215e-06	3.19538e-06	2.39328e-06	4.85867e-07	3.74709e-06	2.24185e-06	2.99416e-06	6.32243e-06	7.5701e-06	6.4636e-06	4.1275e-06	6.81757e-06	6.51843e-06	3.23531e-06	3.9713e-08	1.02343e-06	1.56931e-06	8.64235e-07	1.46714e-06	2.38845e-05	6.03507e-07	1.1562e-06	4.24188e-06	3.35699e-06
f__Chromatiaceae;g__Marichromatium	6.72282e-06	5.05594e-08	1.65256e-06	1.31785e-06	0	1.5132e-06	3.01073e-06	0	0	5.48532e-07	5.40572e-07	4.71287e-06	1.225e-05	2.34412e-05	1.02471e-05	2.46011e-06	1.07302e-06	2.45649e-06	2.20976e-06	6.19065e-08	9.6003e-07	1.96026e-06	2.64382e-06	7.87194e-06
f__Alteromonadaceae;g__Haliea	7.31461e-06	1.40597e-06	3.78744e-06	5.13517e-06	5.99032e-06	1.03103e-05	2.30866e-06	8.00656e-06	1.02424e-05	2.24682e-06	7.67267e-06	4.45846e-06	3.33142e-06	3.5841e-07	1.00897e-05	3.58691e-06	6.80205e-07	2.32283e-05	1.80287e-06	8.18222e-06	1.79938e-06	1.83465e-06	8.06478e-06	1.12102e-05
f__Pasteurellaceae;g__Aggregatibacter	3.29887e-06	3.05013e-06	1.73048e-06	1.4355e-06	2.20236e-06	6.24762e-06	2.87897e-06	9.83144e-06	1.12574e-05	1.15435e-06	5.58091e-07	1.38386e-06	7.19221e-06	2.32107e-05	8.17577e-07	4.54562e-06	2.60328e-06	4.44705e-07	2.77718e-06	4.6371e-07	1.76262e-06	1.38118e-05	1.52822e-07	2.62949e-07
f__Planococcaceae;g__Paenisporosarcina	4.51264e-06	5.54499e-06	1.79191e-05	8.60458e-06	2.30996e-05	3.15983e-06	1.95847e-06	9.33447e-06	1.11035e-05	1.05772e-05	1.82539e-05	3.93258e-06	6.08644e-06	6.68042e-06	1.87265e-05	4.85591e-06	6.17095e-06	3.25555e-06	5.59142e-06	1.80447e-06	4.72049e-06	2.06366e-07	5.00882e-06	8.53331e-06
f__Acidimicrobiaceae;g__Acidimicrobium	4.99798e-06	8.01007e-06	5.29575e-06	4.04263e-07	4.1313e-06	7.55544e-06	4.60078e-06	4.93465e-06	4.85263e-06	3.6562e-06	5.78695e-06	1.37567e-06	2.25354e-06	2.9523e-07	2.16456e-06	1.5409e-05	1.8805e-05	2.89296e-06	6.6446e-07	4.09828e-06	2.29926e-05	2.24918e-06	5.80569e-06	5.89046e-06
f__Bifidobacteriaceae;g__Scardovia	1.08116e-05	1.24127e-05	8.49765e-06	1.52145e-06	2.29352e-05	1.64767e-05	3.27283e-06	5.76889e-06	4.66765e-06	1.15811e-06	1.65663e-06	1.51065e-06	2.81955e-06	1.00894e-06	5.21165e-07	1.17395e-05	1.7697e-05	5.86312e-06	6.84915e-06	7.47797e-07	1.79821e-05	4.41759e-07	1.04152e-05	5.65197e-06
f__Alcanivoracaceae;g__Kangiella	5.3857e-06	4.14512e-06	5.65495e-06	4.86964e-06	6.67512e-07	1.267e-06	2.01982e-06	4.93169e-07	1.81872e-06	2.9639e-08	1.28519e-07	5.41717e-06	2.05184e-06	2.28424e-05	3.35785e-08	1.30045e-06	1.02801e-05	1.19446e-05	2.65984e-06	6.25614e-06	4.49595e-06	6.9492e-06	7.34626e-06	3.88308e-06
f__Debaryomycetaceae;g__Scheffersomyces	5.26905e-06	7.8957e-06	2.94643e-06	2.89204e-06	3.07112e-06	6.6476e-06	2.52737e-06	5.51545e-06	8.65765e-06	1.14244e-05	9.23025e-06	2.27804e-05	1.21009e-05	4.88306e-06	9.2383e-07	3.84799e-06	2.69454e-06	2.86619e-06	4.93694e-06	6.37219e-06	1.65538e-05	1.6624e-06	8.18476e-06	2.35295e-06
f__Cyclobacteriaceae;g__Nitritalea	0	0	0	1.11459e-07	0	0	9.14608e-08	2.20346e-08	2.54231e-08	0	7.64428e-07	3.23381e-06	1.80495e-06	2.25771e-05	3.05938e-07	0	0	0	8.89003e-08	4.6075e-08	0	1.10527e-07	0	0
f__Halobacteriaceae;g__Natronorubrum	1.96902e-06	8.75438e-06	7.97879e-06	2.48597e-06	1.58698e-05	2.25677e-05	2.54309e-06	3.25202e-06	4.24564e-06	5.07481e-06	3.42957e-06	3.98572e-06	1.33301e-05	9.22353e-06	7.27874e-06	5.47126e-06	3.01856e-06	9.67567e-07	9.45141e-07	4.50985e-07	8.81384e-07	1.50497e-06	5.33893e-06	1.82876e-06
f__Syntrophorhabdaceae;g__Syntrophorhabdus	3.36896e-06	2.25599e-05	1.21126e-05	1.88075e-06	8.59017e-06	2.29928e-06	2.70659e-06	4.4097e-06	5.5323e-06	3.84125e-06	5.74557e-06	1.30228e-05	3.75345e-06	3.76233e-06	3.65557e-06	4.43225e-06	3.1172e-06	1.77112e-06	1.35849e-06	1.36524e-06	1.32037e-06	2.51929e-06	6.54193e-06	1.76487e-06
f__Taphrinaceae;g__Taphrina	7.38288e-06	5.81861e-06	6.83386e-06	2.36085e-06	5.7354e-06	6.67188e-06	5.51369e-06	6.03299e-06	1.37235e-05	1.42109e-05	6.86781e-06	8.51984e-06	2.25225e-05	1.07e-05	8.26031e-08	3.35271e-06	7.03408e-06	1.96324e-06	1.45212e-06	1.85875e-06	2.10751e-06	2.31884e-06	8.32671e-06	3.4392e-06
f__Jonesiaceae;g__Jonesia	2.91176e-06	2.24954e-05	7.34507e-06	0	4.92815e-07	1.09478e-05	7.34724e-06	9.78698e-07	1.64464e-06	6.30995e-07	0	8.84145e-06	1.33627e-07	1.26398e-07	2.27348e-06	7.2641e-06	9.08007e-06	0	2.17269e-07	1.47053e-07	2.94809e-06	0	1.254e-06	9.50094e-06
f__Phaffomycetaceae;g__Komagataella	7.93497e-06	7.62252e-06	7.41008e-06	3.97046e-06	7.87762e-06	5.72886e-06	7.87294e-06	7.55056e-06	1.73121e-05	1.72058e-05	7.73607e-06	1.36277e-05	2.24769e-05	1.13442e-05	5.78563e-06	4.66452e-06	6.94484e-06	2.77135e-06	4.35722e-06	1.6341e-06	3.48964e-06	1.37109e-06	7.79268e-06	4.66207e-06
f__Ectothiorhodospiraceae;g__Ectothiorhodospira	6.2505e-06	1.36251e-06	4.39273e-06	4.76749e-06	6.87048e-06	9.44351e-06	1.02352e-06	9.60036e-06	1.1891e-05	6.36184e-06	9.73558e-06	6.13919e-06	4.03802e-06	0	3.94582e-06	2.99283e-06	8.07123e-07	2.24742e-05	1.85973e-06	8.47901e-06	3.12041e-06	1.31935e-06	8.67344e-06	9.73744e-06
f__Chromatiaceae;g__Thiocystis	6.47483e-06	3.34809e-06	3.7926e-06	4.05213e-06	6.5275e-06	1.0005e-05	2.20201e-06	9.31914e-06	1.18968e-05	2.78486e-06	9.16908e-06	6.55217e-06	2.43695e-06	0	3.76419e-06	6.57959e-06	1.17215e-06	2.23579e-05	1.97798e-06	7.34712e-06	2.08307e-06	1.65002e-06	9.15646e-06	1.07152e-05
f__Nocardiopsaceae;g__Thermobifida	0	6.01408e-06	1.38865e-07	0	2.235e-05	6.42218e-06	0	1.07472e-06	1.85999e-06	0	0	0	0	0	0	0	0	0	0	0	1.19911e-06	0	8.51256e-06	2.15063e-07
f__Enterobacteriaceae;g__Erwinia	4.73815e-06	4.11893e-08	2.74245e-06	1.95203e-06	0	4.61381e-06	3.30371e-06	0	0	7.71873e-07	8.80777e-07	2.913e-06	1.16545e-05	2.21822e-05	6.32679e-06	3.49396e-06	3.01585e-06	4.44731e-06	2.33544e-06	0	3.2346e-06	2.59205e-06	4.35503e-06	8.06649e-06
f__Rickettsiaceae;g__Rickettsia	3.67325e-06	9.3494e-06	8.33291e-06	9.77233e-07	2.19006e-05	1.59607e-05	7.38336e-06	1.34152e-05	1.44902e-05	1.01221e-05	2.20572e-05	9.11076e-06	1.80991e-05	6.0446e-06	0	4.11988e-06	7.79221e-06	1.80597e-06	4.93839e-06	1.81952e-06	6.38472e-06	2.94554e-06	1.03643e-05	4.18559e-06
f__Rhodobacteraceae;g__Thioclava	6.13235e-06	7.96113e-06	4.17605e-06	2.23497e-06	5.32683e-06	6.03459e-06	3.22963e-06	2.34088e-06	2.89686e-06	1.72829e-06	1.09267e-06	1.52111e-06	1.51165e-06	3.77781e-06	7.33077e-07	2.20107e-05	8.77884e-06	7.65965e-06	3.62848e-06	3.05464e-06	1.57424e-05	3.55564e-06	5.06098e-06	5.02455e-06
f__Acetobacteraceae;g__Gluconacetobacter	7.99226e-06	2.45683e-06	4.60341e-06	4.23264e-06	6.57976e-06	7.3952e-06	2.04253e-06	8.55972e-06	1.18305e-05	2.65727e-06	8.43028e-06	6.52638e-06	6.04074e-06	7.95234e-06	3.99399e-06	1.71723e-06	4.94196e-07	2.18864e-05	1.64693e-06	8.86922e-06	2.4152e-06	3.8425e-06	9.32515e-06	1.01892e-05
f__Leuconostocaceae;g__Leuconostoc	1.11414e-05	4.09344e-06	5.80133e-06	2.18793e-05	4.13615e-06	1.88679e-05	6.6287e-06	4.65083e-06	6.74896e-06	2.31295e-06	1.33445e-05	6.2536e-06	5.00909e-06	4.93223e-06	1.10682e-05	1.55085e-06	4.42168e-06	1.55711e-05	8.00593e-06	5.77965e-06	1.23005e-05	1.05693e-05	1.09303e-05	8.74316e-06
f__Phycodnaviridae;g__Prymnesiovirus	1.67032e-06	1.35038e-07	0	0	0	6.62007e-08	6.62746e-07	0	0	2.22321e-06	2.1308e-06	1.72906e-06	0	7.57001e-08	0	1.30258e-06	6.21999e-08	0	4.97263e-06	1.42493e-06	2.18018e-05	0	1.07783e-06	1.32873e-06
f__Pseudomonadaceae;g__Cellvibrio	1.5443e-05	6.19026e-06	9.25245e-06	1.08875e-05	2.46081e-06	3.3008e-06	3.1225e-06	4.51681e-06	2.77251e-06	4.2293e-06	5.85087e-06	4.27253e-06	2.96877e-06	2.89059e-06	4.35059e-06	9.71272e-06	7.6912e-06	2.62183e-06	2.15803e-05	1.09505e-06	2.10919e-05	3.48292e-06	8.20628e-06	5.52879e-06
f__Vibrionaceae;g__Enterovibrio	0	1.71549e-07	2.07673e-07	7.34923e-06	2.21968e-07	2.15701e-05	0	4.69246e-07	5.71943e-07	0	0	4.03447e-08	1.52358e-07	0	2.84838e-07	0	7.25665e-08	0	2.57659e-07	0	1.785e-06	0	1.24155e-06	4.91632e-07
f__Orbiliaceae;g__Orbilia	6.96462e-06	5.99781e-06	6.0257e-06	9.23535e-07	9.52569e-06	1.23007e-05	5.49089e-06	1.49912e-05	1.36509e-05	1.04102e-05	5.12377e-06	4.95899e-06	8.83077e-06	3.90529e-06	0	6.96737e-06	4.37631e-06	6.67119e-06	3.87744e-06	2.15433e-05	3.80774e-06	1.64129e-06	6.75786e-06	4.32938e-06
f__Bacillaceae;g__Salimicrobium	1.15544e-05	1.9527e-05	4.37363e-06	5.50478e-06	1.00687e-05	6.60738e-06	6.23556e-06	1.03877e-05	1.12189e-05	1.86293e-06	6.58484e-07	2.79371e-06	2.12919e-05	1.0978e-07	0	2.83548e-06	5.73816e-06	9.45085e-07	5.21547e-06	2.74894e-07	7.34276e-06	6.23572e-08	7.32506e-06	1.08806e-05
f__Hypocreaceae;g__Trichoderma	5.50494e-06	5.12058e-06	6.66998e-06	1.11008e-05	3.9427e-06	8.01678e-06	4.08122e-06	5.06764e-06	1.15714e-05	1.47037e-05	5.80904e-06	7.89743e-06	2.11969e-05	7.13254e-06	4.69605e-06	4.45719e-06	1.27288e-05	1.08256e-05	1.50309e-06	1.31363e-06	7.11801e-06	7.5549e-06	8.55942e-06	5.37805e-06
f__Unclassified;g__Paracoccidioides	4.27898e-06	2.87964e-06	5.66607e-06	1.36651e-06	2.35554e-06	3.98065e-06	3.07379e-06	4.06064e-06	6.26659e-06	8.44619e-06	3.92041e-06	3.78224e-06	1.06411e-05	6.32315e-06	0	2.98221e-06	4.45619e-06	1.1034e-06	2.10866e-05	1.36903e-06	1.19751e-06	1.91915e-06	5.99281e-06	2.28746e-06
f__Methanomicrobiaceae;g__Methanofollis	7.36334e-06	7.73814e-06	7.49035e-06	1.2848e-06	3.86558e-06	6.07133e-06	8.44838e-07	3.33688e-06	3.03194e-06	4.70805e-06	1.16807e-06	6.63836e-06	2.36099e-06	6.5109e-07	5.85212e-07	3.60169e-06	2.10773e-05	5.61305e-06	1.53606e-06	1.05645e-06	6.32758e-06	1.5558e-06	8.94732e-06	3.73043e-06
f__Pseudonocardiaceae;g__Pseudonocardia	8.21432e-06	4.74074e-06	5.32393e-07	1.26815e-06	2.87637e-06	3.20988e-06	8.09093e-07	6.7085e-06	8.64506e-06	8.81101e-07	3.88837e-06	8.88102e-06	5.09224e-07	2.9235e-06	8.4333e-07	1.33748e-06	1.34776e-06	7.31926e-06	2.10528e-05	2.73361e-06	3.22507e-06	2.57187e-06	6.08676e-06	1.4018e-06
f__Methanococcaceae;g__Methanothermococcus	3.1543e-07	2.55013e-07	2.62405e-06	4.83419e-07	1.55424e-06	9.60042e-09	0	1.99102e-07	4.02009e-07	1.67679e-08	1.01057e-06	2.06717e-05	2.74608e-07	1.93466e-06	1.22141e-05	0	4.51011e-08	1.03251e-08	1.20494e-07	1.24898e-07	2.83447e-07	4.7938e-07	2.93076e-08	1.01417e-08
f__Saccharomycetaceae;g__Zygosaccharomyces	2.9527e-06	7.8046e-06	3.2151e-06	1.27005e-06	2.86994e-06	4.40249e-06	9.55361e-06	8.07224e-06	1.14035e-05	9.05627e-06	3.57432e-06	1.2423e-05	1.63032e-05	2.04428e-05	4.96238e-08	2.87768e-06	2.66965e-06	8.5512e-07	7.21981e-07	1.39815e-06	8.7034e-07	1.57417e-06	4.12296e-06	2.78369e-06
f__Unclassified;g__Geitlerinema	1.43017e-05	3.26506e-06	5.50626e-07	0	1.91373e-07	4.78749e-07	1.37278e-06	3.87688e-06	2.20477e-06	1.83195e-06	4.78652e-06	1.83395e-06	9.44415e-07	9.12412e-08	8.20561e-08	7.2979e-06	8.55172e-06	4.28757e-07	2.0385e-05	4.31356e-07	2.01708e-05	1.66011e-07	3.17086e-06	8.05405e-07
f__Saccharomycetaceae;g__Vanderwaltozyma	4.80193e-07	7.30362e-06	1.83404e-06	4.53684e-07	2.0311e-05	8.30472e-06	6.94818e-07	2.19587e-06	4.58005e-06	3.07933e-06	3.30295e-06	2.20444e-06	9.44395e-06	3.68038e-06	1.67779e-06	5.03728e-07	1.33605e-06	0	2.29291e-07	1.22077e-07	1.22812e-06	4.62334e-07	9.46561e-06	1.46098e-06
f__Alteromonadaceae;g__Glaciecola	4.90728e-06	3.03493e-06	4.992e-06	1.54414e-05	4.30091e-06	3.15917e-06	3.98548e-06	3.28475e-06	3.8977e-06	3.20983e-06	8.47616e-06	1.00434e-05	1.7647e-05	1.30966e-05	2.0297e-05	6.75969e-06	4.05799e-06	4.4174e-06	1.82305e-06	3.19979e-06	6.55522e-06	3.15178e-06	6.8508e-06	8.94308e-06
f__Methanocaldococcaceae;g__Methanocaldococcus	4.22642e-06	5.28499e-06	7.96276e-06	7.84537e-06	5.78128e-06	4.6181e-06	1.55459e-05	1.24106e-05	1.37904e-05	1.30814e-06	6.55857e-07	4.32463e-06	7.41074e-06	2.02348e-05	7.23938e-06	3.32316e-06	2.94059e-06	3.44501e-06	2.72693e-06	0	2.64883e-06	1.18701e-05	7.54742e-06	1.27996e-05
f__Comamonadaceae;g__Limnohabitans	3.26635e-06	2.80738e-07	4.8146e-06	0	3.78869e-07	4.18219e-07	1.75197e-06	1.80711e-06	1.89534e-06	1.80633e-07	9.9738e-08	1.62071e-07	8.67065e-07	2.02022e-05	2.76526e-06	0	4.85853e-08	0	3.85706e-07	0	0	5.37931e-08	7.5052e-07	5.46258e-08
f__Deferribacteraceae;g__Mucispirillum	3.13853e-06	4.52603e-06	7.12013e-06	4.00215e-06	2.57982e-06	1.96092e-05	3.70023e-06	1.11065e-05	2.01239e-05	6.15233e-06	3.31377e-06	5.65681e-06	3.50399e-06	1.62781e-06	1.24791e-06	9.38418e-06	2.73635e-06	5.92761e-06	1.70884e-06	8.13948e-07	4.69721e-06	1.01949e-05	1.2099e-05	3.96817e-06
f__Rhodobacteraceae;g__Paracoccus	1.6355e-05	1.8067e-05	1.37433e-05	2.32633e-06	1.15097e-05	9.45368e-06	1.19983e-05	8.11021e-06	1.42977e-05	1.7803e-05	7.90652e-06	1.00625e-05	1.99243e-05	8.01735e-06	3.16612e-07	8.46925e-06	8.80691e-06	4.60707e-06	2.69496e-06	3.15559e-06	1.09199e-05	3.55421e-06	7.9194e-06	7.33313e-06
f__Rhizobiaceae;g__Agrobacterium	6.04925e-06	1.87285e-05	9.47039e-06	1.11874e-06	1.07519e-05	5.78007e-06	8.74944e-06	4.6513e-06	3.74095e-06	5.65976e-06	5.71232e-06	1.09713e-05	4.52054e-06	1.3654e-05	2.96496e-06	6.60366e-06	1.98673e-05	3.68259e-06	2.6923e-07	3.29371e-06	1.39753e-05	9.05543e-07	5.91985e-06	3.46436e-06
f__Unclassified;g__Crinalium	3.25815e-07	0	0	0	8.91894e-08	1.48747e-07	3.20113e-07	0	0	0	0	0	0	0	1.97979e-05	6.83567e-07	0	7.19888e-07	0	8.06312e-08	0	1.31528e-06	1.13522e-06	7.85667e-08
f__Flavobacteriaceae;g__Dokdonia	3.92543e-07	6.19439e-07	1.1821e-07	3.52135e-06	6.94869e-07	2.21466e-07	2.38787e-07	2.63768e-06	1.619e-06	2.18265e-07	1.57922e-06	2.30436e-07	8.74542e-06	1.96764e-05	0	2.18768e-06	3.6351e-07	9.87692e-07	1.73959e-06	5.09603e-07	1.63098e-06	8.04482e-07	8.41671e-08	2.63077e-07
f__Flavobacteriaceae;g__Sediminibacter	3.81168e-06	4.56627e-06	5.30646e-06	3.89221e-06	2.14146e-06	5.48896e-07	3.39522e-06	4.87994e-06	5.15436e-06	1.10445e-05	5.01056e-06	0	6.60119e-06	0	1.9525e-05	2.4255e-06	5.06059e-06	7.56428e-06	1.14863e-06	2.53006e-06	1.05079e-06	5.51165e-06	8.8915e-06	3.76975e-06
f__Comamonadaceae;g__Hydrogenophaga	4.35548e-06	2.34749e-07	2.2103e-06	1.14342e-06	0	1.03105e-06	2.53586e-06	6.10935e-08	3.52442e-08	1.05476e-06	3.34652e-07	2.95453e-06	1.01405e-05	1.94366e-05	3.93829e-06	2.06449e-06	1.41159e-06	2.91476e-06	2.03351e-06	0	8.21427e-07	2.29837e-06	3.59717e-06	7.7176e-06
f__Psathyrellaceae;g__Coprinopsis	6.51822e-06	6.0147e-06	5.53332e-06	1.55965e-06	5.23801e-06	8.4345e-06	4.91869e-06	6.09929e-06	1.13106e-05	1.39054e-05	8.31575e-06	7.96465e-06	1.9377e-05	7.82616e-06	1.04122e-07	3.8388e-06	7.46165e-06	1.79993e-06	2.38989e-06	1.09623e-06	2.46043e-06	1.95552e-06	7.11911e-06	3.03266e-06
f__Intrasporangiaceae;g__Arsenicicoccus	1.50999e-05	3.52626e-06	1.92177e-05	4.05542e-07	3.35042e-07	5.66907e-06	1.7685e-06	1.41232e-06	2.79941e-06	4.69938e-06	7.93718e-06	4.02669e-06	2.41491e-06	6.87974e-06	3.44548e-06	6.32303e-07	1.57983e-06	2.01606e-06	1.05614e-06	5.02757e-07	5.85923e-07	8.70441e-07	1.72175e-06	2.84238e-06
f__Thiotrichaceae;g__Thioploca	3.52339e-06	7.6141e-06	5.24622e-06	5.07267e-07	1.91884e-05	4.00024e-06	5.05864e-07	2.60434e-06	1.41138e-05	0	0	0	0	7.67972e-09	6.90662e-09	2.31475e-07	5.04811e-08	0	2.92924e-06	1.74018e-06	3.58018e-07	2.13089e-06	5.63812e-06	3.36287e-06
f__Burkholderiaceae;g__Candidatus Glomeribacter	3.71666e-06	4.55635e-06	3.04672e-06	6.58084e-06	1.27426e-06	2.78836e-06	1.42949e-06	2.80292e-06	2.58195e-06	1.36233e-05	1.8853e-06	7.01936e-06	3.2738e-08	3.28018e-06	6.82671e-08	1.98775e-06	3.71109e-06	2.60903e-06	1.68412e-05	4.03172e-06	8.7635e-06	2.41889e-07	1.90042e-05	6.48759e-06
f__Rhodospirillaceae;g__Rhodospirillum	1.87505e-05	5.64446e-08	1.89364e-06	1.34462e-07	1.99822e-06	1.41212e-05	2.34466e-06	2.06838e-07	5.14324e-07	1.8092e-06	3.47574e-07	1.88585e-06	2.52849e-07	8.79409e-07	2.77175e-06	5.62666e-07	4.81718e-07	2.75702e-07	2.6812e-07	1.25064e-06	1.0512e-07	2.66677e-07	2.19921e-07	5.41609e-07
f__Oxalobacteraceae;g__Duganella	4.19211e-06	2.96311e-07	1.06088e-06	1.08898e-06	3.32919e-07	1.59558e-06	3.52928e-06	5.75743e-08	0	8.0035e-07	1.51408e-07	2.56207e-06	5.88936e-06	1.80025e-05	3.67328e-06	1.12693e-06	1.02673e-06	1.97647e-06	1.82706e-06	1.86572e-05	5.5104e-07	1.28016e-06	8.28991e-06	9.30014e-06
f__Coriobacteriaceae;g__Coriobacterium	3.17582e-06	6.60649e-06	1.30122e-06	8.25335e-07	4.07738e-06	4.58168e-06	1.09195e-06	1.12862e-06	1.63802e-06	2.18415e-06	8.06784e-07	2.16109e-06	1.71888e-06	1.03571e-06	1.7519e-06	2.84306e-06	1.67136e-05	4.88534e-06	6.20926e-07	8.40136e-07	1.86416e-05	1.77214e-06	2.98456e-06	4.52701e-06
f__Prochlorotrichaceae;g__Prochlorothrix	5.58271e-07	1.53081e-06	1.73297e-06	0	2.33951e-07	7.34011e-07	3.20113e-07	1.77023e-06	1.54347e-06	0	0	0	0	0	1.57264e-06	5.88985e-06	1.3628e-05	1.66559e-06	1.55576e-07	1.61262e-07	1.86243e-05	6.2669e-07	7.37018e-07	6.46665e-07
f__Methanobacteriaceae;g__Methanothermobacter	3.28889e-06	2.45152e-06	1.30285e-06	1.26331e-06	1.54207e-06	2.84108e-06	7.788e-06	1.12301e-06	2.12767e-06	7.6244e-06	5.21703e-06	4.38511e-06	5.57137e-06	1.36999e-06	5.90022e-07	9.01461e-07	4.84966e-06	1.6986e-06	1.10783e-06	9.96594e-07	2.73797e-06	2.75086e-06	1.85347e-05	1.2962e-06
f__Alteromonadaceae;g__Agarivorans	5.63195e-06	4.82116e-07	2.58721e-06	1.14492e-06	4.66087e-07	4.62835e-06	3.68839e-06	4.04324e-08	0	9.19275e-07	9.58305e-07	2.52461e-06	9.76838e-06	1.85036e-05	6.77136e-06	5.49874e-06	1.35492e-06	4.27455e-06	3.38267e-06	4.08722e-06	1.15019e-06	3.11886e-06	6.14169e-06	1.13542e-05
f__Comamonadaceae;g__Ottowia	1.41757e-05	1.14831e-05	2.84878e-07	0	6.42895e-07	2.10406e-06	1.6313e-05	1.13576e-05	9.73142e-06	1.39362e-07	0	2.40334e-07	1.38993e-07	1.61139e-07	1.66655e-06	7.6998e-06	9.13538e-06	1.83936e-05	4.22347e-07	8.6505e-08	1.09152e-05	0	6.96714e-06	6.73449e-07
f__Desulfurococcaceae;g__Ignicoccus	7.89474e-07	7.42207e-06	1.10404e-06	1.08029e-07	1.82838e-05	6.86099e-06	8.86466e-07	1.36257e-06	3.42149e-06	1.97847e-06	8.77389e-07	6.45515e-07	2.84401e-06	9.42045e-07	0	1.1831e-06	7.74043e-07	2.21504e-07	2.15412e-07	2.23287e-07	8.03864e-07	5.35633e-07	8.53034e-06	4.62859e-07
f__Methanosarcinaceae;g__Methanococcoides	1.6088e-06	1.35465e-05	1.81135e-05	8.17886e-06	8.94172e-07	3.71347e-06	1.01082e-06	1.33289e-07	4.61863e-07	1.89895e-07	5.8644e-07	2.32042e-06	4.98288e-06	0	6.17954e-06	3.53492e-06	2.07295e-07	1.55342e-06	1.87198e-06	3.09708e-06	2.99868e-06	9.92246e-07	2.25662e-06	3.22542e-06
f__Botryobasidiaceae;g__Botryobasidium	6.6957e-06	5.59813e-06	4.22726e-06	1.9343e-06	5.05023e-06	6.17439e-06	6.87618e-06	6.09599e-06	1.29179e-05	1.29991e-05	5.42188e-06	7.811e-06	1.8081e-05	7.68715e-06	1.71469e-07	3.42746e-06	7.88088e-06	2.55698e-06	1.04737e-06	3.57525e-06	2.2026e-06	2.51861e-06	6.21799e-06	3.28624e-06
f__Alcaligenaceae;g__Achromobacter	8.14452e-06	5.80466e-06	1.03513e-05	3.24383e-06	2.55821e-06	7.89254e-06	4.0381e-06	1.3924e-06	3.6926e-06	1.89487e-06	4.89313e-06	4.95905e-06	9.51432e-06	1.64124e-05	9.56232e-06	1.28963e-05	1.30416e-05	7.03749e-06	2.31575e-06	3.47146e-06	5.96156e-06	3.6631e-06	9.41866e-06	1.80679e-05
f__Xanthomonadaceae;g__Rhodanobacter	4.17742e-06	3.72257e-06	3.60118e-06	5.54509e-07	1.30769e-06	5.70443e-06	2.09012e-06	3.47029e-06	4.68731e-06	2.96493e-06	5.4693e-06	8.27774e-06	5.48299e-06	1.79442e-05	1.26929e-05	6.32962e-06	2.87796e-06	2.15693e-06	2.03691e-06	1.49084e-06	2.69517e-06	3.48579e-06	3.02923e-06	9.988e-07
f__Actinomycetaceae;g__Varibaculum	8.31669e-06	1.73996e-05	1.28992e-05	1.32855e-06	6.00324e-06	1.02291e-05	4.42905e-06	1.05375e-05	9.76096e-06	6.98482e-06	6.63796e-06	7.20503e-06	1.34375e-05	2.25807e-07	3.44138e-06	1.14894e-05	1.51284e-05	2.58773e-06	1.31185e-05	1.87114e-06	1.79354e-05	1.19207e-06	1.76337e-05	8.27667e-06
f__Ectothiorhodospiraceae;g__Thiorhodospira	3.68523e-06	4.80542e-08	1.9488e-06	9.10947e-07	0	9.49771e-07	2.18996e-06	0	0	8.76821e-07	4.11029e-07	2.63658e-06	9.58205e-06	1.77803e-05	4.88363e-06	1.99528e-06	7.90387e-07	2.59743e-06	1.81645e-06	0	7.12165e-07	1.75022e-06	2.59566e-06	6.6219e-06
f__Unclassified;g__Lyngbya	2.36742e-06	6.75614e-07	2.33286e-06	4.49895e-06	1.73257e-06	5.36436e-06	4.02064e-06	3.44505e-06	3.10591e-06	1.701e-06	2.5118e-06	2.75921e-06	1.77446e-05	2.35808e-06	3.21456e-06	9.28404e-07	8.59946e-07	7.02602e-07	6.02358e-06	7.55044e-08	1.12203e-06	3.52849e-07	1.83904e-06	8.99878e-07
f__Methanobacteriaceae;g__Methanosphaera	2.92226e-06	7.60552e-07	3.66708e-06	1.23014e-05	2.50637e-06	2.26707e-06	7.81183e-06	1.05938e-06	2.36794e-06	4.89588e-06	3.49742e-06	4.33446e-06	1.96428e-07	9.99114e-06	7.69317e-07	1.94027e-06	2.85693e-06	2.52807e-06	3.99149e-06	1.32323e-06	1.24765e-06	2.74884e-06	1.75406e-05	1.1253e-06
f__Bacillaceae;g__Terribacillus	1.05726e-05	1.29501e-05	1.187e-06	1.07931e-06	4.89883e-06	1.27554e-06	1.45644e-06	5.31419e-06	3.17247e-06	2.48463e-06	9.93497e-07	1.97255e-06	3.13647e-06	2.37087e-07	2.36911e-08	6.49075e-06	4.38232e-06	1.17352e-06	1.69571e-05	1.66646e-06	1.75389e-05	1.69376e-07	6.20906e-06	7.76432e-07
f__Unclassified;g__Micavibrio	1.74356e-05	7.16657e-07	2.79223e-06	0	2.48046e-07	5.7305e-06	3.33852e-07	4.28966e-07	2.96483e-07	8.93784e-07	9.18162e-06	0	6.12046e-07	1.95887e-07	0	2.19812e-06	0	7.22978e-07	8.11263e-07	5.60612e-08	1.06022e-06	0	3.15717e-07	3.27755e-07
f__Sphingomonadaceae;g__Sphingopyxis	1.3267e-05	9.94273e-06	6.40134e-06	8.36897e-06	1.48889e-05	1.03518e-05	4.06349e-06	9.64003e-07	1.00914e-06	1.76836e-06	1.74885e-06	3.02407e-06	7.52804e-06	1.74329e-05	1.02588e-05	1.0343e-05	1.52957e-06	4.67846e-06	1.37934e-05	9.88011e-06	1.471e-06	2.41591e-06	7.21474e-06	1.12035e-05
f__Orbiliaceae;g__Drechslerella	2.32104e-06	1.73919e-05	3.72819e-06	1.21879e-06	2.78336e-06	4.29813e-06	3.19844e-06	3.95175e-06	1.07594e-05	5.64471e-06	2.65055e-06	4.1065e-06	9.0321e-06	4.65383e-06	3.20443e-07	1.72847e-06	5.58346e-06	1.51262e-06	7.27549e-07	7.62668e-07	1.26074e-06	1.04511e-06	2.67971e-06	3.38888e-06
f__Oxalobacteraceae;g__Herbaspirillum	9.05838e-06	5.16706e-06	5.88387e-06	8.62551e-06	1.93142e-06	4.01416e-06	3.89869e-06	4.57425e-06	5.52772e-06	2.84578e-06	8.41722e-06	1.44411e-05	1.27185e-05	1.73604e-05	9.47838e-06	1.35002e-05	1.5993e-05	4.88163e-06	1.69407e-05	3.18669e-06	3.11622e-06	2.94496e-06	7.7752e-06	1.55556e-05
f__Hahellaceae;g__Hahella	7.40235e-07	1.46699e-06	1.12726e-06	5.55512e-07	1.43402e-06	1.73475e-05	1.62204e-06	1.9221e-06	9.536e-06	2.97444e-07	5.73169e-08	6.68606e-07	3.15752e-07	2.12948e-06	5.99281e-06	1.52295e-06	1.70525e-06	4.58783e-06	1.45403e-07	1.65144e-07	2.15026e-06	1.19459e-06	2.23465e-06	8.50625e-07
f__Pichiaceae;g__Ogataea	7.82387e-06	6.43621e-06	6.57169e-06	1.23693e-06	3.5941e-06	3.27479e-06	4.09734e-06	5.40086e-06	9.2318e-06	7.83981e-06	4.29568e-06	6.20585e-06	1.73011e-05	3.91537e-06	6.45337e-08	3.99094e-06	5.15225e-06	7.93142e-07	1.15712e-06	1.38965e-06	6.76891e-06	1.99947e-06	4.88886e-06	4.94416e-06
f__Unclassified;g__Candidatus Nanosalinarum	2.49146e-06	2.05154e-06	4.28977e-07	2.65162e-07	1.80609e-06	2.85415e-06	5.75699e-06	0	0	5.13216e-06	3.46968e-06	2.88281e-06	0	2.40864e-08	0	6.53392e-07	0	7.02269e-07	7.71078e-07	6.16575e-07	0	1.92828e-06	1.71902e-05	8.23302e-07
f__Hyphomicrobiaceae;g__Hyphomicrobium	1.53077e-05	1.94544e-06	4.04758e-06	1.67815e-06	8.43213e-07	7.23655e-06	1.88829e-06	4.52425e-06	5.67287e-06	1.02776e-06	2.44958e-06	8.25536e-06	7.20235e-06	1.71309e-05	1.36699e-05	5.66768e-06	7.88832e-06	7.31091e-06	9.13766e-06	3.08282e-06	5.21022e-06	3.59979e-06	4.42725e-06	7.11788e-06
f__Streptosporangiaceae;g__Herbidospora	1.83748e-06	1.20306e-06	1.58131e-06	1.15484e-05	3.68892e-06	9.2774e-06	1.67694e-07	3.013e-06	8.27527e-06	1.11805e-06	1.53622e-06	6.26322e-07	8.21123e-07	5.00177e-07	0	5.03964e-08	3.47621e-06	2.82382e-06	1.28125e-06	4.8672e-08	5.28208e-06	5.97337e-07	1.70822e-05	5.48614e-07
f__Pichiaceae;g__Pichia	4.25152e-06	4.19917e-06	1.70771e-05	3.56896e-06	1.61407e-05	2.93135e-06	4.06082e-06	7.6081e-06	9.10342e-06	5.48812e-06	1.79818e-06	5.66564e-06	6.39158e-06	1.51976e-05	1.41442e-06	4.19272e-06	6.57264e-06	3.45466e-06	5.81022e-07	1.60025e-06	7.2284e-07	5.50329e-06	6.08189e-06	5.40509e-06
f__Leuconostocaceae;g__Oenococcus	1.40378e-07	3.59392e-06	9.71827e-07	1.67765e-05	1.01096e-06	7.08879e-07	9.78725e-07	3.04744e-07	4.53121e-07	1.23496e-07	2.11291e-06	4.24379e-07	1.74288e-06	5.67006e-07	6.7931e-06	9.0654e-07	7.38734e-07	2.97768e-06	1.69417e-05	1.80961e-07	2.8752e-06	1.8358e-07	1.66236e-06	2.25035e-07
f__Salinisphaeraceae;g__Salinisphaera	6.73925e-06	1.62753e-06	4.82884e-06	8.34677e-07	8.46244e-07	2.25744e-06	4.06844e-06	1.72387e-06	2.02637e-06	3.46433e-06	1.28559e-06	5.2321e-06	9.00347e-06	1.69157e-05	4.67565e-06	3.25375e-06	1.63161e-06	2.61189e-06	2.5227e-06	3.8174e-07	1.44428e-06	1.18822e-06	3.05251e-06	5.75567e-06
f__Xanthomonadaceae;g__Wohlfahrtiimonas	5.12039e-06	1.91436e-06	4.51881e-06	1.62072e-06	0	1.19856e-06	2.58915e-06	0	0	4.92619e-07	1.10801e-06	3.7483e-06	1.03079e-05	1.68953e-05	1.01519e-05	1.56107e-06	6.88254e-06	2.29027e-06	2.063e-06	0	1.22926e-06	3.89999e-06	4.3553e-06	8.38676e-06
f__Synergistaceae;g__Dethiosulfovibrio	6.44146e-06	3.79522e-06	2.44469e-06	6.72704e-07	3.24164e-06	1.62862e-06	2.00534e-07	1.66475e-06	2.1583e-06	7.16435e-07	7.50399e-08	2.16113e-06	4.54132e-06	6.53083e-07	3.88179e-06	9.60843e-06	1.67496e-05	2.89524e-06	6.63579e-07	1.00399e-06	1.20823e-05	3.95704e-06	8.80273e-07	3.2012e-06
f__Thermodesulfobiaceae;g__Thermodesulfobium	3.02004e-07	3.60117e-06	4.58814e-06	3.91647e-06	6.26926e-06	5.77073e-06	3.16701e-06	1.11029e-05	1.66977e-05	3.70198e-06	3.68654e-07	1.01604e-06	5.3291e-07	3.89927e-07	0	1.17607e-06	4.67412e-07	5.2923e-06	7.15798e-07	1.3837e-06	1.63068e-06	5.30539e-07	2.26e-06	3.26102e-06
f__Sulfolobaceae;g__Acidianus	0	1.36949e-05	1.59596e-05	3.88676e-06	1.34595e-05	4.32729e-06	4.53456e-06	0	3.38378e-08	4.93983e-08	0	0	0	0	0	2.76475e-07	1.38183e-06	3.34596e-07	9.59176e-06	2.63698e-06	1.89683e-06	9.12084e-07	4.83506e-06	1.66933e-05
f__Moraxellaceae;g__Psychrobacter	5.56549e-06	8.71992e-06	6.31637e-06	3.39875e-06	4.67175e-06	9.42314e-06	2.45772e-06	5.71877e-06	1.05643e-05	3.90725e-06	3.5387e-06	1.50619e-05	1.65815e-05	1.35115e-07	1.17207e-06	5.68753e-06	7.50945e-06	4.28611e-06	6.60641e-06	9.3306e-06	1.49494e-06	2.03251e-06	5.71699e-06	2.82277e-06
f__Trueperaceae;g__Truepera	5.81979e-06	1.94906e-06	6.35309e-06	5.34962e-06	3.56663e-06	4.43515e-06	3.84896e-06	3.93041e-06	4.29704e-06	2.18949e-06	9.60685e-07	1.01305e-05	8.07118e-06	1.6482e-05	3.59285e-06	5.59145e-06	4.63489e-06	4.40608e-06	3.1962e-06	5.9397e-07	6.82406e-06	2.07965e-06	4.03177e-06	7.58902e-06
f__Flavobacteriaceae;g__Joostella	2.97391e-06	2.19513e-06	1.1331e-06	1.64793e-05	4.56356e-07	1.25733e-06	7.16926e-06	7.91667e-06	9.22599e-06	7.88744e-06	5.54068e-06	1.58212e-06	4.40828e-06	8.8019e-06	1.06098e-05	1.90901e-06	1.39684e-06	6.97001e-06	4.46697e-06	2.57358e-06	2.84576e-06	1.15498e-05	2.39847e-06	3.28855e-07
f__Methanocorpusculaceae;g__Methanocorpusculum	2.62171e-06	1.55187e-05	5.74257e-06	1.50341e-06	4.89294e-06	7.42489e-06	4.7801e-06	4.42777e-06	4.73161e-06	1.09967e-05	1.19785e-05	6.49431e-06	3.41211e-06	1.23418e-05	2.09288e-06	7.96526e-06	1.38557e-05	5.006e-06	1.47815e-05	5.12337e-06	8.38543e-06	1.56581e-05	1.64531e-05	8.71933e-06
f__Thermoactinomycetaceae;g__Desmospora	3.75088e-06	5.80316e-06	1.76058e-06	7.74117e-06	2.97259e-06	1.56162e-05	1.06439e-06	4.09478e-06	5.69278e-06	2.18554e-06	1.10906e-06	2.43057e-06	3.13229e-06	3.37149e-07	5.57171e-06	1.64068e-05	3.47474e-06	3.61309e-06	5.75843e-06	9.69877e-07	3.34756e-06	2.2764e-06	5.27749e-06	5.51454e-06
f__Thermodesulfobacteriaceae;g__Thermodesulfatator	4.19116e-06	2.97637e-06	7.49898e-06	3.91252e-07	3.13714e-06	6.70324e-06	1.63218e-05	9.08318e-06	1.21694e-05	2.0516e-06	2.55427e-06	4.24312e-06	3.75466e-06	1.68662e-06	6.11832e-06	6.71235e-06	6.5117e-06	2.13858e-06	2.94627e-06	6.31968e-06	9.28954e-06	2.57987e-06	6.41071e-06	1.07933e-05
f__Thermomonosporaceae;g__Actinomadura	2.72682e-06	1.62612e-05	1.60027e-06	2.91741e-07	4.94984e-07	7.42497e-06	1.751e-06	4.69803e-06	7.28577e-06	2.24299e-06	7.4299e-07	1.24069e-06	5.24367e-06	1.76962e-06	1.15882e-06	2.92045e-06	8.04494e-07	6.40031e-06	2.47391e-06	7.51289e-07	1.91856e-06	2.67028e-06	3.66513e-06	7.27015e-07
f__Alcaligenaceae;g__Advenella	4.02065e-06	1.60405e-06	1.32056e-06	1.31508e-06	7.22434e-07	1.1505e-06	2.47851e-06	2.08227e-07	9.60992e-08	6.08346e-07	3.29655e-07	6.21363e-06	6.94852e-06	1.62462e-05	5.83713e-06	2.00482e-06	8.40053e-07	2.40834e-06	1.17664e-06	1.30623e-07	2.32093e-06	1.62988e-06	2.82649e-06	8.17837e-06
f__Peptococcaceae;g__Desulfurispora	2.41991e-06	6.39895e-06	4.51727e-06	3.63969e-06	9.25556e-06	1.05866e-05	4.57016e-06	2.42602e-06	2.52969e-06	5.51384e-06	7.90592e-06	1.37466e-05	1.62349e-05	8.11263e-06	1.31136e-05	7.88352e-06	1.03384e-05	1.54446e-06	2.8106e-07	1.06502e-06	4.58333e-06	1.75003e-06	4.37945e-06	8.76101e-06
f__Thermodesulfobacteriaceae;g__Thermodesulfobacterium	3.25606e-06	4.72269e-06	3.3641e-06	1.37523e-06	1.19627e-06	3.89416e-06	2.32332e-06	2.84635e-06	5.49669e-06	8.01513e-06	6.37947e-06	1.09015e-05	1.42729e-05	1.87987e-06	1.61875e-05	9.84014e-06	4.53715e-06	1.13461e-06	6.60673e-07	2.13941e-06	1.38374e-06	2.23935e-06	3.74277e-06	4.82181e-07
f__Flavobacteriaceae;g__Eudoraea	1.26265e-06	3.95946e-06	6.34044e-06	1.61819e-05	2.18653e-06	3.85699e-06	3.20246e-06	7.11e-06	3.96011e-06	2.00025e-06	3.77933e-06	1.32028e-07	2.09476e-06	1.50536e-05	7.29105e-06	6.61979e-07	2.21844e-06	9.60568e-07	4.62879e-07	2.96173e-06	8.64013e-07	4.2275e-06	3.90957e-06	4.08965e-06
f__Halobacteriaceae;g__Halobacterium	5.93071e-06	4.09056e-08	5.37626e-06	1.07261e-06	6.27817e-06	1.42267e-06	2.09443e-06	1.92506e-07	1.77687e-07	6.59874e-07	2.87768e-07	3.03141e-06	6.86867e-06	1.6179e-05	4.68905e-06	2.32665e-06	8.68323e-07	7.74833e-06	1.79242e-06	9.86211e-07	6.35276e-07	1.49486e-06	4.19086e-06	1.49834e-05
f__Iridoviridae;g__Iridovirus	2.48675e-06	1.9734e-06	6.42935e-07	6.37182e-07	2.01378e-06	3.39843e-06	4.88733e-07	1.67612e-06	7.69552e-06	1.88104e-06	9.09882e-07	2.21039e-06	2.36248e-06	3.71205e-06	1.23905e-06	4.2811e-07	1.18147e-06	9.09731e-07	1.5006e-06	5.58677e-07	1.61748e-05	1.13727e-06	3.64615e-06	2.61653e-06
f__Acidobacteriaceae;g__Terriglobus	7.5267e-06	1.17891e-05	4.26698e-06	2.63691e-06	1.61587e-05	1.51616e-05	1.25046e-06	1.98158e-06	2.39187e-06	2.32975e-06	2.06812e-06	8.43445e-06	1.02253e-05	3.2869e-07	1.62561e-06	5.17487e-06	5.33547e-06	5.30085e-06	4.9962e-06	5.42756e-07	8.24213e-06	6.75438e-07	7.81446e-06	2.98445e-06
f__Brucellaceae;g__Brucella	6.35e-06	4.45739e-08	9.71282e-07	6.51334e-07	0	9.06157e-07	1.46258e-06	0	0	3.07742e-07	2.38288e-07	2.82256e-06	7.38191e-06	1.60992e-05	5.2461e-06	1.23385e-06	4.72996e-07	1.7145e-06	1.01796e-06	0	5.36727e-07	1.29178e-06	1.70757e-06	4.99894e-06
f__Sinobacteraceae;g__Polycyclovorans	6.47326e-06	1.34189e-07	3.20831e-06	3.29896e-06	0	5.49383e-06	2.8946e-06	7.07186e-06	9.15663e-06	2.61392e-06	5.02154e-07	4.63127e-06	7.77311e-06	1.34308e-05	9.42923e-06	3.17762e-06	1.45955e-06	1.60141e-05	1.50585e-06	0	2.88981e-06	1.65541e-06	9.63863e-06	1.21675e-05
f__Unclassified;g__Stachybotrys	2.78921e-06	6.27304e-06	8.33109e-06	6.66028e-07	2.16373e-06	1.19408e-05	1.05935e-05	3.33206e-06	5.84255e-06	8.97935e-06	3.34185e-06	6.62879e-06	1.04021e-05	3.85661e-06	1.93904e-08	2.20888e-06	1.02086e-05	1.12831e-06	2.54102e-06	6.26816e-06	5.01341e-06	1.11627e-05	1.59852e-05	3.19176e-06
f__Desulfurobacteriaceae;g__Thermovibrio	4.39419e-06	2.28122e-06	8.00961e-06	6.83445e-06	1.81082e-06	3.0531e-06	2.5984e-06	6.69733e-06	4.53275e-06	1.61687e-06	3.9362e-06	4.13437e-06	6.88913e-06	1.59629e-05	5.22321e-06	1.40428e-06	8.99975e-07	2.95425e-06	1.0631e-06	3.22389e-06	2.82025e-06	1.73523e-06	3.18371e-06	1.03485e-05
f__Methylocystaceae;g__Terasakiella	1.5947e-05	5.61042e-07	3.82907e-06	0	6.62784e-08	9.12719e-06	0	3.14518e-07	8.90193e-07	8.56754e-07	1.13247e-06	2.02716e-06	1.8826e-06	1.3641e-06	5.6837e-08	0	0	2.51611e-07	0	0	0	7.96613e-06	1.75273e-07	0
f__Cytophagaceae;g__Rhodonellum	1.30279e-06	1.77082e-06	3.14235e-06	4.67951e-06	1.4334e-06	3.08645e-06	1.47623e-06	3.28517e-06	4.30648e-06	6.8532e-06	8.81402e-07	6.40574e-06	1.59009e-05	9.19314e-06	2.92073e-06	2.65419e-06	1.48004e-06	2.07778e-06	1.17362e-06	1.8798e-07	2.98272e-06	1.0049e-06	1.74596e-06	1.5689e-06
f__Methanosarcinaceae;g__Methanolobus	8.09811e-06	2.89521e-06	3.12755e-06	1.97821e-06	3.52909e-06	8.00819e-06	2.1214e-06	7.55165e-07	2.38589e-06	1.38307e-06	2.07364e-06	1.17198e-06	2.05681e-06	9.89987e-07	1.57808e-05	3.72314e-06	3.25123e-06	1.68454e-06	1.82407e-06	3.36658e-06	6.42836e-06	1.62044e-06	6.47426e-06	4.60758e-06
f__Amphisphaeriaceae;g__Pestalotiopsis	3.24709e-06	8.57138e-06	6.24344e-06	5.094e-06	5.85326e-06	1.08773e-05	2.86314e-06	2.91768e-06	7.54343e-06	5.61359e-06	2.91712e-06	7.6951e-06	1.57218e-05	5.18519e-06	2.99649e-08	6.55791e-06	2.6347e-06	3.22617e-06	6.1604e-07	1.84781e-06	4.14109e-06	1.3196e-06	8.24251e-06	4.20726e-06
f__Unclassified;g__Candidatus Omnitrophus	7.13695e-06	7.97239e-07	3.8906e-06	7.86803e-07	1.47322e-06	1.05008e-05	4.93492e-06	4.91653e-06	5.77098e-06	1.46039e-06	7.72567e-07	2.79108e-06	5.68952e-06	1.56243e-05	6.43343e-06	4.94712e-06	5.94265e-07	2.6317e-06	1.3737e-06	3.55719e-06	6.09202e-07	3.6245e-06	4.00507e-06	1.12816e-05
f__Sphingomonadaceae;g__Sandarakinorhabdus	4.51425e-06	0	1.12961e-06	1.06437e-06	0	2.32817e-06	2.25174e-06	0	0	4.32477e-07	3.0016e-07	2.71626e-06	5.7543e-06	1.55177e-05	4.30406e-06	1.23851e-06	7.74552e-07	1.5004e-06	1.39281e-06	0	4.16054e-07	9.89511e-07	1.87132e-06	7.10078e-06
f__Alcaligenaceae;g__Oligella	1.10138e-06	7.11202e-08	8.60964e-08	1.55116e-05	0	0	1.14255e-07	5.82974e-06	7.05207e-06	3.39725e-07	5.00345e-06	1.10144e-06	2.90258e-06	2.2445e-06	8.0125e-06	7.197e-08	2.81411e-06	3.66045e-08	2.94358e-06	2.26382e-08	4.02285e-06	2.09396e-06	1.63471e-07	1.07863e-07
f__Desulfohalobiaceae;g__Desulfonatronospira	6.10583e-06	1.15102e-06	2.13373e-06	1.86425e-06	1.20712e-06	1.68152e-06	1.99177e-06	2.64111e-06	3.72922e-06	9.12079e-07	3.4338e-07	2.19407e-06	8.21255e-06	1.54924e-05	4.84518e-06	2.10375e-06	2.07767e-06	4.51125e-06	2.16927e-06	0	3.37524e-06	1.76019e-06	7.15245e-06	7.0211e-06
f__Unclassified;g__Fischerella	9.68378e-06	1.12241e-05	8.66482e-06	4.7781e-06	8.39599e-06	1.17611e-05	5.63519e-06	9.93897e-06	1.02733e-05	8.91496e-06	1.78197e-06	4.8739e-06	3.46528e-06	6.82825e-06	1.60292e-06	1.54882e-05	5.06632e-06	7.13553e-06	6.35339e-06	2.99182e-06	9.05028e-06	3.17991e-06	7.00245e-06	7.54458e-06
f__Pleosporaceae;g__Bipolaris	2.83327e-06	1.53779e-05	7.83983e-06	1.61442e-06	1.35358e-05	8.67951e-06	7.52293e-06	5.71621e-06	7.40329e-06	3.26151e-06	1.5989e-06	6.023e-06	5.29392e-06	1.94057e-06	2.24982e-07	7.3855e-06	6.47945e-06	4.43285e-06	7.98234e-07	1.74963e-06	9.72311e-06	2.33974e-06	4.45166e-06	3.8513e-06
f__Carnobacteriaceae;g__Alkalibacterium	5.93732e-06	2.59699e-06	6.30115e-06	1.9779e-06	5.91934e-06	1.901e-06	2.82922e-06	2.25687e-06	2.96456e-06	1.53316e-05	7.98923e-07	1.03463e-06	1.03846e-05	1.79899e-06	6.85303e-07	1.58624e-06	1.27421e-05	5.32716e-07	2.96451e-07	2.25854e-06	1.91065e-06	6.43827e-07	2.56384e-06	7.30461e-06
f__Burkholderiaceae;g__Pandoraea	5.7186e-06	4.56608e-07	1.99984e-06	9.69597e-07	1.12441e-07	1.60235e-06	2.3798e-06	6.80586e-07	3.92623e-07	6.24996e-07	1.56247e-07	2.86237e-06	5.88791e-06	1.52118e-05	6.55603e-06	1.34327e-06	2.23391e-06	3.60632e-06	1.26846e-06	5.08919e-07	1.55456e-06	2.95758e-06	2.71076e-06	8.30285e-06
f__Candidatus Midichloriaceae;g__Candidatus Midichloria	4.58124e-06	3.27008e-06	4.11179e-06	2.94899e-06	5.59304e-07	1.83193e-06	3.55917e-06	5.58213e-07	1.20205e-06	6.95141e-06	4.93146e-07	3.79384e-06	5.81321e-06	8.88866e-07	6.2877e-06	2.85775e-06	1.01813e-06	9.10865e-06	5.55954e-07	1.38937e-05	4.76699e-07	4.51217e-06	1.51831e-05	1.84418e-06
f__Bradyrhizobiaceae;g__Bosea	2.70978e-06	4.1733e-06	3.41562e-06	1.38141e-06	2.43409e-06	2.33121e-06	2.00274e-06	3.21002e-06	2.61181e-06	2.11461e-06	1.32919e-06	1.38825e-06	3.61953e-06	2.32881e-06	7.32918e-06	9.84998e-06	1.51245e-05	3.21846e-06	1.57487e-06	1.6284e-06	1.50962e-05	1.22189e-06	4.25157e-06	1.81769e-06
f__Streptosporangiaceae;g__Nonomuraea	1.16001e-05	1.07176e-05	1.19886e-05	2.41942e-06	7.89256e-06	1.73219e-06	2.27114e-06	6.53661e-06	6.70793e-06	2.25693e-06	5.78693e-06	1.20144e-05	1.24441e-05	1.19005e-06	2.45356e-07	1.24446e-05	4.28487e-06	1.66716e-06	7.11181e-06	4.05133e-06	1.50872e-05	3.7615e-06	6.18967e-06	1.0458e-05
f__Conexibacteraceae;g__Conexibacter	1.11191e-05	7.51949e-06	3.73454e-06	5.13053e-06	2.30828e-06	4.29011e-06	8.7373e-06	1.22858e-05	1.16824e-05	1.52359e-06	1.38401e-06	2.74052e-06	1.81778e-06	1.37246e-06	8.55751e-07	8.10633e-06	2.24989e-06	7.65834e-06	1.50457e-05	3.5135e-07	6.65675e-06	1.63331e-06	1.91595e-06	1.84863e-06
f__Unclassified;g__Rhodosporidium	5.87052e-06	4.33658e-06	5.05744e-06	1.35468e-06	4.27462e-06	5.47275e-06	5.96968e-06	4.2071e-06	9.51879e-06	1.21252e-05	6.67043e-06	4.42582e-06	1.48908e-05	5.19709e-06	0	4.26739e-06	6.61402e-06	1.54719e-06	1.80669e-06	1.13582e-06	1.73768e-06	2.10352e-06	5.19267e-06	2.88987e-06
f__Marasmiaceae;g__Moniliophthora	8.45105e-06	4.03748e-06	4.38863e-06	1.86609e-06	3.10077e-06	4.95128e-06	2.74303e-06	3.15966e-06	9.32032e-06	8.59465e-06	4.31336e-06	8.91352e-06	1.48766e-05	5.05314e-06	3.60499e-07	3.32596e-06	1.11156e-05	6.05584e-06	7.88037e-07	9.2951e-07	9.89605e-07	1.32213e-06	4.67781e-06	2.81511e-06
f__Picrophilaceae;g__Picrophilus	6.50181e-06	6.50773e-07	2.81361e-08	2.9984e-06	2.94337e-07	2.4163e-06	3.05375e-07	1.57051e-06	4.23013e-07	0	0	9.18799e-08	0	2.26759e-06	0	2.04521e-06	0	4.99451e-07	6.5222e-06	8.39117e-08	1.48686e-05	0	3.67548e-07	5.45088e-08
f__Siphoviridae;g__T5likevirus	3.17558e-06	3.70486e-06	2.84932e-06	0	5.15485e-06	1.4852e-05	1.50589e-06	1.31512e-06	1.39091e-06	6.46078e-07	6.00319e-07	3.96159e-06	0	1.86181e-07	0	1.02442e-06	9.93016e-08	1.13667e-07	0	5.71138e-06	8.46419e-06	2.43946e-06	8.48105e-07	8.21246e-07
f__Gemmatimonadaceae;g__Gemmatimonas	3.8839e-06	2.26265e-07	1.49502e-06	3.02322e-06	3.73673e-07	1.27608e-06	2.01529e-06	0	4.97065e-07	5.49993e-07	8.53738e-07	3.82208e-06	6.60216e-06	1.46352e-05	3.78598e-06	1.04366e-06	2.69533e-07	2.19513e-06	1.33465e-06	1.12606e-07	7.05806e-07	1.1937e-06	1.50822e-06	5.76653e-06
f__Enterobacteriaceae;g__Photorhabdus	5.76507e-06	5.84876e-06	7.36281e-06	5.91235e-07	7.50106e-06	1.26491e-05	2.85829e-06	5.80159e-06	8.42697e-06	4.62669e-06	5.1356e-06	3.36353e-06	2.31174e-06	1.19237e-06	1.18762e-05	3.87535e-06	3.95915e-06	3.33897e-06	1.45754e-05	5.73797e-07	1.80383e-06	7.43304e-06	1.10659e-05	6.13328e-06
f__Tremellaceae;g__Filobasidiella	4.71599e-06	4.36093e-06	4.2625e-06	1.39809e-06	4.10268e-06	4.81708e-06	5.83823e-06	5.52962e-06	1.11357e-05	1.35061e-05	5.16243e-06	5.82176e-06	1.4569e-05	7.22987e-06	1.24074e-07	2.84159e-06	6.93949e-06	1.55092e-06	1.20449e-06	1.0087e-06	1.62741e-06	1.72116e-06	6.9641e-06	2.06752e-06
f__Myoviridae;g__Phikzlikevirus	1.23322e-07	6.8424e-07	2.79155e-07	0	3.77765e-06	0	7.66888e-06	5.17478e-06	6.71192e-06	1.9667e-07	1.30815e-07	1.17641e-07	0	2.92514e-08	0	0	2.01016e-06	7.7901e-06	0	1.45073e-05	0	1.17138e-07	5.59791e-07	1.29507e-06
f__Enterobacteriaceae;g__Enterobacter	6.30588e-06	9.16519e-06	1.40487e-05	5.78126e-06	3.86778e-06	7.1379e-06	3.31965e-06	5.3808e-06	4.35141e-06	8.0353e-06	1.44676e-05	5.96755e-06	6.91279e-06	1.27504e-05	1.44321e-05	6.91342e-06	2.8524e-06	4.73226e-06	2.36787e-06	4.29073e-06	6.34116e-06	2.18736e-06	1.00568e-05	9.13085e-06
f__Rhodospirillaceae;g__Fodinicurvata	1.1488e-05	7.96314e-07	3.2072e-06	5.93336e-06	2.41854e-06	8.96138e-06	3.36578e-06	2.3979e-06	2.63697e-06	3.10276e-06	1.36327e-06	2.56102e-06	4.42951e-06	2.605e-06	1.43615e-05	2.92273e-06	1.40925e-06	2.94133e-06	2.92581e-06	1.97913e-07	2.52485e-06	1.13834e-06	3.2989e-06	5.87794e-06
f__Auriculariaceae;g__Auricularia	4.54392e-06	4.17263e-06	3.30695e-06	4.7704e-06	2.79067e-06	4.97307e-06	4.99641e-06	4.22784e-06	8.45693e-06	1.05484e-05	4.34778e-06	4.53184e-06	1.43409e-05	6.03863e-06	0	3.66619e-06	5.59268e-06	1.48536e-06	5.03535e-07	8.72778e-07	2.0065e-06	1.75056e-06	5.95529e-06	1.99785e-06
f__Unclassified;g__Pleurocapsa	4.35533e-06	5.6071e-06	3.57608e-06	1.44459e-06	1.43195e-05	8.47335e-06	2.72393e-06	2.31003e-06	8.69982e-06	4.47939e-06	2.12051e-06	4.54761e-06	8.44482e-06	2.63346e-06	1.58991e-07	9.79743e-06	2.77504e-06	1.81521e-06	3.09971e-06	3.67218e-07	2.31828e-06	2.51183e-06	4.66882e-06	2.85505e-06
f__Rhodocyclaceae;g__Methyloversatilis	2.22626e-07	9.4374e-07	4.05774e-07	6.03262e-07	7.53979e-06	1.9646e-06	3.69463e-07	2.54468e-07	3.69203e-07	1.38784e-07	8.49591e-07	6.60186e-08	4.1552e-08	2.32443e-07	0	3.01511e-06	7.65573e-06	1.12491e-06	0	3.19842e-07	1.87356e-06	1.43129e-05	1.21112e-07	2.14735e-07
f__Pasteurellaceae;g__Pasteurella	7.27272e-07	2.24641e-06	2.35201e-06	2.24368e-07	2.39553e-06	3.81888e-06	1.11751e-06	4.4334e-06	7.92718e-06	1.55649e-06	4.40781e-06	3.55732e-06	1.43103e-05	1.414e-06	5.72872e-06	1.04689e-06	1.20851e-06	2.82357e-07	2.49145e-07	1.84482e-06	1.57821e-06	2.22494e-07	7.73035e-07	6.37675e-07
f__Sclerotiniaceae;g__Botrytis	2.46377e-06	2.69168e-06	4.52257e-06	3.17829e-06	3.55233e-06	3.31274e-06	1.42816e-05	1.2361e-05	1.18565e-05	5.33258e-06	4.51225e-06	4.30378e-06	6.489e-06	3.45003e-06	5.70989e-08	2.15258e-06	3.29701e-06	1.05981e-06	1.38788e-06	7.20428e-07	2.55251e-06	1.32325e-06	3.64586e-06	2.30402e-06
f__Bifidobacteriaceae;g__Metascardovia	4.53903e-06	1.38977e-06	1.11876e-06	6.20883e-07	5.10741e-06	1.34902e-06	5.26923e-07	7.03223e-07	8.51406e-07	0	8.00425e-08	1.34709e-06	1.73741e-07	1.41158e-05	5.96766e-06	1.66754e-06	2.1565e-06	1.96046e-06	3.35306e-07	8.13527e-07	6.12302e-07	1.43296e-06	1.28406e-05	0
f__Phycodnaviridae;g__Coccolithovirus	7.48093e-06	5.81777e-06	4.55347e-06	1.1023e-06	3.14226e-06	5.64671e-06	3.96978e-06	3.63896e-06	8.3406e-06	9.54635e-06	5.11171e-06	5.44273e-06	1.40846e-05	4.97867e-06	1.91757e-07	6.9624e-06	5.42084e-06	1.22006e-06	1.38964e-06	1.1121e-06	1.41244e-06	2.01806e-06	6.34144e-06	2.51178e-06
f__Desulfurellaceae;g__Hippea	4.20758e-06	1.00177e-06	1.54701e-06	4.9993e-06	1.47643e-06	1.60831e-06	2.66649e-06	4.70743e-06	5.39044e-06	2.07424e-06	2.55621e-06	4.555e-06	6.44655e-06	1.38732e-05	7.49507e-06	2.3814e-06	1.11896e-06	3.55404e-06	1.31892e-06	3.98532e-07	7.53044e-07	9.95474e-06	5.28026e-06	5.44036e-06
f__Scytonemataceae;g__Scytonema	5.1364e-06	6.04463e-06	8.28224e-06	1.55491e-07	3.35508e-06	6.93084e-06	4.71633e-06	3.77416e-06	2.69881e-06	2.3439e-06	8.13285e-07	2.69565e-07	1.26729e-06	8.88866e-08	5.88139e-06	1.38062e-05	9.91385e-06	3.58796e-06	2.21253e-06	4.01703e-06	1.1161e-05	3.49196e-06	6.71256e-06	5.76964e-06
f__Caulobacteraceae;g__Brevundimonas	3.58573e-06	1.1533e-07	1.05167e-06	4.80847e-07	1.56202e-06	1.0477e-06	1.69103e-06	3.94535e-06	5.44869e-06	2.09451e-06	6.24735e-07	1.84709e-06	5.71928e-06	1.37774e-05	4.28304e-06	1.50459e-06	4.30667e-07	1.4789e-06	7.53358e-07	0	2.68513e-07	1.22613e-06	1.8657e-06	4.0812e-06
f__Caulobacteraceae;g__Caulobacter	6.8151e-06	2.38099e-06	4.61598e-06	1.99684e-06	6.42968e-06	2.49501e-06	1.85532e-06	3.28719e-06	3.2874e-06	1.36809e-05	2.17347e-06	7.25492e-06	7.78469e-06	7.05862e-06	4.78806e-06	3.0635e-06	1.3663e-06	8.88309e-06	2.97936e-06	4.11943e-06	2.30792e-06	4.77053e-06	4.59148e-06	2.59533e-06
f__Hahellaceae;g__Zooshikella	4.26086e-06	2.04928e-06	1.00894e-07	2.38796e-07	1.24168e-06	2.91e-07	2.02571e-07	2.92819e-07	0	3.46874e-07	8.91099e-08	0	0	1.36059e-05	4.48686e-06	4.3257e-07	1.94569e-06	6.07406e-07	1.969e-07	4.9357e-07	0	1.80238e-06	2.9693e-06	0
f__Rhodospirillaceae;g__Magnetospira	1.17012e-05	7.90224e-08	1.73909e-06	6.13563e-07	1.3893e-07	5.05208e-06	1.67826e-06	0	0	6.67765e-07	3.32215e-07	2.56639e-06	5.6535e-06	1.35991e-05	2.9673e-06	1.03033e-06	4.76262e-07	1.76128e-06	7.34075e-07	0	6.39565e-07	1.25744e-06	3.46987e-06	5.88784e-06
f__Mixiaceae;g__Mixia	4.34122e-06	5.02735e-06	5.99947e-06	1.31065e-06	4.5765e-06	5.41009e-06	5.46721e-06	4.95509e-06	1.29171e-05	9.22943e-06	5.17107e-06	5.95544e-06	1.35749e-05	5.5914e-06	0	3.36066e-06	6.63524e-06	1.28672e-06	1.49514e-06	1.65198e-06	6.75829e-07	2.10244e-06	7.27385e-06	3.34805e-06
f__Aerococcaceae;g__Abiotrophia	1.50841e-06	4.76461e-06	4.04803e-06	6.97558e-07	5.68019e-06	1.35675e-05	1.59219e-06	2.71867e-06	4.77435e-06	2.24769e-06	3.02021e-06	1.12847e-06	2.20521e-06	1.38444e-06	1.80769e-07	5.98196e-06	1.78311e-06	8.95034e-07	5.46961e-06	2.18117e-07	1.78397e-06	9.11207e-07	2.11848e-06	6.90721e-07
f__Candidatus Methanoperedenaceae;g__Candidatus Methanoperedens	3.85205e-06	4.70173e-06	4.26109e-06	2.06747e-06	1.35013e-05	9.04547e-06	1.12923e-06	1.82227e-06	3.35795e-06	5.21319e-07	1.37295e-06	1.52192e-06	3.57989e-06	4.49855e-07	1.48068e-07	4.04313e-06	1.71598e-06	8.48634e-07	2.53937e-07	2.09427e-06	4.78195e-07	2.50913e-07	3.44609e-06	2.85155e-06
f__Methylocystaceae;g__Methylocystis	6.19928e-06	2.65987e-06	1.15243e-06	1.59157e-06	1.00787e-06	2.04513e-06	8.64758e-07	9.91713e-07	6.71803e-07	1.38544e-06	5.60272e-06	8.51115e-07	2.62751e-06	2.9418e-07	8.81884e-08	1.74591e-06	1.3475e-05	2.12457e-06	3.38092e-06	8.64849e-07	4.171e-06	9.54498e-07	3.59745e-06	7.26663e-07
f__Rhodobacteraceae;g__Ruegeria	6.30888e-08	1.67313e-06	4.35589e-06	5.08193e-07	3.86278e-07	4.6221e-06	4.49845e-07	2.23659e-06	1.92647e-06	2.63593e-07	1.43435e-07	1.05487e-05	2.76502e-06	5.13295e-06	3.20258e-06	1.34213e-05	1.58883e-06	1.37801e-06	2.90633e-06	1.12868e-06	1.12172e-06	6.38392e-08	5.63411e-06	4.5552e-07
f__Caulobacteraceae;g__Asticcacaulis	1.34207e-05	4.81614e-06	3.9396e-06	2.39155e-06	3.39915e-06	9.26695e-06	3.18686e-06	3.15598e-06	7.67536e-06	3.73275e-06	1.2874e-05	6.44283e-06	6.55255e-06	3.41302e-06	9.03475e-06	6.06344e-06	3.39619e-06	2.66578e-06	1.54483e-06	4.65833e-06	8.01372e-07	1.33684e-06	5.14035e-06	4.75735e-06
f__Xanthomonadaceae;g__Dyella	3.30285e-06	1.35787e-06	1.57145e-06	1.36516e-06	2.62227e-08	1.25176e-06	1.8431e-06	3.96383e-06	4.06224e-06	1.49968e-06	5.26925e-06	2.41734e-06	6.66808e-06	1.33854e-05	4.38669e-06	2.31684e-06	1.06388e-05	2.86629e-06	1.0991e-06	4.74129e-07	1.71066e-06	1.47685e-06	3.36962e-06	4.82284e-06
f__Planococcaceae;g__Sporosarcina	1.25267e-05	1.06807e-06	4.84014e-06	5.49242e-06	1.43708e-06	1.18631e-05	5.80793e-06	3.9593e-07	5.14817e-08	6.12081e-06	1.11595e-05	3.86381e-06	9.25803e-06	1.13373e-05	7.06897e-06	8.00877e-06	1.86135e-06	5.67717e-06	1.31458e-05	4.26651e-06	2.80453e-06	3.41648e-06	5.27987e-06	9.78455e-06
f__Enterobacteriaceae;g__Providencia	3.6531e-06	5.48789e-06	3.55658e-06	1.01049e-06	4.43823e-06	9.86746e-06	2.10968e-06	2.59037e-06	3.33541e-06	1.85278e-06	1.13514e-06	2.64518e-06	7.83748e-06	5.73805e-06	3.04582e-06	3.21312e-06	2.01831e-06	2.81903e-06	2.62215e-06	5.82312e-07	1.30427e-05	1.43124e-06	1.71988e-06	4.94409e-06
f__Rhodospirillaceae;g__Nitrospirillum	1.3018e-05	5.47204e-06	2.38828e-06	1.08561e-06	2.28137e-06	4.09362e-06	2.22639e-07	5.39596e-06	5.57998e-06	1.1794e-05	2.65385e-06	2.98954e-06	1.09926e-05	9.65528e-07	1.62506e-06	1.45101e-06	1.5092e-06	2.88145e-06	6.83145e-06	3.32411e-06	4.78145e-06	1.94477e-06	2.12315e-06	3.20242e-06
f__Unclassified;g__Thiomonas	5.38686e-06	3.52711e-07	4.79737e-06	5.15431e-07	1.24446e-06	5.50205e-06	3.26129e-06	1.35249e-07	1.75553e-07	2.31721e-06	1.39478e-06	6.72028e-06	3.83155e-06	1.30123e-05	5.9034e-06	5.94342e-06	1.16432e-06	2.60819e-06	1.65183e-06	3.66756e-06	3.82881e-06	3.60652e-06	3.43444e-06	1.02585e-05
f__Rhizobiaceae;g__Kaistia	5.74931e-06	1.29019e-05	6.06408e-06	3.29746e-06	4.85151e-06	3.44561e-06	8.97615e-07	8.35279e-07	1.99394e-06	1.52009e-06	1.35487e-06	2.91469e-06	3.40807e-06	8.61e-07	8.44596e-07	2.06359e-06	5.7216e-06	2.17819e-06	2.6673e-07	4.74376e-07	9.81744e-07	5.51957e-07	2.47657e-06	3.97575e-06
f__Leuconostocaceae;g__Fructobacillus	0	0	4.06755e-07	0	1.28559e-05	1.23331e-06	0	0	0	0	0	0	0	0	0	0	0	0	0	0	0	0	0	0
f__Tremellaceae;g__Tremella	4.08491e-06	3.85893e-06	3.46518e-06	1.30001e-06	2.00191e-06	6.64253e-06	3.98865e-06	2.47442e-06	9.02857e-06	7.86711e-06	3.97344e-06	4.80455e-06	1.28093e-05	5.20883e-06	3.02782e-07	2.50726e-06	3.7829e-06	1.59241e-06	5.43519e-07	8.15831e-07	9.27799e-07	2.31928e-06	6.18763e-06	1.91093e-06
f__Polyangiaceae;g__Chondromyces	2.92586e-06	3.03856e-06	8.70788e-06	7.42876e-07	1.16771e-06	1.27217e-05	4.12496e-06	1.01919e-06	3.31644e-06	4.10932e-06	7.93693e-06	2.65763e-06	4.98354e-06	1.25689e-06	4.11999e-06	4.57969e-06	1.17672e-05	1.52314e-06	3.21883e-06	5.78787e-07	2.17843e-06	2.08734e-06	3.5179e-06	5.02122e-06
f__Enterobacteriaceae;g__Xenorhabdus	1.08738e-06	1.24726e-06	2.33544e-06	7.89962e-07	7.91818e-06	2.93017e-06	8.71728e-06	8.13034e-06	6.27701e-06	1.26971e-05	1.72279e-06	5.12521e-07	7.94009e-06	1.24074e-05	1.97229e-06	7.93518e-07	0	1.18517e-07	1.92355e-06	2.42516e-07	0	1.73666e-06	9.74565e-06	7.751e-07
f__Pseudonocardiaceae;g__Saccharopolyspora	7.04445e-07	4.73046e-06	2.22206e-06	1.89659e-06	2.99036e-06	6.04499e-06	1.45152e-06	1.16339e-05	1.25792e-05	4.27395e-06	1.82344e-06	1.15821e-06	1.25616e-06	9.70835e-07	2.56355e-07	8.67531e-07	4.38245e-06	3.82641e-06	2.20163e-06	8.67802e-07	2.8435e-06	5.47328e-08	4.66111e-06	1.03649e-06
f__Unclassified;g__Moorea	1.23984e-06	3.50538e-08	1.41451e-08	1.1075e-07	0	2.35102e-07	1.61231e-06	8.14801e-07	5.08163e-07	3.88115e-06	4.62408e-07	2.73642e-07	1.69103e-07	9.05416e-08	0	2.95706e-06	8.20317e-08	2.36953e-06	2.73948e-07	4.48349e-07	3.58018e-07	1.25455e-05	2.01367e-06	1.1652e-06
f__Streptomycetaceae;g__Streptacidiphilus	1.04906e-06	1.24866e-05	7.70156e-06	4.19064e-07	5.59081e-06	2.43266e-06	5.9496e-06	2.84476e-06	3.21178e-06	1.70256e-08	0	3.87305e-06	9.18154e-07	2.6495e-07	2.3577e-06	1.60119e-06	9.52131e-07	4.13283e-07	6.11729e-08	6.3409e-08	4.14888e-06	0	1.12086e-06	2.32433e-06
f__Unclassified;g__Aciduliprofundum	8.96824e-07	8.0297e-07	3.85163e-06	7.48278e-07	1.21343e-06	1.97681e-06	4.77967e-06	8.82881e-06	1.24295e-05	6.22813e-06	8.75346e-06	5.62541e-06	3.19459e-06	2.5752e-06	4.18597e-07	1.61508e-06	2.16294e-06	3.22443e-07	3.96225e-07	5.51965e-06	1.93148e-06	5.31348e-07	4.77503e-06	6.45011e-06
f__Melampsoraceae;g__Melampsora	3.17897e-06	2.78223e-06	2.00253e-06	1.20408e-06	3.38427e-06	3.8122e-06	3.17348e-06	3.75444e-06	7.33605e-06	7.12898e-06	4.0961e-06	4.70614e-06	1.24088e-05	5.11431e-06	5.65775e-08	3.64173e-06	3.65766e-06	7.20714e-07	1.03197e-06	3.50133e-07	7.12987e-07	1.19032e-06	5.1217e-06	1.25277e-06
f__Unclassified;g__Cyanobium	1.22522e-06	8.80846e-07	3.08051e-06	2.23823e-06	3.9767e-07	6.24832e-07	1.33536e-06	4.58481e-07	4.84904e-07	1.55153e-06	3.7111e-07	0	1.006e-06	0	0	1.23922e-05	0	6.30708e-07	2.23515e-06	1.45376e-07	1.05763e-06	7.92226e-07	6.74881e-07	3.8923e-07
f__Promicromonosporaceae;g__Cellulosimicrobium	2.7889e-06	3.4066e-07	7.62521e-07	1.44176e-07	3.81251e-06	1.23788e-05	5.22236e-07	1.04988e-07	1.69587e-07	1.69101e-06	4.24251e-07	4.84768e-07	6.25402e-07	3.65555e-07	1.54881e-06	1.29519e-06	7.75178e-07	1.8097e-06	0	3.22832e-07	0	2.1684e-06	1.45226e-06	1.0784e-06
f__Chrysiogenaceae;g__Chrysiogenes	7.2567e-06	2.64221e-06	5.16393e-06	5.58449e-07	3.20913e-06	3.62272e-06	1.23321e-05	2.63033e-06	7.92211e-06	7.42972e-06	4.22615e-06	6.40883e-06	8.41358e-06	4.6572e-06	1.36463e-07	3.45199e-06	1.30118e-06	9.67186e-07	1.16407e-05	5.34501e-07	5.95921e-06	7.5121e-07	8.24285e-06	2.58971e-06
f__Hyphomonadaceae;g__Hyphomonas	9.25343e-06	6.54527e-06	6.07312e-06	6.17801e-07	6.14779e-06	1.23221e-05	5.80136e-06	2.3898e-06	5.90322e-06	9.29867e-06	8.42458e-06	5.80711e-06	3.85858e-06	1.94512e-06	6.5046e-06	1.01942e-05	9.15247e-06	4.9832e-06	2.74714e-06	4.34248e-06	8.01402e-06	3.62433e-06	6.773e-06	1.04747e-05
f__Streptosporangiaceae;g__Microbispora	1.99932e-07	7.16143e-08	4.23411e-07	0	2.26176e-07	1.23027e-05	2.74572e-07	5.02004e-08	5.79202e-08	1.11052e-06	4.36114e-06	0	9.00294e-08	0	0	3.48779e-07	3.74616e-06	2.43185e-07	9.54669e-08	4.39068e-07	1.8942e-07	0	2.08519e-06	1.85387e-07
f__Microbacteriaceae;g__Curtobacterium	4.88722e-07	0	2.39157e-07	1.39161e-06	0	0	2.40085e-07	0	0	0	1.65906e-06	2.30863e-06	1.22308e-05	6.30885e-07	5.41069e-07	7.59691e-07	8.27112e-07	9.59851e-07	2.33363e-07	1.18748e-07	0	0	3.38501e-07	5.87108e-07
f__Ceratobasidiaceae;g__Rhizoctonia	3.30565e-06	4.13184e-06	3.12739e-06	8.93994e-07	2.78477e-06	6.13628e-06	5.01559e-06	7.12279e-06	1.22243e-05	7.51557e-06	3.92438e-06	7.67805e-06	1.18921e-05	8.89571e-06	0	4.3156e-06	5.17075e-06	1.60578e-06	2.22064e-06	7.74208e-07	1.3375e-06	1.34184e-06	3.44079e-06	2.4391e-06
f__Punctulariaceae;g__Punctularia	3.90588e-06	3.37778e-06	2.84232e-06	1.00193e-06	3.3775e-06	3.78375e-06	4.36565e-06	5.88361e-06	1.22145e-05	7.62008e-06	3.8586e-06	4.692e-06	1.15138e-05	5.80571e-06	0	3.68972e-06	4.22345e-06	9.80987e-07	8.25798e-07	1.21233e-06	1.36615e-06	1.59283e-06	4.05601e-06	2.22785e-06
f__Acetobacteraceae;g__Commensalibacter	8.46794e-07	2.19417e-06	3.19638e-06	1.11256e-06	2.38019e-06	1.09482e-05	3.21577e-06	7.22043e-06	1.22068e-05	2.78123e-06	1.56373e-06	1.01512e-06	3.06681e-06	1.59455e-06	7.37528e-08	1.4578e-06	3.03405e-06	6.6035e-07	4.06504e-07	1.05341e-07	1.46207e-06	4.32962e-06	2.60976e-06	4.2188e-06
f__Aquificaceae;g__Aquifex	2.53e-06	4.24633e-06	3.15477e-06	2.18505e-06	1.62153e-06	3.37652e-07	5.01755e-06	5.01429e-06	4.49222e-06	3.44979e-07	4.30025e-07	1.5293e-07	1.20433e-06	2.3109e-07	5.93601e-06	1.07272e-06	2.82918e-06	1.08144e-06	4.62977e-07	1.47779e-06	2.32771e-06	1.92049e-06	1.20954e-05	4.20924e-06
f__Oscillochloridaceae;g__Oscillochloris	4.20465e-06	3.87999e-06	3.00916e-06	4.97258e-07	3.27172e-06	7.39398e-06	3.55084e-06	3.094e-06	5.80288e-06	6.9932e-06	8.79831e-06	6.8901e-06	2.52988e-06	1.86561e-06	6.76188e-07	3.08898e-06	2.07832e-06	3.65768e-06	9.95044e-07	6.82958e-07	3.68799e-06	1.2009e-05	4.58537e-06	4.24865e-06
f__Herpotrichiellaceae;g__Exophiala	1.46081e-06	1.19559e-05	6.55081e-07	5.03744e-07	1.15171e-06	7.4421e-06	1.59116e-06	1.85594e-06	3.55149e-06	9.04051e-07	2.89284e-07	1.14018e-06	2.66957e-06	1.59738e-06	2.31633e-07	1.31367e-06	5.33206e-07	9.85934e-07	3.19606e-07	1.04119e-06	8.95044e-07	1.25132e-06	3.55372e-07	8.64952e-07
f__Helicobacteraceae;g__Sulfurimonas	7.77994e-06	3.68322e-06	3.12322e-06	2.01423e-06	2.20471e-06	1.97087e-06	2.33772e-06	4.44146e-06	1.84436e-06	2.15076e-06	8.57278e-07	4.96366e-07	1.19081e-05	1.0036e-06	1.34637e-06	2.44955e-06	3.11969e-06	7.67912e-07	0	2.39744e-06	1.25978e-06	3.62162e-06	2.50837e-06	2.29739e-06
f__Unclassified;g__Elioraea	4.62498e-06	2.04135e-06	1.94581e-06	1.71659e-06	1.17702e-06	2.90746e-06	2.38197e-06	2.00313e-06	1.64443e-06	2.003e-06	1.19349e-06	3.30986e-06	6.75768e-06	1.18895e-05	4.91906e-06	8.10772e-06	3.53869e-06	2.60747e-06	9.78687e-07	1.99812e-07	2.32391e-06	1.26433e-06	2.68188e-06	5.04139e-06
f__Chromobacteriaceae;g__Laribacter	7.23575e-06	0	1.03777e-06	1.07209e-06	0	5.44944e-07	2.08359e-06	0	0	3.02475e-06	1.09658e-06	2.75353e-06	5.57057e-06	1.18707e-05	4.42517e-06	1.20907e-06	5.05374e-07	1.6776e-06	6.75087e-07	0	7.49919e-07	1.231e-06	1.14941e-06	4.71611e-06
f__Xanthobacteraceae;g__Starkeya	1.8837e-06	1.18585e-05	3.64974e-06	1.63089e-07	7.2034e-06	4.68676e-06	7.17749e-06	2.57933e-06	2.09855e-06	3.81226e-08	5.37242e-07	9.12141e-08	1.89453e-07	0	2.33444e-06	3.84172e-06	1.39666e-06	2.16936e-06	5.93555e-07	5.32047e-06	1.22604e-06	6.81185e-07	2.79856e-06	4.29616e-06
f__Trichocomaceae;g__Talaromyces	3.02599e-06	3.12146e-06	2.62452e-06	6.80317e-07	5.88492e-06	4.27851e-06	5.98111e-06	6.96802e-06	1.17967e-05	7.67257e-06	2.57021e-06	5.37828e-06	9.13674e-06	4.0793e-06	0	1.40975e-06	3.00987e-06	6.20202e-07	5.55503e-07	1.5501e-06	1.2344e-06	1.68612e-06	5.51065e-06	4.57702e-06
f__Debaryomycetaceae;g__Debaryomyces	3.15624e-06	2.01912e-06	3.25517e-06	7.94673e-07	2.37978e-06	3.5257e-06	2.83729e-06	2.27802e-06	6.81492e-06	7.85719e-06	2.703e-06	4.29261e-06	1.17538e-05	4.08746e-06	1.8289e-06	1.62778e-06	1.79535e-06	7.40958e-07	1.22469e-06	6.70024e-07	1.13301e-06	1.45562e-06	4.82997e-06	1.52722e-06
f__Debaryomycetaceae;g__Lodderomyces	2.31979e-06	2.72565e-06	3.65586e-06	3.77064e-07	3.95709e-06	4.61759e-06	5.0752e-06	3.83668e-06	1.1652e-05	6.30424e-06	3.26405e-06	2.46241e-06	9.39665e-06	3.44732e-06	3.70105e-06	2.79604e-06	4.94878e-06	6.08445e-07	1.02163e-06	6.57266e-07	1.90197e-06	9.10811e-07	4.03934e-06	2.48258e-06
f__Aureobasidiaceae;g__Aureobasidium	3.2508e-06	1.1606e-05	3.02091e-06	9.62363e-07	4.65447e-06	5.81818e-06	2.53704e-06	4.61799e-06	1.12696e-05	7.12596e-06	8.58697e-06	4.95507e-06	8.99369e-06	5.40297e-06	1.46554e-06	1.76799e-06	6.03285e-06	2.026e-06	1.67684e-06	1.29784e-06	1.20011e-06	1.48085e-06	8.12537e-06	2.63469e-06
f__Xanthomonadaceae;g__Xylella	1.15972e-05	5.41992e-06	7.07171e-06	9.47698e-06	2.5815e-06	1.176e-06	0	2.42437e-06	2.44764e-06	9.66855e-06	1.63547e-06	5.12905e-06	4.00557e-06	1.57981e-06	3.09762e-08	1.74101e-06	3.20267e-06	2.56423e-06	3.12373e-06	6.1914e-06	8.53034e-06	8.76554e-07	4.61362e-06	1.52714e-06
f__Promicromonosporaceae;g__Isoptericola	1.37002e-06	2.83108e-06	1.11377e-06	0	1.21064e-06	3.0494e-06	1.2752e-06	2.39344e-06	2.25807e-06	7.66619e-07	0	9.17126e-08	8.65857e-08	0	0	6.55552e-06	8.49544e-06	9.44116e-08	0	1.42757e-07	1.15526e-05	1.59812e-07	6.253e-07	1.17218e-06
f__Unclassified;g__Kuraishia	3.57045e-06	2.55474e-06	3.90004e-06	1.58273e-06	3.00921e-06	5.28941e-06	5.42884e-06	2.97347e-06	8.15063e-06	7.65644e-06	4.05315e-06	2.84027e-06	1.15168e-05	5.02589e-06	0	4.29583e-06	4.91676e-06	3.29683e-06	4.14067e-07	1.62196e-06	8.07053e-07	4.56895e-06	5.49436e-06	2.31897e-06
f__Phaeosphaeriaceae;g__Parastagonospora	2.22431e-06	2.32744e-06	3.13642e-06	5.55455e-07	1.73127e-06	2.77918e-06	4.74747e-06	4.47448e-06	1.15117e-05	5.36875e-06	2.43114e-06	2.16319e-06	6.99841e-06	3.10772e-06	6.22637e-08	3.67839e-06	4.29223e-06	1.53363e-06	6.78073e-07	4.82709e-07	1.38382e-06	9.81912e-07	3.26216e-06	3.09916e-06
f__Fervidicoccaceae;g__Fervidicoccus	2.46018e-06	0	0	0	3.67339e-07	9.18956e-07	0	1.14303e-05	3.75707e-06	0	6.06705e-08	0	0	0	0	1.23172e-06	0	0	0	0	0	2.65547e-07	2.07802e-07	3.7752e-07
f__Ectothiorhodospiraceae;g__Arhodomonas	1.1344e-05	1.57162e-06	5.59486e-06	4.18429e-06	5.16583e-06	7.38675e-06	2.96528e-06	1.03497e-06	9.38247e-07	1.63841e-06	3.71569e-06	2.92055e-06	1.23985e-06	0	6.26766e-06	3.18529e-06	6.17009e-07	4.29391e-06	2.50806e-06	8.88924e-06	3.82519e-06	3.08459e-06	9.06139e-06	4.73385e-06
f__Rhodobacteraceae;g__Donghicola	1.09054e-07	0	0	0	0	0	0	1.03253e-07	1.19131e-07	2.17394e-06	9.4265e-07	0	4.9107e-07	0	1.12641e-05	5.71993e-07	0	6.21127e-06	0	8.63621e-07	0	1.76095e-06	1.72253e-06	0
f__Rhodobacteraceae;g__Citreicella	7.58456e-06	3.65761e-07	1.5447e-06	7.19293e-07	8.25639e-08	1.11215e-06	2.023e-06	4.28353e-07	9.06079e-07	1.22507e-06	1.36606e-06	2.37979e-06	5.79234e-06	1.11944e-05	4.27112e-06	1.21401e-06	9.55968e-07	1.66615e-06	8.46171e-07	0	6.07041e-07	1.49819e-06	2.07954e-06	4.92382e-06
f__Gloeophyllaceae;g__Gloeophyllum	3.59152e-06	3.1288e-06	2.79784e-06	1.19879e-06	3.53487e-06	4.41073e-06	4.20173e-06	3.24728e-06	8.44806e-06	9.74317e-06	3.96671e-06	4.1005e-06	1.11942e-05	4.70911e-06	0	2.48385e-06	3.29308e-06	1.46274e-06	5.52042e-07	7.69847e-07	9.18697e-07	1.76761e-06	4.43485e-06	3.23935e-06
f__Nostocaceae;g__Dolichospermum	0	0	0	0	1.03947e-07	0	0	0	0	1.82814e-06	3.06384e-07	7.96985e-07	1.49356e-06	1.35073e-07	1.11786e-05	0	0	0	0	0	0	0	0	0
f__Microbacteriaceae;g__Gulosibacter	3.44051e-06	1.11445e-05	5.16737e-06	3.29392e-06	6.77578e-06	3.1919e-06	1.02961e-06	4.09666e-06	3.32307e-06	0	3.39466e-08	0	0	2.27726e-08	0	7.3927e-06	7.0184e-06	6.64794e-06	1.68563e-06	5.17526e-07	9.34151e-06	2.69506e-06	8.34041e-06	2.97759e-06
f__Dacrymycetaceae;g__Dacryopinax	3.75724e-06	3.34536e-06	4.57827e-06	1.82478e-06	3.95267e-06	5.10074e-06	5.2951e-06	4.58763e-06	1.09237e-05	1.11323e-05	4.46413e-06	4.61516e-06	1.05449e-05	6.87947e-06	0	2.02492e-06	5.99477e-06	3.39635e-06	4.65691e-06	1.03994e-06	1.36783e-06	3.88013e-07	5.62724e-06	1.9578e-06
f__Peptococcaceae;g__Candidatus Desulforudis	5.35164e-06	3.61418e-06	7.80673e-06	1.64453e-06	2.55482e-06	8.01674e-06	3.94605e-06	9.26237e-07	6.44843e-07	4.65687e-07	1.71994e-06	3.5063e-06	9.90372e-07	8.08659e-07	4.01393e-06	1.03256e-05	6.51683e-06	2.61536e-06	3.12743e-06	6.65929e-06	1.0478e-05	2.33263e-06	5.30489e-06	1.11287e-05
f__Rhodocyclaceae;g__Uliginosibacterium	3.37955e-06	5.25676e-06	7.84329e-07	7.05524e-06	7.59165e-06	3.52354e-06	1.30112e-06	1.20261e-06	1.8797e-06	2.12671e-06	1.26467e-06	2.63429e-06	2.28536e-06	1.11229e-05	9.75628e-08	6.49595e-06	2.65441e-06	1.97247e-06	6.65435e-06	9.63451e-07	8.13169e-07	2.48287e-06	6.10341e-06	4.17067e-06
f__Planococcaceae;g__Planococcus	1.112e-05	3.45891e-06	8.07953e-06	3.61713e-06	2.30994e-06	4.39292e-06	2.82735e-07	3.57885e-06	4.77689e-06	3.25357e-06	6.13928e-06	2.39343e-06	5.41322e-06	2.89496e-06	0	1.809e-06	7.44618e-06	4.69589e-06	1.49885e-06	1.76319e-06	3.32606e-06	2.84365e-07	3.39212e-06	2.06869e-06
f__Rhizobiaceae;g__Sinorhizobium	2.19804e-06	4.46698e-06	4.21022e-06	6.08658e-06	2.78499e-06	5.43481e-06	2.8533e-06	1.01948e-05	1.10696e-05	3.44653e-06	3.12079e-06	2.25848e-06	2.10008e-06	2.07945e-06	4.78014e-06	6.93226e-06	6.87807e-06	1.98016e-06	1.84267e-06	6.17705e-07	8.94453e-06	4.03021e-06	3.19566e-06	3.73506e-06
f__Acholeplasmataceae;g__Candidatus Phytoplasma	2.11644e-06	1.04679e-06	4.89103e-06	3.79182e-06	2.18919e-06	1.0021e-05	3.80356e-06	6.10396e-06	8.46305e-06	5.6389e-07	1.65758e-07	9.2104e-07	2.4647e-06	3.29603e-07	0	9.63275e-07	0	1.72773e-06	3.63683e-08	0	2.98363e-06	4.44018e-07	1.10135e-05	7.87356e-06
f__Unclassified;g__Trichodesmium	7.8596e-06	6.5448e-08	2.64099e-08	3.74377e-07	2.06832e-07	1.45716e-07	1.09929e-05	1.63516e-06	1.14965e-06	3.54006e-07	2.40913e-06	9.00949e-07	2.22129e-08	1.29603e-06	2.31598e-08	1.9815e-07	3.00951e-07	5.82977e-07	8.8761e-06	5.55346e-07	3.25651e-06	2.56315e-08	4.49612e-06	3.80057e-06
f__Hyphomonadaceae;g__Maricaulis	8.20809e-06	7.48024e-07	2.79092e-06	9.66144e-07	1.59193e-06	7.18503e-06	1.19634e-06	0	5.43958e-08	9.75978e-07	1.81827e-07	6.08036e-06	6.56998e-06	1.09691e-05	2.24685e-06	1.14272e-06	5.66486e-07	1.22185e-06	9.83317e-07	8.87248e-07	3.05256e-06	1.25513e-06	1.69721e-06	4.06361e-06
f__Aquificaceae;g__Hydrogenobaculum	1.28737e-06	1.11224e-06	2.64228e-06	1.54139e-07	2.17561e-06	6.20168e-06	2.37157e-06	4.19954e-07	1.817e-07	1.25722e-06	4.70408e-06	1.31586e-06	1.09106e-05	0	8.95119e-06	3.03854e-06	2.76107e-07	1.10617e-06	4.61035e-07	3.66381e-06	2.02628e-06	1.22281e-06	2.54178e-06	4.15304e-06
f__Rhodocyclaceae;g__Sulfuritalea	3.44969e-06	0	1.18503e-06	6.29684e-07	2.49115e-07	1.17365e-06	1.40814e-06	0	1.24266e-07	4.84782e-07	1.92237e-07	2.41859e-06	5.86213e-06	1.09038e-05	5.80238e-06	1.08871e-06	3.81586e-07	1.33462e-06	1.12825e-06	1.12606e-07	3.8859e-07	1.11733e-06	1.91949e-06	4.543e-06
f__Rhodobacteraceae;g__Roseivivax	3.18924e-07	1.48257e-06	7.8033e-07	3.81855e-08	5.96689e-07	3.64004e-07	8.22526e-07	1.13235e-07	1.74198e-07	2.09463e-07	0	0	7.1806e-08	0	1.49734e-07	1.08228e-05	1.15151e-06	0	0	0	2.02181e-06	1.3668e-06	2.09995e-07	1.92263e-07
f__Sordariaceae;g__Neurospora	4.38702e-06	7.56527e-07	2.98501e-06	2.42771e-06	1.18674e-06	1.03523e-06	7.64034e-07	1.17077e-06	2.62349e-06	8.56763e-07	5.91426e-07	5.47723e-06	1.58322e-06	9.15493e-07	2.58135e-07	7.5171e-06	1.7513e-06	1.34979e-06	5.6522e-07	4.11219e-07	4.85211e-06	7.71827e-07	1.07343e-05	8.45748e-07
f__Bacillaceae;g__Thalassobacillus	2.17979e-06	3.17171e-06	1.07026e-06	4.74485e-07	2.35142e-06	1.58552e-06	7.49853e-07	2.7208e-06	1.71486e-06	5.53883e-06	1.91349e-07	3.48691e-06	3.92856e-07	6.10688e-07	0	6.73406e-06	1.07097e-05	9.99948e-07	7.15695e-06	4.00187e-07	8.61955e-06	3.106e-07	9.87455e-07	1.09089e-06
f__Clostridiales Family XVII. Incertae Sedis;g__Sulfobacillus	9.41914e-07	1.91342e-06	1.01084e-06	1.34382e-06	6.56978e-07	1.92866e-06	1.03661e-06	1.38237e-06	9.13324e-07	2.04436e-06	1.18287e-06	3.47161e-07	2.17961e-06	6.70547e-07	1.70925e-07	4.23696e-06	1.06964e-05	2.68618e-06	2.53279e-06	4.18751e-07	2.22162e-06	7.43335e-07	1.86793e-06	1.32049e-06
f__Halobacteroidaceae;g__Acetohalobium	5.23018e-06	2.2035e-06	3.26773e-06	1.83254e-06	9.92651e-07	7.66177e-07	1.04859e-06	5.36953e-07	9.90086e-07	2.57288e-06	4.7135e-06	2.29218e-06	7.89627e-08	5.03494e-07	0	1.06534e-05	4.00085e-06	4.37139e-06	3.31623e-06	8.3623e-07	1.72134e-06	4.28422e-07	2.51449e-06	1.03825e-06
f__Hyphomicrobiaceae;g__Rhodomicrobium	5.33151e-07	3.23274e-07	2.60898e-07	1.02137e-06	1.8973e-06	6.08512e-07	3.92866e-07	0	0	0	1.43774e-06	2.03782e-06	1.06291e-05	1.48144e-07	1.0104e-06	3.86987e-06	1.21725e-07	0	0	0	6.81902e-07	9.10732e-07	0	0
f__Halobacteriaceae;g__Haloquadratum	6.68731e-06	1.06204e-05	2.33719e-06	5.22843e-08	3.79176e-06	5.47062e-06	1.39991e-06	1.08438e-06	1.92334e-06	4.70025e-06	3.87026e-06	2.89888e-06	5.99675e-07	1.73771e-07	1.1226e-06	8.63175e-06	1.36554e-06	2.04313e-06	5.02873e-07	3.83973e-07	1.03025e-06	2.39774e-06	1.48775e-06	1.85104e-06
f__Rhodobacteraceae;g__Roseibium	3.4036e-06	9.05e-07	5.22092e-06	0	4.42416e-06	1.3074e-06	1.67341e-06	2.34456e-06	7.21362e-06	3.96711e-07	0	0	0	1.18058e-08	1.06174e-08	5.81207e-07	3.78046e-07	9.52882e-07	4.31932e-08	0	3.64092e-07	1.78095e-06	8.57448e-07	1.06169e-05
f__Rhodospirillaceae;g__Skermanella	2.04911e-06	6.52211e-07	0	0	0	1.05217e-05	3.24114e-07	8.84104e-07	3.96341e-07	2.61414e-06	3.83397e-07	3.12088e-07	0	0	8.06292e-07	2.0204e-06	1.77575e-06	7.12566e-07	1.04146e-07	6.27993e-08	5.22568e-07	3.16929e-07	8.93415e-07	3.0045e-06
f__Thermoactinomycetaceae;g__Shimazuella	4.88006e-07	5.53287e-06	3.78271e-06	1.32537e-06	2.16243e-06	2.01343e-06	4.65578e-07	5.52204e-07	1.14274e-06	8.55435e-08	1.33373e-06	4.06809e-06	9.71878e-07	0	0	2.61427e-06	5.63267e-06	1.1043e-06	6.96222e-08	3.46114e-07	1.04791e-05	3.46238e-08	8.92389e-07	1.70193e-06
f__Unclassified;g__Synechocystis	1.52113e-06	2.60036e-06	2.47903e-06	2.79537e-07	4.85666e-06	2.55545e-06	1.41924e-06	3.66115e-06	5.8852e-06	3.98473e-06	1.90394e-06	3.03578e-06	5.24079e-06	3.83289e-06	2.89815e-06	3.62873e-06	1.04322e-05	1.00355e-05	1.67067e-07	1.97913e-07	5.98089e-06	5.83677e-06	3.01016e-06	3.80878e-06
f__Helotiaceae;g__Glarea	1.81257e-08	1.07758e-07	2.00224e-07	1.04171e-05	8.51919e-07	5.88596e-06	1.00501e-07	9.55501e-07	2.80533e-06	3.85562e-07	6.26707e-08	3.3073e-06	0	4.1635e-07	0	1.14084e-07	8.74174e-07	0	1.73099e-08	2.33255e-07	2.49116e-07	1.54951e-07	1.68411e-07	4.8266e-07
f__Methanocaldococcaceae;g__Methanotorris	6.07507e-06	1.91055e-06	3.3544e-07	6.4346e-07	3.38324e-06	3.59735e-06	9.34459e-07	5.19187e-06	1.03863e-05	1.89393e-06	4.76981e-07	2.39981e-06	1.50632e-06	2.61234e-06	1.68156e-06	4.84848e-06	1.98033e-06	9.47448e-07	2.00365e-06	1.09737e-06	7.6997e-07	1.68962e-06	4.31182e-06	1.72073e-06
f__Leptotrichiaceae;g__Streptobacillus	1.08214e-06	2.35349e-06	4.15108e-07	0	3.09955e-06	1.58089e-06	0	2.09714e-06	8.7519e-07	0	0	3.72658e-07	2.65824e-06	2.53261e-08	1.03406e-05	1.96839e-06	0	2.01072e-06	0	0	1.69393e-06	0	0	5.00021e-07
f__Unclassified;g__Nitratiruptor	1.00494e-06	3.27985e-06	1.03166e-05	1.89625e-06	8.08424e-06	1.74388e-06	7.68133e-07	2.91642e-06	1.09779e-06	2.92386e-06	6.12115e-07	7.46789e-07	5.65285e-06	1.97793e-06	1.05808e-06	2.26373e-06	1.18496e-06	7.35442e-07	1.26016e-06	1.47845e-06	1.05497e-06	2.68768e-06	1.55047e-06	9.23579e-06
f__Botryosphaeriaceae;g__Neofusicoccum	2.72359e-06	2.23195e-06	2.66084e-06	6.46095e-07	1.99239e-06	2.91094e-06	2.58755e-06	2.32055e-06	5.73942e-06	6.65474e-06	2.70041e-06	3.2575e-06	1.02206e-05	4.17103e-06	8.48662e-08	1.51761e-06	2.18708e-06	5.49888e-07	6.36477e-07	8.68249e-07	7.36977e-07	1.23735e-06	3.81199e-06	1.47479e-06
f__Phaffomycetaceae;g__Cyberlindnera	4.29287e-06	3.54262e-06	4.99055e-06	1.13279e-06	2.81507e-06	4.97835e-06	3.84511e-06	3.02406e-06	9.29443e-06	5.96433e-06	4.29242e-06	3.79242e-06	1.01767e-05	4.58525e-06	1.28399e-07	3.40003e-06	3.10457e-06	1.004e-06	1.7593e-06	1.02913e-06	4.14055e-06	1.2142e-06	4.12199e-06	3.32045e-06
f__Coriolaceae;g__Trametes	3.18878e-06	2.44121e-06	2.34331e-06	5.62051e-07	2.89128e-06	2.87844e-06	2.51438e-06	2.06413e-06	7.14939e-06	6.36275e-06	3.29685e-06	5.16911e-06	1.01334e-05	3.94886e-06	0	2.20615e-06	2.11827e-06	1.02835e-06	5.99214e-07	5.4274e-07	8.16266e-07	1.35475e-06	3.39462e-06	1.6153e-06
f__Chromatiaceae;g__Allochromatium	2.91926e-06	5.25048e-07	1.3579e-06	5.65521e-08	6.1415e-07	3.80044e-06	1.7359e-06	0	0	3.44333e-06	2.18258e-06	5.06881e-07	1.24459e-07	0	1.01294e-05	3.57906e-06	2.78578e-07	9.5663e-07	1.08328e-06	4.51264e-06	3.31587e-07	1.34591e-06	4.76089e-06	6.81258e-06
f__Enterobacteriaceae;g__Mangrovibacter	3.51052e-06	2.43841e-06	8.45288e-07	0	9.43588e-07	4.5887e-07	7.93749e-07	5.09944e-08	0	0	4.65554e-08	1.18169e-06	0	1.12469e-07	0	2.25996e-07	9.24113e-08	0	4.11482e-07	4.79838e-07	4.43649e-07	1.00871e-05	1.00084e-07	1.039e-07
f__Alcaligenaceae;g__Derxia	2.56914e-06	1.00551e-05	9.07428e-06	1.87428e-06	5.41034e-06	3.49014e-06	4.69282e-06	4.74729e-06	4.19642e-06	3.15971e-08	1.31259e-06	8.77628e-07	1.20123e-06	6.37695e-06	4.76145e-07	5.69647e-06	6.46317e-06	1.0755e-06	1.60682e-07	1.4626e-07	2.23728e-06	5.44948e-08	9.8677e-07	2.02232e-06
f__Enterobacteriaceae;g__Shigella	0	3.12743e-07	1.21993e-06	0	7.62439e-06	0	0	0	0	1.00432e-05	0	1.98437e-08	2.73554e-06	0	3.52774e-07	0	0	0	0	0	0	0	0	0
f__Arthrodermataceae;g__Microsporum	6.21005e-07	7.62992e-07	5.033e-06	3.08653e-07	1.4197e-06	8.84648e-07	1.49234e-06	3.70187e-06	4.39665e-06	1.77875e-06	3.8173e-06	4.50532e-06	9.94427e-06	7.78194e-07	3.04285e-08	6.03949e-06	1.72817e-06	2.11479e-07	3.11381e-07	8.54273e-07	5.45195e-06	6.26574e-07	2.53581e-06	3.83263e-06
f__Phycodnaviridae;g__Phaeovirus	0	0	3.00336e-06	0	0	0	0	0	0	0	0	0	0	0	0	1.37962e-07	1.27871e-06	7.74896e-07	0	0	0	5.41327e-07	9.89788e-06	0
f__Hymenochaetaceae;g__Fomitiporia	3.08104e-06	3.87055e-06	3.90032e-06	6.26006e-07	3.83591e-06	3.64046e-06	2.07445e-06	3.53788e-06	8.67239e-06	5.21372e-06	1.73039e-06	2.5637e-06	7.23707e-06	3.09896e-06	8.66466e-08	8.1281e-06	9.72074e-06	9.06153e-08	1.76246e-07	3.31831e-07	9.89395e-06	1.04287e-06	3.03758e-06	2.00196e-06
f__Nitrospiraceae;g__Leptospirillum	6.55096e-07	1.16254e-06	3.61605e-07	1.34462e-07	9.87634e-06	1.28176e-07	4.13763e-07	4.99745e-07	3.45957e-07	1.38287e-06	3.25888e-07	0	0	0	0	7.85374e-07	0	1.70016e-06	0	4.16881e-07	2.41103e-06	2.04452e-06	9.99957e-07	6.60763e-07
f__Thermomicrobiaceae;g__Thermomicrobium	4.94046e-06	9.87558e-06	1.09618e-06	5.22797e-07	2.15287e-06	6.65052e-07	9.87226e-06	5.46546e-06	4.00614e-06	3.04472e-07	2.7752e-08	3.06266e-08	2.89146e-08	0	0	4.99954e-06	9.91566e-07	1.1712e-06	9.09666e-06	3.2339e-07	6.46379e-06	0	5.98658e-06	1.92425e-06
f__Bacillaceae;g__Alkalibacillus	2.74192e-07	4.09012e-07	2.99848e-07	2.76203e-06	1.15961e-07	4.84136e-07	1.71361e-06	9.72009e-06	3.16377e-06	1.00688e-07	1.93694e-06	4.21593e-07	1.70582e-07	6.59206e-08	0	5.9673e-06	2.05825e-06	5.37048e-06	1.8384e-07	4.78827e-07	1.91897e-06	3.42688e-07	8.5785e-07	1.60833e-06
f__Halobacteriaceae;g__Natronococcus	4.98914e-06	1.15173e-06	2.15569e-06	4.31229e-07	1.95851e-06	3.29285e-06	2.97614e-06	1.37788e-06	2.4926e-06	4.21187e-06	1.19103e-06	1.0883e-06	2.84992e-06	1.12191e-06	9.10699e-07	9.46555e-07	7.63072e-07	2.21883e-06	9.25708e-06	9.71024e-06	5.43132e-06	4.43787e-07	3.61091e-06	1.31745e-06
f__Enterococcaceae;g__Bavariicoccus	2.17176e-07	6.6261e-08	1.60428e-07	5.49539e-07	4.48717e-07	1.60647e-06	0	0	8.95335e-08	6.09789e-06	3.56439e-08	9.54794e-06	1.34369e-06	4.38372e-07	1.69665e-06	9.90074e-07	1.33595e-06	2.41453e-07	1.56542e-07	0	0	5.87522e-07	2.28454e-07	0
f__Herpotrichiellaceae;g__Cladophialophora	2.61268e-06	2.00405e-06	3.05724e-06	4.69015e-07	1.14177e-06	2.69975e-06	2.90125e-06	2.87924e-06	4.57742e-06	9.54746e-06	2.91769e-06	3.26156e-06	7.90283e-06	2.61832e-06	0	1.23798e-06	2.28866e-06	1.46548e-06	5.97994e-07	5.69548e-07	1.35315e-06	6.53918e-07	6.61455e-06	1.66949e-06
f__Ajellomycetaceae;g__Ajellomyces	4.25708e-06	1.9555e-06	2.02104e-06	1.73476e-06	5.18745e-06	8.96195e-06	2.31476e-06	4.936e-06	6.37787e-06	9.48981e-06	5.4902e-06	8.93108e-06	4.68962e-06	2.07705e-06	5.53279e-06	1.10852e-06	2.76181e-06	5.58771e-06	2.26807e-06	2.53856e-07	1.11297e-06	1.0125e-06	2.75936e-06	2.37752e-06
f__Unclassified;g__Nodosilinea	9.46121e-06	7.15975e-07	1.21344e-06	0	4.84855e-07	7.21169e-07	3.48042e-07	8.38498e-08	4.83721e-07	2.45169e-06	2.21477e-08	0	2.53831e-07	0	0	3.76293e-07	3.03903e-07	5.21798e-07	0	0	0	5.88836e-07	7.88171e-07	2.30638e-06
f__Bacillaceae;g__Salsuginibacillus	1.13471e-06	5.50266e-07	5.89666e-07	2.09309e-06	9.27518e-07	2.20428e-06	2.80936e-07	3.92813e-07	2.94822e-07	1.70432e-06	3.29853e-07	1.58334e-07	0	9.45945e-06	0	2.20191e-06	3.16505e-07	2.34702e-06	2.85591e-07	6.11663e-07	2.65069e-06	2.36487e-07	1.816e-06	5.0722e-07
f__Unclassified;g__Mastigocladopsis	1.97199e-06	0	1.14795e-07	0	6.42164e-08	3.21294e-07	1.15961e-06	0	0	3.15655e-07	5.06936e-08	2.68534e-06	9.45429e-06	6.1233e-08	0	0	5.53441e-07	0	4.48058e-07	0	0	0	5.44904e-08	1.13136e-07
f__Agaricaceae;g__Agaricus	1.90953e-06	2.26237e-06	4.31326e-06	8.19055e-07	1.55273e-06	3.95909e-06	2.83881e-06	3.46941e-06	5.85054e-06	6.21957e-06	2.35424e-06	5.15218e-06	9.42702e-06	4.13542e-06	6.88359e-08	1.57083e-06	1.69184e-06	5.88433e-07	5.34624e-07	4.26059e-07	5.34417e-07	8.85954e-07	3.28566e-06	1.5803e-06
f__Unclassified;g__Teredinibacter	3.60915e-06	3.11036e-06	5.64471e-06	4.84008e-06	7.92495e-07	6.08625e-06	2.11878e-06	8.45993e-07	2.00771e-06	3.38971e-06	1.30422e-06	1.62641e-06	2.92878e-06	1.70657e-06	6.74788e-06	4.40181e-06	5.16731e-06	1.83346e-06	3.24471e-06	4.5331e-06	4.19978e-06	2.78173e-06	9.02132e-06	9.41324e-06
f__Ruaniaceae;g__Ruania	3.25815e-08	1.9847e-06	2.98056e-07	8.22251e-07	1.78379e-07	7.24313e-07	3.63235e-07	4.84142e-07	6.0654e-07	0	1.97142e-07	6.21607e-08	8.80288e-08	2.72146e-07	0	1.36713e-06	9.35014e-06	1.41889e-06	6.22302e-08	6.4505e-08	2.19887e-06	7.73691e-07	3.02725e-08	4.50882e-07
f__Aurantimonadaceae;g__Fulvimarina	0	5.02306e-07	3.47474e-07	1.41697e-07	3.88754e-07	2.43132e-06	5.81371e-08	2.80126e-07	6.78728e-07	2.35916e-08	0	0	0	0	0	9.34195e-06	5.0764e-08	1.91755e-06	1.97783e-07	4.97889e-07	1.10777e-07	0	9.89624e-07	1.19858e-06
f__Enterobacteriaceae;g__Pectobacterium	2.40375e-06	8.47316e-06	2.69456e-06	4.02889e-07	2.13575e-06	8.91459e-06	1.94258e-06	1.14493e-06	5.29554e-06	1.87839e-06	4.94483e-07	1.21717e-06	3.00498e-06	1.25041e-06	9.26026e-06	4.00122e-06	6.88498e-07	4.12878e-06	8.01787e-07	3.5115e-06	1.03018e-06	1.37759e-06	2.62215e-06	5.36078e-06
f__Poxviridae;g__Betaentomopoxvirus	0	0	0	0	0	0	4.70488e-07	0	0	1.35766e-06	1.23201e-06	8.121e-07	0	0	0	0	1.3694e-07	0	0	9.25394e-06	0	0	1.97747e-07	5.13218e-07
f__Spirochaetaceae;g__Borrelia	4.05217e-06	6.81441e-06	3.33418e-06	1.20975e-06	5.71798e-06	5.96077e-06	2.65971e-06	4.5647e-06	4.64642e-06	2.66018e-06	2.72567e-06	5.24247e-06	9.23091e-06	5.77168e-06	4.55003e-06	5.14266e-06	5.28969e-06	1.08136e-06	2.85151e-07	1.23062e-06	3.16279e-06	3.56141e-07	3.38601e-06	2.93456e-06
f__Mycosphaerellaceae;g__Sphaerulina	3.04348e-06	6.36445e-07	0	0	3.91319e-06	0	2.70095e-07	9.93811e-07	5.18718e-07	6.63839e-08	4.75253e-07	3.93361e-07	1.2379e-07	0	0	2.8838e-07	5.25283e-07	1.01387e-06	9.20457e-06	0	8.98298e-07	9.4953e-08	0	3.85691e-07
f__Sandaracinaceae;g__Sandaracinus	3.73583e-06	1.79068e-06	2.53097e-06	1.39326e-06	2.37139e-06	5.37852e-06	2.83588e-06	1.59844e-06	4.27067e-06	5.11541e-06	3.58797e-06	1.84331e-06	9.10471e-06	2.66175e-06	2.85934e-06	5.06978e-06	1.8551e-06	1.39825e-06	1.05825e-06	4.03522e-06	7.11076e-07	1.99637e-06	5.34108e-06	4.76105e-06
f__Bacillaceae;g__Pontibacillus	2.67896e-06	1.83405e-06	1.27404e-06	1.06752e-08	3.35831e-06	9.02836e-06	4.48942e-07	3.79631e-06	6.93591e-06	2.19739e-06	3.1473e-07	1.30478e-06	3.84971e-07	1.39636e-07	1.48474e-06	6.02892e-07	2.6417e-06	1.86521e-06	3.00646e-07	2.38763e-07	5.84197e-08	9.52738e-08	3.98964e-06	9.4799e-07
f__Sulfolobaceae;g__Sulfolobus	1.78881e-06	9.07612e-07	2.13263e-06	2.56451e-07	5.97778e-06	1.17204e-06	9.52418e-07	2.27668e-06	1.37266e-06	1.56508e-07	3.26665e-06	1.09457e-07	1.06783e-06	1.79705e-06	2.87315e-07	4.40875e-07	1.3387e-06	2.75956e-06	8.98336e-06	2.92473e-07	2.82428e-06	7.26597e-08	4.31032e-07	5.26853e-07
f__Pseudonocardiaceae;g__Saccharomonospora	4.53538e-06	3.0052e-07	2.64064e-06	3.88904e-07	4.29169e-07	8.92347e-06	1.36726e-06	0	9.29993e-08	1.63191e-06	1.81799e-06	1.6462e-06	1.17662e-07	0	2.82159e-06	4.71194e-06	2.94864e-06	1.44263e-06	1.49722e-06	4.11501e-06	4.89172e-07	2.34541e-06	4.88261e-06	6.65618e-06
f__Oceanospirillaceae;g__Oceanospirillum	1.62744e-06	4.62281e-07	9.90108e-07	4.21313e-08	1.29833e-06	3.09246e-06	1.64218e-06	0	0	1.05218e-07	5.32283e-07	2.51751e-07	3.9613e-08	0	8.86402e-06	2.76844e-06	7.54692e-08	1.07983e-06	2.94038e-07	3.30911e-06	3.29376e-07	7.93807e-07	2.20686e-06	4.58201e-06
f__Pleosporaceae;g__Pyrenophora	4.85755e-06	1.91411e-06	3.06892e-06	9.68839e-07	2.70232e-06	3.23425e-06	3.1763e-06	2.03701e-06	5.29674e-06	6.94668e-06	2.56154e-06	3.42489e-06	8.83768e-06	2.95008e-06	5.23317e-08	2.29822e-06	3.00198e-06	6.68482e-07	6.96959e-07	5.87922e-07	6.78661e-07	1.00212e-06	3.67521e-06	1.11087e-06
f__Enterobacteriaceae;g__Tatumella	5.19521e-06	4.93557e-07	2.44328e-06	2.00083e-06	0	6.10668e-06	4.15206e-06	0	0	1.563e-06	7.48661e-07	0	0	0	6.33862e-06	1.76028e-06	2.1854e-06	3.45213e-06	2.04351e-06	0	1.86943e-06	3.40849e-06	4.40236e-06	8.7936e-06
f__Sclerotiniaceae;g__Sclerotinia	1.95535e-06	2.02671e-06	2.4697e-06	2.2236e-07	8.76834e-06	1.20485e-06	2.23111e-06	8.09772e-07	1.61616e-06	3.94503e-06	3.13724e-06	3.39444e-06	6.04309e-06	3.81588e-06	0	5.2883e-06	1.34215e-06	4.67927e-07	2.33363e-07	6.23371e-06	1.82987e-07	4.00385e-07	9.47906e-07	2.55653e-06
f__Nocardioidaceae;g__Propionicicella	2.09882e-06	1.09047e-06	1.62774e-06	2.94326e-07	8.53747e-07	3.47222e-06	1.63273e-06	6.08163e-07	2.39896e-07	9.66332e-07	1.17449e-06	6.93506e-07	1.30952e-07	3.9957e-07	4.30868e-06	8.71097e-06	2.87457e-06	3.5783e-06	7.8067e-07	3.41315e-06	5.46599e-07	1.11127e-06	2.66129e-06	4.89311e-06
f__Clavicipitaceae;g__Metarhizium	2.02096e-06	1.53618e-06	2.50259e-06	1.26473e-06	1.79666e-06	2.43806e-06	2.41536e-06	2.01079e-06	4.90164e-06	4.66241e-06	2.05864e-06	2.9005e-06	8.70336e-06	2.48964e-06	2.23453e-08	5.96659e-07	1.63003e-06	5.62276e-07	3.81355e-07	4.47085e-07	4.36989e-07	1.01895e-06	2.2682e-06	9.80596e-07
f__Acetobacteraceae;g__Komagataeibacter	1.31921e-06	3.38826e-06	2.93045e-06	2.60927e-06	3.557e-06	1.53028e-06	3.95836e-07	1.36662e-06	8.25182e-07	1.08326e-07	0	0	1.55345e-07	0	3.23934e-07	3.22422e-06	8.6301e-06	1.54259e-06	3.13273e-07	1.52775e-07	5.1282e-06	1.42629e-06	1.49316e-06	9.83067e-07
f__Clostridiales Family XI. Incertae Sedis;g__Sedimentibacter	7.04681e-06	5.86462e-06	1.55514e-06	6.61748e-08	2.11813e-06	5.0465e-07	7.46651e-07	6.54116e-08	7.54706e-08	1.10176e-07	8.95764e-07	1.31807e-07	0	0	1.29743e-07	8.62421e-06	1.18538e-07	0	2.63908e-07	3.41944e-07	3.10407e-07	2.55926e-06	8.98664e-07	4.66464e-07
f__Magnaporthaceae;g__Gaeumannomyces	2.31567e-06	2.73656e-06	3.08242e-06	1.08707e-06	3.37052e-06	3.12887e-06	3.32417e-06	3.46954e-06	5.08126e-06	5.13974e-06	3.42567e-06	4.88234e-06	8.58129e-06	4.04869e-06	4.32226e-07	2.41168e-06	2.34563e-06	6.2953e-07	2.07724e-06	8.05388e-07	1.6174e-06	5.00458e-07	3.21361e-06	2.11419e-06
f__Acidaminococcaceae;g__Succinispira	2.96935e-06	6.83336e-06	8.28709e-06	6.75785e-06	5.52186e-06	2.5281e-06	8.70352e-07	6.6081e-06	6.16549e-06	7.89061e-06	3.75808e-06	9.27083e-07	5.00742e-06	7.98831e-06	1.14007e-06	2.77233e-06	4.50384e-06	1.75676e-06	3.70229e-06	3.24335e-07	2.45134e-06	1.15737e-06	8.57069e-06	4.35078e-06
f__Cellulomonadaceae;g__Actinotalea	1.79437e-06	2.67817e-07	1.35088e-06	1.48077e-06	2.00225e-06	1.15948e-06	8.00115e-07	3.12341e-06	4.71952e-06	9.24514e-07	3.77021e-06	2.2252e-06	1.0069e-06	1.15292e-07	1.34792e-06	5.35735e-07	1.67197e-07	8.56637e-06	6.59081e-08	5.4552e-06	7.85541e-07	4.34222e-07	1.78262e-06	2.71598e-06
f__Unikaryonidae;g__Encephalitozoon	3.31666e-06	1.96751e-06	3.08146e-06	6.36211e-07	1.96833e-06	3.06023e-06	2.68472e-06	2.72941e-06	6.20515e-06	5.5158e-06	3.32087e-06	3.6113e-06	8.51824e-06	3.8584e-06	0	2.12005e-06	1.738e-06	5.15375e-07	1.06632e-06	1.28417e-06	7.54203e-07	1.0132e-06	3.18511e-06	1.85965e-06
f__Mycosphaerellaceae;g__Pseudocercospora	1.97977e-06	3.45726e-06	2.26128e-06	9.67145e-07	1.851e-06	2.68681e-06	4.01854e-06	2.96834e-06	7.19712e-06	7.18022e-06	3.25574e-06	2.57969e-06	8.5053e-06	3.7064e-06	0	2.42597e-06	6.05239e-06	1.65562e-06	7.69925e-07	3.91169e-07	1.09604e-06	9.52908e-07	3.9678e-06	1.35754e-06
f__Enterococcaceae;g__Melissococcus	2.7548e-08	7.95229e-07	4.15889e-06	0	8.1631e-08	6.99279e-06	0	1.79475e-06	2.12977e-06	5.94455e-08	0	2.1023e-07	2.48098e-08	8.44478e-06	7.76021e-08	1.63038e-06	9.45334e-08	0	4.09219e-06	2.72699e-08	8.5038e-06	4.51041e-07	8.18108e-06	1.43817e-07
f__Nautiliaceae;g__Lebetimonas	9.2926e-08	1.20203e-06	8.18522e-07	3.56039e-07	7.12259e-07	4.24244e-07	7.30398e-07	4.87529e-06	5.49843e-06	8.8917e-07	0	0	2.3433e-06	9.70241e-08	8.47828e-06	3.89922e-07	1.59442e-07	1.82507e-07	0	9.19878e-08	1.39173e-07	8.82662e-07	3.45362e-07	0
f__Saccharomycetaceae;g__Nakaseomyces	2.58776e-06	8.4622e-06	3.00424e-06	4.77375e-07	2.10888e-06	4.1907e-06	6.4907e-06	4.05077e-06	7.77878e-06	5.16157e-06	2.95476e-06	2.89171e-06	8.0563e-06	4.17222e-06	3.4418e-06	2.02946e-06	2.96164e-06	6.61034e-07	3.84524e-06	7.85111e-07	5.19464e-06	1.20615e-06	4.29258e-06	2.81896e-06
f__Enterobacteriaceae;g__Dickeya	3.50061e-06	3.7749e-06	1.82309e-06	0	1.61523e-06	8.87489e-07	8.43472e-06	9.18649e-08	4.2663e-07	1.31865e-06	4.137e-06	1.27776e-06	1.31072e-06	1.01305e-07	5.50032e-06	3.05343e-07	8.26488e-06	7.43685e-07	6.96572e-06	3.46786e-07	4.464e-06	9.21603e-08	6.40846e-06	8.90371e-07
f__Polydnaviridae;g__Bracovirus	2.09328e-06	2.57826e-06	2.86343e-06	1.97448e-07	4.58579e-06	2.47828e-06	2.40733e-06	3.07195e-06	8.41197e-06	5.2432e-06	2.65722e-06	3.88435e-06	7.2447e-06	2.10263e-06	0	1.13537e-06	1.8646e-06	1.13008e-06	8.57117e-07	3.83903e-07	1.18865e-06	8.51742e-07	2.19784e-06	1.66617e-06
f__Rhodospirillaceae;g__Oceanibaculum	7.46915e-07	6.9842e-07	4.39324e-07	1.54139e-07	2.20254e-07	5.86165e-06	7.90522e-08	5.33264e-07	6.66157e-07	2.07668e-07	0	0	0	0	8.15162e-08	8.39818e-06	3.45134e-08	1.38271e-06	2.68937e-07	2.78768e-07	9.03776e-08	0	1.27089e-06	6.20869e-07
f__Rhodobacteraceae;g__Pannonibacter	8.35162e-06	0	0	0	0	0	0	0	0	0	0	0	0	0	0	0	0	0	0	0	0	0	0	0
f__Phycodnaviridae;g__Prasinovirus	4.15151e-06	3.8938e-06	3.92423e-06	6.47968e-07	2.14808e-06	6.46943e-06	3.68494e-06	2.57952e-06	5.74219e-06	8.30711e-06	6.32158e-06	5.12679e-06	8.09508e-06	3.0832e-06	3.08597e-06	5.15889e-06	4.62972e-06	1.69252e-06	1.20474e-06	6.0038e-06	1.23894e-06	1.97052e-06	7.81557e-06	8.23595e-06
f__Nitrososphaeraceae;g__Nitrososphaera	2.56223e-07	1.72622e-06	1.75536e-06	5.61424e-06	1.4963e-06	3.50928e-07	2.09783e-07	5.22989e-07	9.38644e-07	0	0	1.57344e-06	8.24445e-06	0	0	1.3662e-06	6.7878e-07	2.71214e-07	0	1.22591e-06	7.05455e-07	0	8.33227e-07	1.53171e-07
f__Podoviridae;g__Phikmvlikevirus	7.90355e-07	6.11189e-07	7.06259e-07	1.97491e-07	2.89726e-06	8.12648e-06	7.76524e-07	3.90426e-07	9.76008e-07	0	5.94066e-08	3.60581e-07	2.16633e-07	0	2.25868e-07	6.84902e-07	3.83242e-07	1.34979e-07	1.969e-07	0	6.43313e-07	0	1.27712e-06	1.72356e-06
f__Deferribacteraceae;g__Deferribacter	2.98969e-06	3.18408e-06	5.67583e-07	2.68923e-07	1.10671e-06	8.12232e-06	1.16363e-06	3.67491e-07	4.0105e-07	1.15843e-06	1.25341e-07	4.371e-06	0	0	7.46414e-08	4.18179e-06	7.89062e-07	5.18413e-06	2.17636e-07	7.40491e-08	2.95437e-06	1.3965e-06	4.12689e-06	1.70879e-06
f__Kiloniellaceae;g__Kiloniella	6.60972e-06	1.69485e-06	3.11156e-06	7.27447e-07	2.18289e-06	8.10564e-06	2.14522e-06	2.53024e-06	6.36508e-06	6.32165e-06	3.56282e-06	3.35064e-06	7.01064e-06	3.96472e-06	1.96126e-07	2.03335e-06	7.20758e-06	4.99171e-07	6.34614e-07	3.75892e-07	3.09561e-07	4.8283e-07	3.55943e-06	9.1567e-07
f__Staphylococcaceae;g__Jeotgalicoccus	6.91352e-06	4.7254e-06	2.47045e-06	2.40506e-06	1.48907e-06	3.00424e-06	1.11696e-06	7.55707e-07	8.52991e-07	4.26618e-06	1.82839e-06	1.14478e-06	3.16452e-06	1.22856e-06	8.069e-06	5.21362e-07	3.19558e-06	2.40164e-06	9.71998e-07	1.23092e-06	3.1397e-06	4.02701e-07	8.09714e-07	3.10244e-06
f__Neocallimastigaceae;g__Neocallimastix	0	0	0	1.50259e-06	0	0	0	4.12586e-07	1.07108e-06	8.06253e-06	2.59363e-06	1.62846e-06	0	0	1.27869e-08	1.75666e-06	2.01867e-06	0	0	0	1.0365e-07	0	0	1.52917e-06
f__Rhodobacteraceae;g__Rhodobacter	7.9584e-06	1.9437e-06	4.43514e-06	1.74513e-06	2.77476e-06	6.67794e-06	4.7832e-06	4.84863e-06	4.98538e-06	1.80641e-06	1.77083e-06	4.77286e-06	4.19928e-06	4.22292e-07	1.31136e-06	4.10509e-06	4.65754e-07	2.7968e-06	2.04549e-06	6.27195e-07	1.29786e-06	4.40628e-06	1.97802e-06	1.10526e-06
f__Arthrodermataceae;g__Trichophyton	4.2416e-06	3.61907e-06	5.78895e-06	2.76787e-07	3.63841e-06	5.09149e-06	1.66386e-06	6.18437e-06	5.75815e-06	3.48798e-06	1.33469e-06	1.89274e-06	4.19347e-06	1.20904e-06	7.41944e-08	4.64553e-06	7.91509e-06	6.25582e-06	2.00628e-06	5.72009e-07	2.29521e-06	6.90923e-06	2.89933e-06	2.44565e-06
f__Unclassified;g__Kamptonema	1.68564e-06	4.50265e-06	1.67078e-06	4.37558e-06	2.08242e-06	4.57707e-06	2.56023e-06	2.34577e-06	4.0952e-06	2.43494e-06	8.84557e-07	2.2248e-06	7.9043e-06	1.3755e-06	8.20034e-08	7.18517e-07	2.3041e-06	2.6383e-06	7.44002e-06	1.49691e-06	3.13213e-06	4.66348e-07	2.24504e-06	7.4514e-07
f__Unclassified;g__Candidatus Micrarchaeum	0	3.44681e-06	1.81465e-06	0	6.49379e-07	7.89517e-06	0	2.39801e-08	0	0	5.99858e-06	0	0	0	0	0	0	0	0	0	0	0	0	0
f__Rhodobacteraceae;g__Nesiotobacter	7.87745e-06	4.32488e-07	1.52705e-06	0	1.46439e-07	2.44227e-06	6.13189e-07	0	0	3.55468e-08	0	0	0	0	0	2.80586e-07	0	0	8.51461e-08	4.41293e-08	0	0	0	0
f__Enterobacteriaceae;g__Kluyvera	5.72032e-07	2.77092e-08	0	1.96978e-07	0	2.69499e-06	8.84944e-07	2.86648e-06	7.81824e-06	0	0	0	0	7.1571e-08	0	1.13938e-06	3.24599e-07	1.75017e-06	6.77507e-08	6.10703e-07	7.79169e-07	2.86487e-06	1.24196e-06	1.32237e-07
f__Rhodobacteraceae;g__Rhodovulum	7.60974e-06	4.67361e-06	1.95082e-06	7.5685e-08	1.00428e-06	3.61171e-06	6.23534e-06	3.55518e-06	3.09096e-06	1.17958e-07	2.55741e-08	0	0	0	2.38919e-06	3.29577e-08	7.58727e-07	6.47844e-06	9.00116e-08	5.66782e-06	3.6179e-06	9.83594e-07	3.72614e-06	3.64696e-06
f__Polyporaceae;g__Dichomitus	1.77638e-06	1.19403e-06	2.07199e-06	1.12852e-07	9.88279e-07	2.19368e-06	6.46988e-07	1.37922e-06	3.72797e-06	3.13206e-06	2.22593e-06	1.3286e-06	5.33183e-06	2.34603e-06	8.40712e-08	1.10841e-06	1.07212e-06	4.15267e-07	5.57663e-07	2.35337e-07	5.73467e-07	7.59345e-06	1.68697e-06	8.66514e-07
f__Oceanospirillaceae;g__Marinomonas	4.93702e-06	1.3563e-06	2.16498e-06	1.09879e-06	9.41603e-07	4.72806e-06	2.41342e-06	1.37618e-06	2.50021e-06	4.7469e-06	3.46388e-06	3.38539e-06	5.55487e-06	2.82869e-06	1.5477e-06	7.47995e-07	9.74359e-07	5.50846e-06	7.37097e-06	3.7222e-07	1.40201e-06	1.06527e-06	7.56251e-06	9.14239e-07
f__Unclassified;g__Gilvimarinus	2.67052e-06	4.38141e-08	9.88856e-09	1.28458e-07	0	2.01292e-08	1.66073e-07	1.25933e-06	7.88702e-07	4.1676e-07	0	7.5295e-06	6.99278e-06	3.08706e-06	1.20296e-07	5.62732e-07	1.11899e-07	0	0	0	7.56607e-09	0	9.38771e-09	0
f__Botryosphaeriaceae;g__Macrophomina	1.85983e-06	1.69253e-06	1.95389e-06	8.39421e-07	1.62558e-06	2.08175e-06	1.73585e-06	1.7844e-06	4.40937e-06	5.11535e-06	2.27464e-06	2.63489e-06	7.52921e-06	3.06511e-06	4.06781e-06	1.42363e-06	1.79578e-06	6.66423e-07	7.60518e-07	3.81513e-07	4.24925e-07	6.5426e-07	1.60515e-06	9.93142e-07
f__Anaplasmataceae;g__Anaplasma	1.20369e-07	7.51948e-06	6.84028e-07	8.56908e-07	1.0612e-06	3.79495e-06	1.57556e-06	1.08452e-06	1.25129e-06	2.31033e-07	3.41247e-07	0	2.68562e-07	4.90032e-07	1.40005e-07	2.8838e-07	7.67483e-07	1.83022e-06	2.10378e-08	6.56384e-06	0	0	1.86445e-06	1.79547e-06
f__Debaryomycetaceae;g__Spathaspora	3.67883e-06	2.345e-06	3.06127e-06	5.77887e-07	2.58884e-06	3.67585e-06	3.4264e-06	3.19417e-06	7.074e-06	6.69789e-06	3.07767e-06	3.816e-06	7.50882e-06	4.11853e-06	4.93644e-08	1.76827e-06	2.70325e-06	8.29625e-07	6.12111e-07	6.06422e-07	5.1157e-07	1.37949e-06	3.87339e-06	2.21026e-06
f__Neisseriaceae;g__Simonsiella	0	0	1.39616e-08	3.44338e-06	0	5.44463e-06	2.34063e-06	0	0	0	0	0	0	0	0	1.49646e-08	1.22382e-08	0	0	3.47386e-06	0	7.49318e-06	0	2.75196e-08
f__Pseudonocardiaceae;g__Lechevalieria	6.37464e-07	6.69973e-07	3.12081e-06	2.35502e-06	6.49222e-07	9.31287e-07	6.88938e-07	1.0871e-06	1.58789e-06	1.27075e-06	9.3673e-07	9.12141e-07	2.06676e-06	7.47257e-06	0	4.01224e-07	3.82815e-07	9.70817e-07	1.5212e-07	1.57681e-07	2.38333e-07	1.81649e-07	9.76917e-07	5.54425e-07
f__Debaryomycetaceae;g__Meyerozyma	2.27087e-06	1.63072e-06	2.31102e-06	5.14836e-07	1.57797e-06	3.61638e-06	3.16046e-06	4.60455e-06	7.1389e-06	6.93365e-06	3.51925e-06	4.57308e-06	7.46961e-06	3.69514e-06	0	1.42739e-06	1.50672e-06	9.15854e-07	7.42278e-07	5.71718e-07	1.80807e-06	1.02675e-06	5.01713e-06	1.2865e-06
f__Unclassified;g__Candidatus Saccharimonas	3.09961e-07	0	0	0	0	1.61725e-07	0	0	0	0	1.13993e-06	3.03111e-06	1.63455e-06	2.36328e-06	1.70377e-07	0	0	0	0	0	0	7.44457e-06	0	0
f__Unclassified;g__Mastigocoleus	2.77672e-06	2.49297e-06	4.82967e-06	1.5957e-07	2.08559e-06	5.13331e-06	1.96726e-06	1.82034e-06	3.9292e-06	3.33693e-06	3.08991e-06	1.5868e-06	7.44114e-06	2.55298e-06	2.20949e-06	6.11068e-06	3.57591e-06	1.52208e-06	1.84328e-06	3.75155e-06	1.37959e-06	2.4807e-06	5.79877e-06	7.14547e-06
f__Rhodobiaceae;g__Parvibaculum	3.47423e-06	2.56534e-06	4.2991e-06	1.44514e-07	2.02831e-06	6.36143e-06	3.83226e-06	1.61555e-07	2.48533e-07	1.79498e-07	1.00292e-06	5.57981e-07	4.75566e-07	0	5.44686e-06	6.74699e-06	9.24012e-07	1.93837e-06	1.44082e-06	6.04206e-06	6.76975e-07	1.71284e-06	5.01698e-06	7.41074e-06
f__Xanthomonadaceae;g__Pseudoxanthomonas	8.20445e-07	1.97103e-06	2.8324e-06	6.54891e-07	1.14672e-07	1.16865e-06	2.72961e-07	0	1.14404e-07	1.86059e-07	1.71215e-06	1.24438e-07	6.23151e-06	0	2.4153e-08	1.21739e-06	7.35467e-06	3.89216e-07	5.62987e-06	0	1.22104e-06	2.25794e-06	2.24427e-06	1.76719e-06
f__Kordiimonadaceae;g__Kordiimonas	7.23636e-06	8.48593e-07	7.16874e-07	0	1.6419e-07	6.15978e-06	5.89299e-07	5.67892e-07	2.16553e-06	2.01492e-06	3.88843e-07	4.29121e-07	1.2154e-06	6.26246e-07	0	4.71894e-07	9.00485e-07	0	1.432e-07	2.9687e-07	2.24575e-07	5.69718e-07	5.57288e-07	2.89268e-07
f__Phanerochaetaceae;g__Phanerochaete	2.32842e-06	2.04024e-06	1.35323e-06	7.04057e-07	4.24748e-06	2.7101e-06	1.66661e-06	2.00507e-06	3.91933e-06	4.71748e-06	2.41312e-06	2.45176e-06	7.22139e-06	2.79607e-06	5.38716e-08	2.95783e-06	3.82764e-06	6.00701e-07	3.18999e-07	1.70377e-07	2.61756e-07	1.31335e-06	3.03225e-06	1.50225e-06
f__Phyllobacteriaceae;g__Chelativorans	3.9102e-06	1.93334e-06	3.41117e-06	4.47571e-07	2.69572e-06	1.29906e-06	0	1.3638e-07	2.04177e-08	0	5.58132e-06	2.69224e-06	2.01992e-07	1.22466e-07	0	2.82334e-06	1.74776e-06	8.38904e-07	1.42795e-07	3.51534e-07	7.18432e-06	1.77533e-08	4.11688e-07	1.25668e-06
f__Cyphellophoraceae;g__Cyphellophora	2.53268e-06	2.51926e-06	2.14111e-06	8.92688e-07	3.33921e-06	2.43698e-06	2.88185e-06	3.26157e-06	6.44209e-06	4.09021e-06	2.36189e-06	3.07779e-06	7.15493e-06	3.39954e-06	8.09835e-08	1.8462e-06	2.93025e-06	5.76418e-07	6.73233e-07	7.61226e-07	5.44961e-07	1.1614e-06	2.24331e-06	1.03588e-06
f__Methylocystaceae;g__Pleomorphomonas	1.81772e-07	4.5884e-07	2.33437e-06	2.60606e-06	6.68325e-07	2.39619e-06	2.13312e-06	8.46574e-07	1.16866e-06	4.34288e-06	9.65747e-07	3.78422e-06	5.7461e-06	1.14184e-06	2.77497e-07	5.1533e-06	1.8542e-06	2.23414e-07	4.27797e-07	8.57256e-07	7.09424e-06	7.94738e-07	1.32185e-06	2.49176e-06
f__Intrasporangiaceae;g__Janibacter	0	0	0	0	0	3.33754e-08	0	7.08052e-06	3.79192e-06	2.91464e-08	2.11636e-07	0	0	0	0	3.566e-06	0	3.58947e-08	0	3.61836e-08	0	0	3.39622e-08	0
f__Actinopolysporaceae;g__Actinopolyspora	7.07311e-06	1.85531e-07	5.61498e-07	6.59447e-07	2.51281e-07	2.0954e-06	3.38206e-07	1.52312e-06	4.38366e-06	4.98423e-06	4.56243e-06	3.39317e-06	1.24006e-06	0	6.46459e-07	6.46257e-07	9.84381e-07	2.06463e-06	6.79258e-07	0	4.29621e-07	1.0899e-07	7.46282e-07	6.6406e-07
f__Unclassified;g__Acaryochloris	5.33208e-07	7.04959e-06	5.60356e-07	4.71619e-08	0	1.37919e-06	2.84363e-06	4.09132e-06	2.65753e-06	3.61292e-06	0	4.37828e-07	0	0	1.12853e-06	2.69524e-06	2.67399e-07	2.83587e-06	3.28738e-07	0	2.52931e-06	8.7273e-07	8.56486e-07	1.91453e-06
f__Streptosporangiaceae;g__Streptosporangium	6.94497e-06	2.74245e-06	2.631e-06	2.45234e-06	5.44856e-06	1.11155e-06	1.3406e-06	2.31204e-06	7.00345e-06	2.98943e-06	6.22516e-07	1.88206e-06	1.2201e-06	3.00548e-06	3.68558e-06	1.10982e-06	2.53408e-06	1.38513e-06	3.24051e-06	1.96975e-06	1.96779e-06	2.39475e-06	4.71418e-07	2.0465e-06
f__Rhodospirillaceae;g__Dongia	6.95525e-06	2.17394e-06	1.6525e-06	1.34265e-06	8.46809e-07	5.02007e-06	2.37446e-07	5.03406e-07	5.21146e-07	2.26234e-07	3.34244e-07	7.8384e-07	2.17654e-07	4.54201e-07	1.81545e-07	6.99717e-06	2.90266e-07	9.96768e-07	3.49682e-07	1.91388e-07	4.34342e-07	3.26231e-06	1.27196e-06	7.72782e-07
f__Unclassified;g__Nematocida	5.51159e-07	1.38952e-06	1.24129e-06	7.03908e-07	1.9208e-06	1.46116e-06	1.16456e-06	1.39698e-06	3.08797e-06	3.11427e-06	1.77753e-06	1.72465e-06	6.99595e-06	2.74106e-06	0	6.83837e-07	1.44895e-06	2.79329e-07	3.33962e-07	7.45017e-07	6.21464e-08	2.70185e-07	2.58816e-06	8.231e-07
f__Cardiobacteriaceae;g__Cardiobacterium	4.77017e-07	1.26668e-06	2.09761e-07	1.17677e-06	9.19462e-07	8.01752e-07	3.12938e-07	1.30299e-06	1.11643e-06	0	0	2.56217e-06	2.97045e-06	2.10883e-06	6.98498e-06	2.75328e-06	6.27246e-06	4.49937e-06	1.68411e-06	0	1.33894e-06	3.02742e-06	1.48645e-06	1.18951e-07
f__Flavobacteriaceae;g__Robiginitalea	3.26581e-06	5.31358e-06	4.98739e-06	3.51911e-06	5.72651e-06	1.39288e-06	4.52504e-06	5.43034e-06	5.17796e-06	3.52353e-07	6.47203e-07	8.00315e-07	1.25037e-06	3.01908e-07	4.63503e-06	6.75958e-06	3.54971e-06	1.5615e-06	2.15719e-07	1.02049e-06	1.26376e-06	1.67818e-06	6.27581e-06	6.97126e-06
f__Arthrodermataceae;g__Arthroderma	2.03505e-06	2.02742e-06	1.76336e-06	4.37239e-07	2.14764e-06	1.80131e-06	6.98092e-07	3.0782e-06	3.86093e-06	6.89894e-06	2.40246e-06	3.35191e-06	5.77921e-06	4.22418e-06	1.18456e-07	2.48341e-06	4.93395e-06	1.46211e-06	1.86738e-06	7.29584e-07	1.85576e-06	1.18093e-06	3.16364e-06	1.00228e-06
f__Nocardioidaceae;g__Actinopolymorpha	4.84188e-06	5.37694e-06	5.83842e-06	1.92876e-06	1.77279e-06	5.26292e-06	4.36612e-06	1.88962e-06	1.44278e-06	3.08822e-06	6.48346e-06	3.0139e-06	1.32316e-06	2.90317e-06	2.91953e-06	6.70026e-06	6.87405e-06	2.12021e-06	2.55379e-06	3.76288e-06	4.97807e-06	1.42237e-06	3.75101e-06	5.50649e-06
f__Nitrospiraceae;g__Nitrospira	6.81223e-06	1.29374e-06	2.34223e-06	4.66738e-06	1.36895e-06	4.94156e-06	0	4.47088e-07	4.58525e-07	3.26698e-06	1.94852e-07	2.24776e-06	1.59945e-08	0	3.1228e-06	3.9117e-06	1.51458e-06	3.05947e-06	5.01059e-08	5.10344e-06	8.43647e-07	1.42438e-06	4.22596e-06	5.80092e-06
f__Comamonadaceae;g__Brachymonas	1.54358e-06	1.53917e-06	8.35263e-07	6.91708e-07	1.22203e-06	1.91967e-06	1.61251e-06	2.17551e-06	3.44415e-06	2.98381e-06	2.26986e-06	2.34921e-06	6.77189e-06	2.26539e-06	3.77879e-06	1.51507e-06	3.77346e-06	4.19845e-07	5.9795e-07	4.8821e-07	3.44124e-07	5.61215e-07	1.80017e-06	1.07648e-06
f__Chaetomiaceae;g__Thielavia	5.36402e-07	3.29581e-06	2.09991e-07	1.64415e-06	2.34938e-07	3.91822e-07	0	1.42204e-06	1.40633e-06	1.71087e-06	2.78197e-07	4.09351e-06	7.72936e-07	1.45615e-06	4.02942e-07	1.01285e-06	9.20356e-08	6.32097e-07	1.84414e-06	4.56648e-06	6.74819e-06	0	2.09323e-06	4.13912e-07
f__Comamonadaceae;g__Candidatus Symbiobacter	6.23376e-06	2.05095e-06	4.22405e-06	5.86349e-07	7.92916e-07	4.15113e-06	1.14626e-06	0	0	2.05398e-07	4.24301e-07	2.40132e-06	1.81157e-07	0	2.53098e-06	3.56196e-06	6.27511e-06	1.11413e-06	2.1681e-06	3.62398e-06	5.42486e-07	2.83741e-06	5.52731e-06	6.70092e-06
f__Ophiostomataceae;g__Ophiostoma	1.87648e-06	4.11252e-06	3.49438e-06	4.08142e-07	1.9916e-06	6.68741e-06	1.7961e-06	1.48846e-06	4.66532e-06	3.69305e-06	1.86992e-06	3.87881e-06	4.81776e-06	1.96094e-06	0	6.8147e-07	1.6221e-06	2.79321e-07	1.30453e-06	2.83393e-07	3.66268e-07	4.0026e-07	2.49472e-06	2.46492e-06
f__Gallionellaceae;g__Sideroxydans	0	0	0	0	0	0	0	4.59167e-06	6.65302e-06	1.9617e-06	3.86646e-07	0	0	0	6.30024e-07	0	0	0	0	0	0	0	0	0
f__Clavicipitaceae;g__Claviceps	1.78186e-06	2.39197e-06	2.63194e-06	1.50469e-07	2.47374e-06	2.47682e-06	3.68015e-06	3.40663e-06	6.32688e-06	5.13113e-06	2.50524e-06	2.34006e-06	6.64932e-06	4.49796e-06	0	2.15137e-06	3.08782e-06	9.3643e-07	1.74549e-06	7.03643e-07	7.90737e-07	3.51477e-07	3.76788e-06	7.20569e-07
f__Methanoregulaceae;g__Methanoregula	3.1269e-06	6.14881e-06	5.4981e-06	3.04072e-06	3.5213e-07	3.91891e-06	2.18303e-06	0	0	9.70186e-07	1.39857e-06	2.63325e-06	1.39977e-06	8.61088e-08	2.56336e-06	4.80653e-06	4.95883e-06	3.73839e-06	1.47834e-06	2.65417e-06	6.64362e-07	6.4045e-06	5.48264e-06	6.63919e-06
f__Unclassified;g__Spirulina	4.7893e-06	3.3131e-06	2.65091e-06	1.93906e-06	3.79798e-06	6.63794e-06	1.02226e-06	2.10306e-06	3.23235e-06	1.6373e-06	7.54297e-07	1.28235e-06	3.96034e-06	1.38586e-06	2.22846e-06	2.43181e-06	2.80297e-06	7.36065e-07	9.45242e-07	2.86849e-07	3.39912e-06	8.12049e-07	2.58066e-06	1.84807e-06
f__Neocallimastigaceae;g__Piromyces	9.33644e-08	1.88888e-06	3.04586e-08	0	6.13388e-07	0	6.42113e-07	6.6004e-06	1.49588e-06	2.80364e-06	2.69011e-08	2.90593e-06	3.063e-06	0	5.92192e-07	6.20288e-07	1.66476e-07	0	1.78325e-06	0	2.14405e-06	0	2.16869e-06	6.00368e-07
f__Unclassified;g__Sedimenticola	8.4034e-07	2.07212e-06	3.99006e-06	7.70335e-07	1.08365e-06	1.82526e-06	3.11756e-07	0	9.18146e-08	2.01054e-07	8.41776e-08	0	0	0	0	5.10783e-08	6.60007e-06	2.63782e-07	1.44151e-06	0	2.59612e-06	1.80376e-06	2.20664e-06	2.07864e-06
f__Unclassified;g__Methylibium	6.59775e-06	2.50147e-06	2.13757e-06	8.71682e-08	1.44487e-06	5.81653e-07	3.12938e-07	4.30815e-08	1.98826e-07	0	0	8.68107e-08	3.6881e-07	0	0	4.0572e-06	0	0	3.04177e-07	3.15296e-07	3.40734e-08	3.84658e-06	2.53662e-07	0
f__Halobacteriaceae;g__Haloferax	4.48425e-06	6.58211e-06	2.1754e-06	3.14107e-06	5.49919e-06	3.9919e-06	3.78341e-06	2.24034e-06	3.98531e-06	4.62446e-06	1.00343e-06	2.83322e-06	5.35465e-06	1.6918e-06	0	2.6775e-06	1.8263e-06	1.6545e-06	3.89043e-07	6.57781e-07	1.73207e-06	1.07066e-06	2.3302e-06	2.40854e-06
f__Methylobacteriaceae;g__Meganema	1.83271e-07	6.56573e-06	6.04642e-07	0	0	4.37536e-06	1.35048e-06	9.54374e-07	9.63604e-07	3.49375e-07	0	0	0	0	5.38716e-08	1.92253e-07	0	0	0	0	0	0	3.40565e-07	2.38646e-06
f__Planococcaceae;g__Solibacillus	6.42283e-07	1.69001e-06	1.73602e-06	8.8959e-07	4.62242e-07	7.9736e-07	4.65733e-07	1.30696e-06	6.54293e-06	1.76949e-06	2.87483e-06	3.23861e-07	4.30576e-08	0	1.67063e-06	1.51835e-06	4.60163e-06	2.67909e-06	1.41591e-07	1.17814e-07	1.83884e-06	9.46061e-07	1.78986e-06	2.53143e-07
f__Halomonadaceae;g__Candidatus Carsonella	2.20792e-06	1.42279e-06	4.20601e-06	3.89761e-07	1.14459e-06	1.25461e-06	3.32723e-06	4.58135e-06	5.75117e-06	5.97287e-06	1.07076e-06	1.67977e-06	6.53572e-06	1.31432e-06	5.45836e-08	1.56334e-06	1.84342e-06	8.55253e-07	6.47011e-07	1.28378e-06	5.65125e-07	2.16953e-06	2.75074e-06	1.11943e-06
f__Phaffomycetaceae;g__Wickerhamomyces	1.3863e-06	1.68031e-06	2.32083e-06	4.13155e-07	1.2174e-06	2.9837e-06	1.29302e-06	2.10614e-06	4.07193e-06	4.0415e-06	2.15658e-06	1.84336e-06	6.49867e-06	2.02469e-06	0	1.34691e-06	1.44641e-06	6.20577e-07	8.29588e-07	2.49027e-07	4.77432e-07	6.74969e-07	2.75538e-06	7.80249e-07
f__Unclassified;g__Balneola	9.07515e-07	2.14069e-06	5.08443e-08	4.77709e-06	1.79186e-06	8.28633e-07	4.59374e-07	6.02547e-06	3.20646e-06	5.5861e-06	3.12095e-06	1.31327e-06	7.01804e-07	0	0	1.24491e-06	5.12537e-07	1.4954e-06	1.48838e-07	6.46042e-06	7.58602e-07	8.88222e-07	1.44807e-06	6.33728e-06
f__Ophiocordycipitaceae;g__Ophiocordyceps	2.29564e-06	3.66814e-06	1.49509e-06	2.72343e-06	2.33431e-06	2.37281e-06	2.48874e-06	1.81778e-06	3.6e-06	4.4762e-06	3.06582e-06	2.56244e-06	6.4316e-06	2.52776e-06	1.48332e-06	8.51411e-07	3.36419e-06	1.12978e-06	3.88091e-07	2.2437e-07	3.22337e-06	3.90528e-07	3.51532e-06	1.08981e-06
f__Rhodobacteraceae;g__Salipiger	5.64945e-07	4.89359e-07	5.92406e-07	3.86526e-08	5.30227e-07	4.05302e-07	3.9647e-08	7.64136e-08	8.81644e-08	2.57415e-07	4.53452e-07	1.15482e-06	7.63185e-07	5.89859e-07	1.89457e-07	3.38648e-07	6.4045e-06	5.15149e-07	0	3.59512e-07	2.11526e-06	1.53319e-07	1.1623e-06	6.22767e-07
f__Unclassified;g__Xenococcus	4.10253e-06	1.67497e-06	2.49251e-06	3.82775e-06	2.1634e-06	6.39807e-06	2.41001e-06	9.88434e-07	5.06582e-06	2.02991e-06	1.13276e-06	4.56774e-07	1.73104e-06	2.51629e-06	5.20608e-08	2.20687e-06	1.34611e-06	1.12198e-06	3.09827e-06	4.80253e-07	4.70059e-06	1.56766e-06	1.08787e-06	3.06366e-06
f__Alcaligenaceae;g__Basilea	0	0	4.8642e-08	0	0	1.92867e-07	2.37446e-08	4.52729e-06	6.38812e-06	9.90758e-09	0	1.99125e-06	1.00711e-07	0	0	0	1.06595e-08	8.54105e-08	0	0	8.37397e-08	0	4.61783e-08	7.19085e-08
f__Acidimicrobiaceae;g__Ilumatobacter	2.40961e-06	3.46235e-06	4.56873e-06	2.62981e-06	2.57535e-06	1.382e-06	3.11929e-06	3.76211e-06	3.93288e-06	2.09598e-06	1.34983e-07	2.58206e-06	1.61936e-06	0	4.05252e-06	3.83658e-06	2.13016e-06	2.25133e-06	3.33958e-07	1.70748e-06	5.81944e-06	2.12038e-06	6.35236e-06	2.72909e-06
f__Bacillaceae;g__Marinococcus	1.99932e-07	0	1.95674e-07	0	8.75678e-07	0	1.96433e-07	0	2.18407e-07	1.99277e-07	0	1.9072e-07	0	1.46124e-06	0	6.34435e-06	0	0	0	0	0	4.74765e-07	3.71526e-07	2.41057e-07
f__Rhizobiaceae;g__Candidatus Liberibacter	0	2.70566e-07	4.21124e-07	0	0	3.14309e-06	8.92488e-07	0	0	1.35878e-06	4.03449e-07	3.33445e-07	2.87717e-06	4.41706e-07	6.33072e-06	0	0	0	0	0	0	0	4.44215e-08	0
f__Bacillaceae;g__Lentibacillus	4.93762e-07	5.0787e-07	2.16323e-08	5.71631e-06	5.04276e-06	6.32599e-06	2.50357e-07	8.99876e-07	1.24918e-06	4.23996e-07	0	2.35952e-06	0	1.84488e-06	3.51131e-06	2.31863e-08	0	3.21272e-07	2.7109e-07	1.29832e-07	8.27578e-08	4.19893e-08	5.04756e-07	6.76745e-07
f__Desulfobulbaceae;g__Desulfocapsa	1.87864e-06	2.62067e-06	2.08602e-06	1.1924e-07	1.43183e-06	4.03642e-06	4.03742e-06	9.42915e-07	7.42621e-07	4.0279e-07	3.42495e-06	4.76684e-06	3.43611e-06	4.20761e-06	4.41351e-06	6.3128e-06	2.22229e-06	6.99455e-07	1.74451e-06	3.25324e-06	2.3767e-06	2.48059e-06	2.39474e-06	4.90631e-06
f__Micromonosporaceae;g__Hamadaea	2.83786e-06	2.27736e-06	6.26401e-06	7.02189e-07	2.43268e-06	2.12067e-06	1.3833e-06	8.60756e-07	1.81099e-06	5.89167e-06	2.03391e-06	0	4.09374e-06	5.13919e-06	3.73681e-06	5.48328e-06	2.24611e-06	1.12469e-06	3.93214e-06	2.48805e-06	3.21879e-06	2.15669e-06	8.03278e-07	1.9316e-06
f__Alcaligenaceae;g__Castellaniella	3.31615e-06	2.76475e-06	3.68502e-06	3.54035e-06	2.64766e-06	2.83866e-07	2.57934e-06	4.18634e-06	4.22635e-06	2.93017e-07	2.49847e-06	0	1.55548e-06	6.56067e-08	6.25424e-06	1.66686e-06	1.18538e-06	1.79784e-06	6.26782e-07	1.1968e-06	1.03469e-06	1.83742e-06	5.35989e-06	1.79922e-06
f__Glycomycetaceae;g__Stackebrandtia	4.06893e-06	2.09056e-06	3.72175e-08	1.09274e-07	1.08261e-06	2.21135e-06	3.73619e-08	3.9719e-06	6.19677e-06	1.81934e-07	4.27316e-07	2.7932e-06	1.3699e-07	2.17997e-07	0	4.38803e-07	2.13664e-06	5.60144e-07	7.9895e-07	6.02295e-07	8.25813e-07	8.30771e-07	5.24876e-06	4.03475e-07
f__Unclassified;g__Piriformospora	2.4048e-06	1.83655e-06	2.67336e-06	2.7894e-07	1.73913e-06	2.82556e-06	1.34045e-06	3.38939e-06	6.14096e-06	5.79909e-06	2.0538e-06	3.02848e-06	5.92755e-06	4.0204e-06	1.77392e-07	2.53374e-06	3.10682e-06	5.26116e-07	1.17302e-07	2.36162e-07	7.00175e-07	7.55007e-07	5.08664e-06	1.1219e-06
f__Nautiliaceae;g__Nautilia	0	1.12577e-06	2.59587e-07	0	2.17819e-06	4.23818e-07	1.69386e-06	1.7579e-06	6.12089e-06	3.96552e-07	0	0	0	0	0	5.21692e-07	0	0	3.16624e-08	3.28198e-08	3.22755e-07	5.35363e-07	6.46903e-07	3.86951e-06
f__Erysiphaceae;g__Blumeria	1.55568e-06	1.57596e-06	1.59258e-06	4.61455e-07	1.15273e-06	2.52678e-06	1.22115e-06	1.14511e-06	5.25102e-06	4.73384e-06	2.48938e-06	2.74673e-06	6.10195e-06	2.24494e-06	0	1.29019e-06	1.68337e-06	5.05947e-07	2.19278e-06	4.87935e-07	5.13698e-07	6.80598e-07	3.7729e-06	3.01737e-06
f__Magnaporthaceae;g__Magnaporthe	1.90175e-06	1.52913e-06	1.71634e-06	3.4951e-07	8.90225e-07	2.92854e-06	1.23442e-06	9.09391e-07	3.71399e-06	4.32965e-06	2.04833e-06	2.87678e-06	6.09741e-06	2.47953e-06	0	6.62099e-07	5.79335e-07	3.09463e-07	5.13101e-07	7.21816e-07	4.3937e-07	5.99231e-07	2.66461e-06	1.08332e-06
f__Rhodobacteraceae;g__Sulfitobacter	1.87548e-07	9.37654e-07	2.21847e-06	3.56334e-07	9.89415e-07	1.15193e-06	4.35053e-08	9.62598e-07	1.20047e-06	3.28625e-07	5.4523e-07	2.15207e-06	1.79488e-06	2.59951e-07	6.07057e-06	3.25839e-06	1.14518e-06	6.9357e-07	7.36347e-08	2.38283e-07	5.17484e-06	1.82935e-06	2.41377e-06	1.22509e-06
f__Mimiviridae;g__Mimivirus	0	2.11101e-06	3.77417e-07	4.73977e-07	2.65488e-06	7.71767e-07	1.67972e-06	0	7.92027e-08	4.41912e-06	6.05644e-06	5.84116e-06	3.14388e-08	1.71127e-07	3.50261e-07	1.59858e-06	1.1066e-07	0	0	4.52421e-06	2.81679e-06	3.31582e-08	3.89764e-06	5.60018e-06
f__Caldisericaceae;g__Caldisericum	4.27996e-07	3.56626e-06	3.09188e-06	3.86501e-07	6.02583e-06	2.39714e-06	8.16524e-07	1.81603e-06	1.91601e-06	2.97227e-08	1.02757e-07	2.35957e-07	2.64104e-06	1.7489e-07	1.36563e-07	3.9474e-07	2.38698e-06	2.4882e-06	4.29473e-07	3.37413e-07	1.43234e-06	0	8.84367e-07	5.3543e-07
f__Rhodocyclaceae;g__Azospira	0	0	3.08712e-07	0	0	2.54411e-06	0	0	1.1486e-07	4.61117e-07	6.36195e-07	6.51945e-07	1.60977e-06	2.1956e-07	6.02246e-06	0	0	0	0	0	0	0	0	0
f__Unclassified;g__Candidatus Azobacteroides	3.08724e-06	2.38804e-06	4.58456e-06	2.82911e-06	3.16676e-06	1.98368e-06	4.84268e-06	2.90182e-06	3.96308e-06	2.28706e-07	2.05145e-08	2.40526e-07	1.60413e-06	7.02034e-07	4.82661e-06	1.23976e-06	1.53422e-06	2.12956e-06	7.53463e-07	2.26398e-06	9.37062e-07	2.14085e-06	6.00673e-06	2.12317e-06
f__Intrasporangiaceae;g__Terracoccus	0	9.97012e-07	4.82783e-07	2.33199e-08	5.67145e-06	5.97073e-06	2.39199e-08	7.00577e-07	3.23325e-06	5.8239e-08	3.15666e-07	0	0	0	0	7.15096e-07	2.81965e-06	7.17232e-08	0	2.16901e-07	1.82311e-08	2.54376e-07	1.05386e-06	1.30847e-06
f__Rhodobacteraceae;g__Labrenzia	4.57144e-06	3.25888e-06	2.66714e-06	1.978e-06	5.20062e-07	2.59997e-06	1.52357e-06	1.75051e-06	9.81663e-07	2.57281e-07	1.30526e-06	2.9202e-06	1.9931e-06	5.96756e-06	6.71693e-07	7.48041e-07	1.76404e-06	2.64915e-07	0	4.90601e-07	1.25124e-06	7.84588e-07	9.78525e-07	6.08145e-07
f__Thiotrichaceae;g__Leucothrix	7.56912e-08	0	0	3.14172e-07	0	3.23724e-06	0	3.58326e-07	2.48057e-07	0	5.88841e-06	0	0	0	0	0	0	4.95525e-08	0	0	1.13361e-07	0	0	4.86723e-08
f__Sordariaceae;g__Sordaria	0	1.5536e-07	1.72193e-06	0	5.19654e-07	1.75464e-07	6.29348e-08	2.16556e-06	6.40662e-07	0	5.88024e-06	0	1.38507e-08	8.0288e-08	0	0	0	0	0	0	4.39168e-08	0	1.63471e-07	5.6568e-08
f__Blattabacteriaceae;g__Blattabacterium	0	0	0	0	0	0	0	0	0	0	0	6.42222e-08	8.48849e-07	0	5.87915e-06	0	0	0	6.4294e-08	0	0	0	0	0
f__Alteromonadaceae;g__Aestuariibacter	4.84599e-06	2.62068e-06	1.85866e-06	0	2.68896e-06	2.87012e-06	0	4.0302e-07	2.32498e-06	3.13306e-07	0	0	0	0	0	0	0	0	1.25078e-07	3.24126e-07	5.86012e-06	1.86607e-07	3.74199e-06	8.21149e-07
f__Tuberaceae;g__Tuber	1.30393e-06	1.23034e-06	1.47971e-06	4.61048e-07	6.97151e-07	4.08689e-06	1.67034e-06	1.972e-06	5.85235e-06	2.70763e-06	1.43163e-06	1.47141e-06	3.87006e-06	2.03772e-06	0	9.50184e-07	1.59348e-06	4.31822e-07	4.05353e-07	2.66388e-07	5.84842e-07	8.3134e-07	1.5633e-06	6.79624e-07
f__Halobacteriaceae;g__Natronobacterium	4.6831e-07	2.60196e-07	5.24607e-07	3.08278e-07	3.52407e-07	2.93867e-07	4.74313e-07	1.04024e-06	1.47782e-06	2.17501e-06	6.95492e-07	1.07455e-06	2.8735e-06	3.36035e-07	3.12575e-07	3.63166e-07	5.63637e-07	5.76749e-06	3.07357e-07	7.11768e-07	2.41007e-07	1.51772e-06	2.57044e-06	6.20869e-07
f__Desulfohalobiaceae;g__Desulfonauticus	1.2651e-06	1.63138e-06	2.87558e-06	8.15445e-08	1.08087e-06	3.30217e-06	1.1166e-06	8.40006e-07	1.29194e-06	2.66949e-06	5.20374e-06	1.8682e-06	5.84362e-07	1.3333e-07	6.22944e-08	5.74007e-06	4.90006e-06	4.0884e-06	4.99072e-06	8.23942e-07	1.23362e-06	2.46746e-06	3.51701e-06	3.84815e-06
f__Nostocaceae;g__Cylindrospermum	7.46035e-07	8.20842e-07	2.65347e-06	3.57297e-07	4.08443e-07	5.72888e-06	4.58112e-07	4.85618e-07	1.17153e-06	1.59873e-06	4.83649e-07	4.89269e-07	2.05763e-06	2.64909e-06	0	4.40212e-07	7.83282e-07	9.15759e-08	0	1.38469e-07	1.39665e-07	3.10023e-07	1.13479e-06	6.8194e-07
f__Archaeoglobaceae;g__Ferroglobus	2.44055e-06	3.00979e-07	1.41695e-06	4.35841e-07	2.26468e-07	9.06472e-07	1.46309e-06	5.87474e-07	1.22007e-06	1.31935e-07	1.07267e-06	1.97297e-07	3.72536e-07	3.02326e-07	0	2.16963e-07	7.09742e-08	4.06207e-08	5.70019e-06	1.22843e-07	2.91173e-06	0	1.91688e-07	1.35657e-06
f__Debaryomycetaceae;g__Yamadazyma	1.61379e-06	2.74394e-06	2.52799e-06	6.27381e-07	1.49959e-06	3.10219e-06	2.00789e-06	3.01806e-06	5.59594e-06	5.55683e-06	2.18502e-06	2.8417e-06	5.68548e-06	3.97617e-06	0	2.68364e-06	2.26406e-06	8.28867e-07	6.25507e-07	1.97913e-07	6.54196e-07	1.0581e-06	2.04298e-06	1.27779e-06
f__Moraxellaceae;g__Perlucidibaca	5.67514e-06	1.56217e-06	9.78106e-07	0	0	0	1.77456e-07	0	0	0	3.23118e-07	0	1.11096e-06	2.73207e-07	5.01937e-06	0	0	5.41853e-07	8.0973e-07	0	0	3.94725e-06	1.52881e-06	3.57349e-07
f__Micrococcaceae;g__Micrococcus	2.42921e-06	6.04888e-07	8.01426e-07	3.25758e-07	7.44778e-07	1.87043e-06	7.35104e-07	1.1592e-06	1.85759e-06	5.66805e-06	8.81912e-07	1.16792e-06	2.69531e-06	7.81194e-07	0	8.96066e-07	3.50115e-07	2.00381e-07	1.29914e-07	6.73312e-08	1.01869e-07	1.93822e-07	1.93122e-06	3.93644e-07
f__Nosematidae;g__Nosema	1.19713e-06	1.04885e-06	1.28296e-06	2.59429e-07	9.66805e-07	1.57531e-06	7.55734e-07	1.37707e-06	2.83445e-06	2.85291e-06	1.68797e-06	1.40034e-06	5.66143e-06	1.71087e-06	0	6.42106e-07	1.17572e-06	3.64377e-07	5.71625e-07	4.37017e-07	2.02818e-07	4.73362e-07	2.07862e-06	7.28871e-07
f__Saccharomycetaceae;g__Eremothecium	1.53316e-06	1.57991e-06	1.76521e-06	4.09844e-07	2.37072e-06	1.42875e-06	2.81269e-06	2.11049e-06	4.83672e-06	5.64335e-06	1.3606e-06	5.15678e-06	4.81477e-06	3.68774e-06	1.93098e-06	8.91751e-07	9.20982e-07	2.85148e-07	5.40413e-07	5.25672e-07	6.92394e-07	7.59069e-07	2.48671e-06	1.01172e-06
f__Oxalobacteraceae;g__Herminiimonas	3.35353e-06	1.9485e-06	3.47924e-06	8.65712e-07	0	6.05177e-07	1.77597e-07	0	0	0	2.0833e-07	0	0	0	0	2.52826e-07	5.63434e-06	2.36676e-07	1.20837e-06	0	4.9632e-07	1.77419e-06	2.40728e-06	1.91789e-06
f__Oxalobacteraceae;g__Collimonas	8.64811e-07	1.48728e-06	3.77784e-06	0	8.37286e-07	5.59365e-06	7.41381e-07	6.02504e-07	9.39477e-07	1.52608e-06	1.13003e-06	1.28009e-06	5.10769e-07	3.50273e-07	0	1.10887e-06	7.03985e-07	1.24665e-06	6.13833e-07	3.74277e-08	5.62664e-07	1.06219e-07	5.59102e-07	5.78874e-07
f__Unclassified;g__Fimbriimonas	3.26384e-06	4.25238e-06	5.11979e-06	2.03133e-06	2.29739e-06	4.34145e-06	1.67546e-06	1.49038e-06	1.19412e-06	2.25218e-06	7.3315e-07	3.70847e-06	3.22621e-06	1.02817e-07	7.94555e-07	5.58207e-06	4.49107e-06	1.59588e-06	5.18878e-06	4.56025e-07	5.32903e-06	2.61526e-06	2.55474e-06	1.71512e-06
f__Acetobacteraceae;g__Asaia	5.40406e-06	3.45335e-07	2.23157e-07	8.02062e-07	2.66335e-08	3.40179e-06	9.85746e-07	5.7389e-07	2.27006e-07	6.90712e-08	4.99171e-08	0	0	2.75548e-06	0	1.74462e-06	7.92674e-07	8.67602e-07	8.54815e-07	8.23045e-07	9.81335e-07	5.58111e-06	1.07384e-06	2.23289e-06
f__Actinomycetaceae;g__Trueperella	3.17498e-06	6.69298e-08	4.74796e-08	0	3.75291e-08	6.25898e-08	7.40337e-07	7.83834e-08	7.48825e-08	5.55656e-06	2.87617e-06	2.04223e-07	2.1085e-07	1.44852e-06	7.26366e-07	1.64396e-06	0	0	1.38989e-07	0	9.29909e-07	3.83566e-06	7.69198e-08	2.51721e-06
f__Chromobacteriaceae;g__Chitinilyticum	9.91236e-07	2.67464e-06	2.64275e-06	2.80875e-07	4.43211e-07	7.57242e-07	6.85788e-07	0	0	0	1.26734e-07	0	7.29073e-08	0	3.04061e-07	2.38724e-07	5.53055e-06	1.43978e-07	7.77401e-07	0	2.80205e-07	1.11412e-06	2.54149e-06	1.71179e-06
f__Chaetomiaceae;g__Chaetomium	1.01795e-06	1.3272e-06	1.81612e-06	5.59124e-07	9.64625e-07	1.99207e-06	1.01483e-06	1.57191e-06	3.08161e-06	5.52999e-06	1.34579e-06	3.16613e-06	4.63219e-06	1.76679e-06	0	8.21542e-07	4.55146e-06	8.58591e-07	4.82341e-07	2.30205e-07	3.06652e-07	2.42517e-07	1.87092e-06	8.81889e-07
f__Thermoascaceae;g__Byssochlamys	1.42922e-06	1.83261e-06	4.29064e-06	7.42974e-07	1.82256e-06	2.75531e-06	2.60634e-06	2.12084e-06	5.52262e-06	3.00579e-06	2.53488e-06	1.98293e-06	3.16447e-06	2.21085e-06	4.02288e-08	2.17822e-06	2.32604e-06	6.46528e-07	2.65893e-07	3.05409e-07	1.22897e-06	4.641e-07	2.21689e-06	1.98623e-06
f__Xanthobacteraceae;g__Xanthobacter	1.2265e-06	4.8195e-06	1.37506e-06	1.08029e-07	1.66716e-06	2.80962e-06	1.24659e-07	3.60393e-07	2.2729e-07	1.35429e-06	5.21972e-06	0	1.14268e-07	0	0	5.50435e-06	4.22136e-06	1.48037e-06	1.07706e-07	2.77216e-07	7.70656e-07	5.01352e-07	2.50073e-06	6.51786e-07
f__Rhodobacteraceae;g__Octadecabacter	1.44319e-06	7.21686e-07	1.15553e-06	1.28046e-06	1.58128e-06	3.92881e-07	5.69647e-07	1.06155e-06	8.1183e-07	2.84142e-06	1.11008e-07	3.99017e-06	2.89146e-07	0	0	4.71511e-07	0	1.05402e-07	5.63319e-07	3.73279e-07	5.49573e-06	1.2288e-06	3.24451e-06	7.5841e-07
f__Rhodobiaceae;g__Amorphus	1.75459e-06	4.91716e-06	7.94504e-07	2.40092e-07	1.04413e-06	1.5125e-06	6.37125e-07	1.27951e-06	1.97914e-06	3.05647e-06	9.04404e-07	1.91029e-06	5.47651e-06	2.03965e-06	0	6.34448e-07	9.81776e-07	2.99604e-07	3.82485e-07	2.53457e-07	0	4.34695e-07	1.86814e-06	8.22544e-07
f__Unclassified;g__Gallaecimonas	5.00519e-07	4.78222e-07	8.01587e-07	0	9.96461e-08	2.4928e-07	4.47054e-07	2.15407e-07	3.47946e-07	5.4589e-06	7.86625e-08	0	4.91747e-07	0	0	1.14556e-06	3.90358e-08	2.23414e-07	6.51808e-07	4.50423e-08	2.72587e-07	0	1.69108e-07	1.75556e-07
f__Desulfobacteraceae;g__Desulfospira	4.27334e-06	2.78363e-06	1.73687e-06	2.37292e-06	5.4345e-06	3.7977e-06	7.04596e-07	1.47272e-06	3.08176e-06	2.65925e-06	7.43874e-07	2.73642e-07	1.65738e-06	1.34779e-06	0	1.5522e-06	1.29806e-06	2.87329e-06	7.84669e-07	2.3084e-07	1.17571e-06	4.08711e-07	1.8478e-06	1.58801e-06
f__Helicobacteraceae;g__Sulfuricurvum	2.05729e-06	2.17743e-06	1.90074e-06	6.69331e-07	1.71227e-06	1.27561e-06	1.34888e-06	2.0387e-06	1.47658e-06	1.45001e-06	3.80776e-07	1.71064e-06	3.56696e-06	3.48795e-07	6.13144e-07	1.80893e-06	1.48014e-06	5.38757e-06	1.85052e-06	3.15698e-07	5.85865e-07	2.28554e-06	1.6716e-06	4.71159e-06
f__Methylocystaceae;g__Methylosinus	4.47879e-06	1.78184e-06	9.57271e-07	1.27785e-06	5.64706e-07	5.38606e-06	1.11824e-06	7.6384e-07	4.21024e-07	2.01125e-07	1.78623e-06	2.03572e-07	1.44144e-07	0	2.45472e-06	2.8356e-06	1.52566e-07	6.63617e-07	4.24583e-07	2.72864e-06	2.26391e-07	1.11487e-06	2.01585e-06	3.00184e-06
f__Poxviridae;g__Cervidpoxvirus	0	0	0	0	0	0	0	0	0	6.51796e-07	0	0	0	0	5.37286e-06	0	0	0	0	0	0	0	0	0
f__Thermithiobacillaceae;g__Thermithiobacillus	9.16354e-07	8.14919e-07	7.1747e-07	8.77736e-08	1.90642e-06	1.25506e-06	1.62057e-06	1.04114e-06	1.10114e-06	3.28808e-06	1.42576e-06	1.83568e-06	5.36425e-06	2.39191e-06	0	4.80633e-07	5.50296e-07	2.69958e-07	0	1.8142e-07	1.3724e-07	8.70403e-08	1.87311e-06	8.83876e-07
f__Halobacteriaceae;g__Halomicrobium	2.50355e-06	8.85154e-07	4.57978e-07	3.97465e-08	2.87428e-06	1.5549e-06	1.07112e-06	1.40247e-06	2.21017e-06	2.76331e-06	3.75854e-06	5.35457e-06	6.35302e-07	3.21657e-07	0	0	1.685e-06	2.43502e-06	1.66917e-07	8.21526e-08	2.02164e-06	2.53208e-07	8.66893e-07	1.31717e-06
f__Piscirickettsiaceae;g__Thiomicrospira	4.40766e-07	4.57674e-06	1.25383e-07	0	7.1306e-07	3.10526e-06	3.5191e-07	8.97279e-07	9.38668e-07	1.37841e-06	5.35171e-06	6.36125e-07	3.17229e-07	9.62614e-07	0	7.35894e-07	2.85121e-06	5.03922e-07	0	2.14303e-06	1.58159e-06	0	4.78836e-07	2.34324e-07
f__Tilletiariaceae;g__Tilletiaria	1.57718e-06	9.34722e-07	8.97862e-07	8.54664e-07	1.38295e-06	2.06546e-06	2.68552e-06	2.23695e-06	4.15972e-06	3.88306e-06	1.68375e-06	1.80422e-06	5.32511e-06	2.3356e-06	0	5.53689e-07	2.99721e-06	7.21945e-07	1.26016e-07	0	1.97626e-07	7.99776e-07	2.4871e-06	7.09121e-07
f__Microchaetaceae;g__Microchaete	3.61433e-06	1.7974e-06	2.09914e-06	6.26962e-07	1.50125e-06	4.24569e-06	3.06524e-06	9.78416e-07	2.12711e-06	1.58462e-06	1.64876e-06	8.34115e-07	3.14801e-06	2.05099e-06	3.0603e-06	4.23019e-06	2.24829e-06	1.52147e-06	2.46308e-06	4.97686e-06	7.13773e-07	2.2444e-06	3.98731e-06	5.30947e-06
f__Methanopyraceae;g__Methanopyrus	4.05035e-07	6.55374e-07	7.45842e-07	5.37847e-08	3.20534e-07	2.44671e-06	1.48434e-07	6.39605e-08	4.91976e-08	1.08826e-06	1.46251e-06	1.37475e-06	0	2.27726e-07	0	9.44862e-08	5.30304e-06	1.37675e-07	1.5777e-07	3.23858e-07	3.37245e-08	7.98331e-08	3.03975e-07	5.66477e-07
f__Pucciniaceae;g__Puccinia	1.03241e-06	7.84022e-07	1.35673e-06	8.99957e-08	7.46018e-07	1.73885e-06	1.47104e-06	7.34031e-07	2.1842e-06	4.42237e-06	1.27378e-06	1.43298e-06	5.29668e-06	1.15825e-06	0	4.66864e-07	4.8928e-07	5.05025e-07	2.75477e-07	3.37217e-07	6.01122e-07	5.77736e-07	1.95371e-06	8.64914e-07
f__Rhodobacteraceae;g__Pelagibaca	3.78902e-06	5.7355e-08	1.62582e-07	0	8.58338e-07	3.23885e-08	6.4181e-07	1.23699e-07	0	0	0	2.03025e-07	3.52987e-07	0	1.55986e-07	3.48598e-06	1.42514e-07	0	0	7.02272e-08	0	3.3693e-08	0	5.29275e-06
f__Halobacteriaceae;g__Halostagnicola	2.0618e-07	0	3.79837e-07	5.29255e-06	1.41654e-07	0	0	0	0	9.45322e-07	3.56439e-07	4.91701e-07	1.39264e-07	1.45309e-06	1.93601e-07	8.65139e-07	3.53762e-07	3.04695e-07	0	0	1.15796e-07	3.42721e-07	0	2.49565e-07
f__Chromatiaceae;g__Thiocapsa	2.09452e-07	5.83934e-07	1.6313e-07	0	1.09506e-06	1.85972e-06	7.64227e-07	1.70965e-06	5.2804e-06	2.43664e-07	0	0	0	0	0	2.62274e-07	0	0	2.65297e-08	0	1.45619e-07	1.05548e-07	4.38791e-07	2.78672e-06
f__Ectothiorhodospiraceae;g__Spiribacter	2.03833e-06	4.3366e-07	1.46994e-06	1.02759e-07	9.39752e-07	3.13458e-06	1.89725e-06	0	0	1.71087e-07	3.70929e-07	1.02338e-07	1.93234e-07	0	2.21618e-06	4.16392e-06	1.84071e-07	9.48145e-07	6.14713e-07	4.46028e-06	3.21343e-07	1.12091e-06	3.09001e-06	5.27738e-06
f__Clavicipitaceae;g__Villosiclava	2.15359e-06	9.52337e-07	1.75879e-06	3.0293e-07	5.22875e-07	1.4738e-06	2.17276e-06	1.82803e-06	2.08839e-06	4.7618e-06	1.4201e-06	2.51205e-06	5.27187e-06	3.13073e-06	0	2.71614e-06	6.3939e-07	3.93041e-07	8.10465e-07	3.26724e-07	9.24608e-07	1.33338e-07	2.47386e-06	1.30042e-06
f__Rhizobiaceae;g__Shinella	7.23302e-07	5.8777e-07	1.2406e-06	4.17831e-07	3.98035e-08	4.05698e-06	1.78575e-07	2.06506e-07	4.86098e-07	2.89858e-08	3.40895e-07	7.47179e-07	6.5476e-08	0	2.33782e-07	1.28501e-06	5.27037e-06	1.03521e-06	0	0	1.68771e-06	2.1388e-06	3.3775e-08	2.10377e-07
f__Dermateaceae;g__Marssonina	1.33625e-06	1.35038e-06	1.79822e-06	6.39969e-07	3.6579e-07	1.83016e-06	2.13341e-06	2.05591e-06	4.19674e-06	3.19651e-06	2.59885e-06	1.11535e-06	5.26501e-06	2.26717e-06	0	1.40174e-06	3.29581e-06	8.20126e-07	7.97571e-07	3.3069e-07	1.12572e-06	4.75967e-07	1.86233e-06	4.83335e-07
[truncated: 299 more rows]

## Sheet: Additional file 7
Additional file 7: The differential genera between captive health monkeys and wild monkeys measured by MetaStats
[truncated: 21 more rows]

[truncated: 7 more sheets: Additional file 8, Additional file 9, Additional file 10, Additional file 11, Additional file 12, Additional file 13, Additional file 14]
